# Supplementary material for: Identification of photocrosslinking peptide ligands by mRNA display
Source: Commun Chem. 2023 May 31;6:103. doi: 10.1038/s42004-023-00898-2 (PMC10232439; doi:10.1038/s42004-023-00898-2)
Supplement: Supplementary file 3 — Supplementary Data 1 [file 42004_2023_898_MOESM3_ESM.xlsx]

## Sheet: R1
selection round # 1		Total Read #5263633
	Peptide sequence	Number of Reads	Proportion of library reads
ORF 1	MESCRYRQVLQLCGSGSGSamber	231	4e-05
ORF 2	MLNSVNDDMYLAYCGSGSGSamber	144	3e-05
ORF 3	MKAFMGTVCGSGSGSamber	97	2e-05
ORF 4	MKNFVYMGDIRLSCGSGSGSamber	97	2e-05
ORF 5	MIVYYRGRFYLNCGSGSGSamber	55	1e-05
ORF 6	MLNamberKYDVMWHYYCGSGSGSamber	42	1e-05
ORF 7	MNICRLKKLMKCGSGSGSamber	38	1e-05
ORF 8	MWGFYSRVMRCGSGSGSamber	33	1e-05
ORF 9	MLNAKGDTMFIIYCGSGSGSamber	23	0
ORF 10	MNVCLRALMKSCGSGSGSamber	21	0
ORF 11	MESCRYRQGLQLCGSGSGSamber	20	0
ORF 12	MLNVPTDPMFLVYCGSGSGSamber	19	0
ORF 13	MNKCLISLMNCGSGSGSamber	19	0
ORF 14	MLNHYQDPMYQLYCGSGSGSamber	18	0
ORF 15	MVNFKKEIYICGSGSGSamber	17	0
ORF 16	MESCRYRQVLQLCGSGSamber	15	0
ORF 17	MMASYSHVYGSamberCGSGSamber	14	0
ORF 18	MSVCRLRNLMNCGSGSGSamber	13	0
ORF 19	MILCTKKLMSCGSGSGSamber	12	0
ORF 20	MIVCLRKLMKNSCGSGSGSamber	11	0
ORF 21	MIVCLKRLMSHCGSGSGSamber	11	0
ORF 22	MIACLRKLMSNSCGSGSGSamber	11	0
ORF 23	MARCSYAHFRSMKCGSGSamber	11	0
ORF 24	MRDHHYRHPKYCGSGSGSamber	11	0
ORF 25	MMDHHYRHPKYCGSGSGSamber	10	0
ORF 26	MSNVCLRELMNCGSGSGSamber	10	0
ORF 27	MNSCKLKALMLCGSGSGSamber	10	0
ORF 28	MSICLKRLMQCGSGSGSamber	10	0
ORF 29	MKEIYICGSGSGSamber	10	0
ORF 30	MDVCLLKSLMNCGSGSGSamber	9	0
ORF 31	MVLCHKIAHNTLCGSGSSSamber	9	0
ORF 32	MNVCLKSLMANCGSGSGSamber	9	0
ORF 33	MVKFRVLPLLECGSamber	9	0
ORF 34	MNSCLKSLMKCGSGSGSamber	9	0
ORF 35	MYSKTFamberamberSFCGSGSGSamber	8	0
ORF 36	MRVITCAPIKSCGSGSGSamber	8	0
ORF 37	MVLLKCFLNNMCGSGSGSamber	8	0
ORF 38	MSTKCLKRLMNKCGSGSGSamber	8	0
ORF 39	MLMCHMHamberTSYPCGSGSGSamber	8	0
ORF 40	MNCKNMSAKFCGSGSGSamber	8	0
ORF 41	MNRCLRNLMNCGSGSGSamber	8	0
ORF 42	MFLRYRNRLYLNCGSGSGSamber	8	0
ORF 43	MLRCIMLAHLLNCGSGSGSamber	8	0
ORF 44	MamberTSVDETCHCGSGSGSamber	8	0
ORF 45	MVNCLKKLMHCGSGSGSamber	8	0
ORF 46	MVamberCWADDCKFTCGSGSGSamber	8	0
ORF 47	MVDHERSQGRINCGSamber	7	0
ORF 48	MNNMRGMTVENCGSGSGSamber	7	0
ORF 49	MESCRYRQVLQLCGSGSGSGSamber	7	0
ORF 50	MSNPQSANVACGSGSGSamber	7	0
ORF 51	MLKLINCVamberSKNCSSGSGSamber	7	0
ORF 52	MATMPCTLFYCGSSamber	7	0
ORF 53	MFLLMRLLGAARHGSamber	7	0
ORF 54	MKVCLRDLMRCGSGSGSamber	7	0
ORF 55	MNNGCDRDADFENCGSGSGSamber	7	0
ORF 56	MamberDNSAHMLAMTCGSGSGSamber	7	0
ORF 57	MVKCLKKLMQSNYCGSGSGSamber	7	0
ORF 58	MCKTLLVQKWCGSGSamber	7	0
ORF 59	MLLFLVAAAGSGSamber	7	0
ORF 60	MCPPYGKSDCHMCGSGSGSamber	7	0
ORF 61	MMamberLDIIRRNSCGSGSGSamber	7	0
ORF 62	MRQASLamberVVamberRLCGSGSGSamber	7	0
ORF 63	MKYMRLVNGVLFSCGSGSGSamber	7	0
ORF 64	MMHCTGSVTYCGSGSGSamber	7	0
ORF 65	MSKMFCQTYWNCGSGSGSamber	7	0
ORF 66	MNRCLRALMKNCGSGSGSamber	7	0
ORF 67	MYWNREFASAHCYFCGSGSGSamber	7	0
ORF 68	MPSQVLCWIDRPVCGSGSGSamber	7	0
ORF 69	MDVCDLRNLMLCGSGSGSamber	7	0
ORF 70	MKMKYSTYamberMYCCGSGSGSamber	7	0
ORF 71	MLCVFIHLRNCGSamber	7	0
ORF 72	MLECLKKLMNTKCGSGSGSamber	7	0
ORF 73	MRVLSamberMMNLCGSGSGSamber	7	0
ORF 74	MIDCLKKLMSCGSGSGSamber	7	0
ORF 75	MCCIamberSTSDLCGSGSGSamber	7	0
ORF 76	MMCTGRHLWHNLCGSGSGSamber	7	0
ORF 77	MQYIDARNSCCGSGSGSamber	7	0
ORF 78	MVNCLKSLMNCGSGSGSamber	7	0
ORF 79	MCDALISVFHKCGSGSGSamber	7	0
ORF 80	MGYRHLMLWHCTRCGSGSGSamber	7	0
ORF 81	MHYGDEAFFSCGSGSGSamber	7	0
ORF 82	MDRCSKAIKICGSGSGSamber	7	0
ORF 83	MLDRLQCRQWICGSGSGSamber	7	0
ORF 84	MDTWITDHSVSCGSGSGSamber	7	0
ORF 85	MALGLVLDFYCGSGSGSamber	7	0
ORF 86	MWRIGGEKFLVCGSGSGSamber	7	0
ORF 87	MMQTSYFISGCGSGSGSamber	7	0
ORF 88	MVTCLKRLMNCGSGSGSamber	7	0
ORF 89	MVLNIVFNWamberCCGSGSGSamber	7	0
ORF 90	MPNECAQIQYWCGSGSGSamber	6	0
ORF 91	MLRHCSQHIVHCGSGSGSamber	6	0
ORF 92	MWYTYADLMDYCGSGSGSamber	6	0
ORF 93	MNILCLLFVHCGSGSGSamber	6	0
ORF 94	MCHMNMGETYDRTCGSGSGSamber	6	0
ORF 95	MCSWamberSVTHTCCGSGSGSamber	6	0
ORF 96	MVRFLRYELLCGSGSGSamber	6	0
ORF 97	MSYNDIGKWCCCGSGSGSamber	6	0
ORF 98	MNNCLKELMNCCHCGSGSGSamber	6	0
ORF 99	MamberKRKGPEDADSCGSGNSSamber	6	0
ORF 100	MYCRYNKRHMCGSGSGSamber	6	0
ORF 101	MWRLLNTMAHNCGSamber	6	0
ORF 102	MGTVLFYCGRCGSGSGSamber	6	0
ORF 103	MYKDRDamberEKSCGSamber	6	0
ORF 104	MRPAVTRTFEWLamberCGSGSGSamber	6	0
ORF 105	MSDTNFamberSNVAMNCGSGSGSamber	6	0
ORF 106	MTGTVRVTSDHCGSGSGSamber	6	0
ORF 107	MYLETFVKIEYCGSGSGSamber	6	0
ORF 108	MGYLMMGRCSCGSGSGSamber	6	0
ORF 109	MMVSEHCKFILCGSSamber	6	0
ORF 110	MMVYKLLLEGCGSamber	6	0
ORF 111	MSFTFPVWMMLECGSGSGSamber	6	0
ORF 112	MFamberACQNRGVNICGSGSGSamber	6	0
ORF 113	MCCLDRNWMMSCDCGSGSGSamber	6	0
ORF 114	MQLEIFLVCFCGSGSGSamber	6	0
ORF 115	MVSHamberLFWDCNCGSGSSSamber	6	0
ORF 116	MARDNKamberNCamberCGSGSGSamber	6	0
ORF 117	MRQRQRQLGRGAEamber	6	0
ORF 118	MRNMSSVDFCCGSGSGSamber	6	0
ORF 119	MICNFQTVMGKLCGSSSGSamber	6	0
ORF 120	MWTFAamberRCPLSTGCGSGSGSamber	6	0
ORF 121	MVRIGINTEAFCGSGSamber	6	0
ORF 122	MVWLYCYMKSCGSGSGSamber	6	0
ORF 123	MRGIFamberSMINQCGSGSGSamber	6	0
ORF 124	MASRNCCRGYNCGSGSGSamber	6	0
ORF 125	MLFDYMQamberRFHLCGSGSGSamber	6	0
ORF 126	MQSFRYASETFCGSGSGSamber	6	0
ORF 127	MFRFLLCCQRSLCGSGSGSamber	6	0
ORF 128	MQKNADGTYSRNCGSGSGSamber	6	0
ORF 129	MTSWTRKNTYCCamberCGSGSGSamber	6	0
ORF 130	MIWFYamberNDSRGYCGSGSGSamber	6	0
ORF 131	MLTMNCCTSVCCGSGSGSamber	6	0
ORF 132	MDGLEERFTSKDCGSGSGSamber	6	0
ORF 133	MSWILYMKVSLCGSGSGSamber	6	0
ORF 134	MRYCSamberamberTTNFCGSGSGSamber	6	0
ORF 135	MFNHALRIDLYSCGSGSGSamber	6	0
ORF 136	MDLVNKamberAFELCGSGSGSamber	6	0
ORF 137	MADVLWHTAGICamberCGSGSGSamber	6	0
ORF 138	MCRYPQRFWTSWCGSGSGSamber	6	0
ORF 139	MWCRLFLVSEDCGSSamber	6	0
ORF 140	MIVamberLVIESamberFSACGSGSGSamber	6	0
ORF 141	MHTCNLTISRIamberCGSGSGSamber	6	0
ORF 142	MMKWFFVIVRHCGSGSGSamber	6	0
ORF 143	MVSYLKITIKCGSGSGSamber	6	0
ORF 144	MamberRGKRSDVICGSamber	6	0
ORF 145	MVWVNHMMYSCGSGSGSamber	6	0
ORF 146	MTMDVWLNamberamberDCGSGSGSamber	6	0
ORF 147	MVSFRVVYYFRCGSGSGSamber	6	0
ORF 148	MADCIVKHHamberCGSGSGSamber	6	0
ORF 149	MSHCIVQRamberEWCGSGSGSamber	6	0
ORF 150	MIDAVCSAILQQamberCGSGSGSamber	6	0
ORF 151	MVamberHAIMSamberVCGSGSGSamber	6	0
ORF 152	MVMRWPFSIYHCCGSGSGSamber	6	0
ORF 153	MCNVHMNQQNCGSGSGSamber	6	0
ORF 154	MNMNDNYFNWCGSGSGSamber	6	0
ORF 155	MTLVACLDSRSCGSGSGSamber	6	0
ORF 156	MPLTSFamberDLLCGSGSGSamber	6	0
ORF 157	MLEGKFRSNWCGSGSamber	6	0
ORF 158	MIMWMCLARamberKCGSGSGSamber	6	0
ORF 159	MVPRFTRNPYRTCGSGSGSamber	6	0
ORF 160	MESQNYQamberIISCGSGSGSamber	6	0
ORF 161	MRSECPKMNSCGSGSGSamber	6	0
ORF 162	MCKVamberSLQYGCGSGSGSamber	6	0
ORF 163	MRYLNLMFGTCGSGSGSamber	6	0
ORF 164	MFSAIRVYamberTCCGSGSGSamber	6	0
ORF 165	MVFPMILNLFRCCGSGSGSamber	6	0
ORF 166	MLKLLDLYEFINSCGSGSGSamber	6	0
ORF 167	MRWCTGVAKCGRQGSamber	6	0
ORF 168	MGLSGKYMRRMCGSGSGSamber	6	0
ORF 169	MNGYamberKWTQATGDCGSGSGSamber	6	0
ORF 170	MDLCCIVWRCCGSCSGSamber	6	0
ORF 171	MMCSVFLWRVCGSGSGSamber	6	0
ORF 172	MSSGYMEDamberHCGSGSGSamber	6	0
ORF 173	MKRVNVSYDCVRCGSGSGSamber	6	0
ORF 174	MRYPMCTCAFTCGSGSGSamber	6	0
ORF 175	MRAMHEVKGLCGSGSGSamber	6	0
ORF 176	MDTCCIGSLNamberCGSGSGSamber	6	0
ORF 177	MMKIVCNIEDCGSGSGSamber	6	0
ORF 178	MLSCHSYGSNCGSGSGSamber	6	0
ORF 179	MSGGNLamberCNDYCGSGSamber	6	0
ORF 180	MGDLRTCYHTRCGSGSGSamber	6	0
ORF 181	MDYEHSEVYEICGSGSGSamber	6	0
ORF 182	MFLNGVAVSNCLCGSGSGSamber	6	0
ORF 183	MRLSCLGSYTCGSGSGSamber	6	0
ORF 184	MLIVHFIIKACGSGSGSamber	6	0
ORF 185	MAYSVTRCCCYCGSGSGSamber	6	0
ORF 186	MamberKPNYLLMCRSCGSGSGSamber	6	0
ORF 187	MIVGTamberQSVSLICGSGSGSamber	6	0
ORF 188	MGLSFLHYKIVRRCGSGSGSamber	6	0
ORF 189	MSVEQILMGVCGSGSGSamber	6	0
ORF 190	MIGSGSVIPamberamberCGSGSGSamber	6	0
ORF 191	MSNNIVSTVCSCGSGSGSamber	6	0
ORF 192	MDVIKTGGNSCGSGSGSamber	6	0
ORF 193	MTYNKTAPIACGSGSGSamber	6	0
ORF 194	MamberFSCGPYHRHSGSGSamber	6	0
ORF 195	MTIYPRSILDKCGSGSGSamber	6	0
ORF 196	MSCSGWILQSCGSSamber	6	0
ORF 197	MDKCRLKSLMNCGSGSGSamber	6	0
ORF 198	MVLKLAMFWKCGSSSGSamber	6	0
ORF 199	MDCPYRCSGTYCGSGIGSamber	6	0
ORF 200	MTDMVPDMSNTCGSGSGSamber	6	0
ORF 201	MVMPYCQDYTNFTCGSGSGSamber	6	0
ORF 202	MWSNGamberSMHILRCGSGSGSamber	6	0
ORF 203	MQDGKDSTNKRYCGSGSGSamber	6	0
ORF 204	MVILHSTANWKFPCGSSSGSamber	6	0
ORF 205	MVWRLEMNANRWCGSGSGSamber	6	0
ORF 206	MIALRLTDPICGSGSGSamber	6	0
ORF 207	MKMSGCVHYFACGSGSGSamber	6	0
ORF 208	MLISDEVNLLMCGSGSGSamber	6	0
ORF 209	MVNVNSQFMICGSGSGSamber	6	0
ORF 210	MVGNLNLLLWCCGSGSGSamber	6	0
ORF 211	MFVLRMMRCFSCGSGSGSamber	6	0
ORF 212	MDELTVFMSRLCGSGSGSamber	6	0
ORF 213	MACMCHVMREHYCGSGSGSamber	6	0
ORF 214	MIGFNLGYVQCGSGSGSamber	6	0
ORF 215	MGFRTPLYNWKMCGSGSGSamber	6	0
ORF 216	MGMKRDMQMRMCGSGSGSamber	6	0
ORF 217	MVRSNamberTPDLMNCGSGSGSamber	6	0
ORF 218	MCFCKGamberQMSVICGSGSGSamber	6	0
ORF 219	MNPWWHSRETFCGSGSGSamber	6	0
ORF 220	MTTLMCLWSEMCGSGSGSamber	6	0
ORF 221	MKEGIamberWHamberCCGSGSGSamber	6	0
ORF 222	MRCDPHNDVRDGCGSGSGSamber	6	0
ORF 223	MSSLLTYNCGKCGSGSGSamber	6	0
ORF 224	MDamberGATHVKHTCGSGSGSamber	6	0
ORF 225	MLVPRKQNGYMYDCGSamber	6	0
ORF 226	MGRRWamberSYFEICGSGSGSamber	6	0
ORF 227	MWFFPIYGDICGSGSamber	6	0
ORF 228	MAHRQLTMTIIWCGCGSGSamber	6	0
ORF 229	MSHTTTRSIWCGSGSGSamber	6	0
ORF 230	MRRETFRCNTCGSGSGSamber	6	0
ORF 231	MWGSRCFFNITCGSGSGSamber	6	0
ORF 232	MNFSAPEVLLCGSGSGSamber	6	0
ORF 233	MVIRPSamberNSSNCGSGSGSamber	6	0
ORF 234	MSamberKTIRVIAFCGRGSGSamber	6	0
ORF 235	MTSEENCTamberLTCGSGSGSamber	6	0
ORF 236	MDGCSMYCVGCGSGSGSamber	6	0
ORF 237	MEMGGYSIRECYDCGSGSamber	6	0
ORF 238	MIECCMWLNKCGSGSGSamber	6	0
ORF 239	MGISamberEQFCDCGSGSGSamber	6	0
ORF 240	MNYASIYDCLCGSGSGSamber	6	0
ORF 241	MWHRNVHLGWSTCGSGSGSamber	6	0
ORF 242	MHQDYGTIRVCGSGSGSamber	6	0
ORF 243	MCMTSNICNHCGSGSGSamber	6	0
ORF 244	MIGCLKNLMANCGSGSGSamber	6	0
ORF 245	MPSMSMCamberAKLCGSGSGSamber	6	0
ORF 246	MGDSFRSRFamberDICGSGRGSamber	6	0
ORF 247	MLCAACWHVRLPCGSGNGSamber	6	0
ORF 248	MEYRSSDAVVKSCGSGSGSamber	6	0
ORF 249	MPQYQNFGKSRLCGSGSGSamber	6	0
ORF 250	MSVPCTVFCSCGSGSGSamber	6	0
ORF 251	MMVGTIWSEKCGSGSGSamber	6	0
ORF 252	MNWVMNIRYNMYCGSGSGSamber	6	0
ORF 253	MECSTVQDLPCGSGSGSamber	6	0
ORF 254	MSLGIQRIRECGSGSGSamber	6	0
ORF 255	MWPFNREICSVMCGSGSGSamber	6	0
ORF 256	MGICLKRLMRCGSGSGSamber	6	0
ORF 257	MSKVFWVCECopalVRQRQRSamber	6	0
ORF 258	MVDYYTRVYKCGSamber	6	0
ORF 259	MNSSNLKLHDRDCGSGSGSamber	6	0
ORF 260	MKWHCTSamberVMYCGSGRGSamber	6	0
ORF 261	MIRCLKRLMNCGSGSGSamber	6	0
ORF 262	MRANAYamberFSTVCGSamber	6	0
ORF 263	MIEILRFTTSLCGSGSGSamber	6	0
ORF 264	MRVLLYDYYLCGSGSGSamber	6	0
ORF 265	MWCSamberRVQRNCGSGSGSamber	6	0
ORF 266	MIETDSCQNTWFRCGSGSDSamber	6	0
ORF 267	MLEVMFRFYFPTKCGSGSamber	6	0
ORF 268	MQCRNLLHYPCGSGSGSamber	6	0
ORF 269	MTEDamberNMMCLRCSCGSGSGSamber	6	0
ORF 270	MLWDIPRPADDCGSGSGSamber	6	0
ORF 271	MYGMSDVKLYCGSGSGSamber	6	0
ORF 272	MSQCFMCRamberSamberCGSGSGSamber	6	0
ORF 273	MDRPEFLMRNTDCGNGSGSamber	6	0
ORF 274	MPYFNLRSNCKNVSCGSGSGSamber	6	0
ORF 275	MTCLMRFNTALGCGSGSGSamber	6	0
ORF 276	MMMIPYFYamberSCGSGSGSamber	6	0
ORF 277	MWQNCWVNVWWNCGSGSGSamber	6	0
ORF 278	MVKNNLKVNYCGSGSGSamber	6	0
ORF 279	MGVISMIPVMICGSGSGSamber	6	0
ORF 280	MWFVCKKLHYamberLCGSGSGSamber	6	0
ORF 281	MESIDCLKKLMNCGSGSGSamber	6	0
ORF 282	MIDPRCNKLAFKCGSGSGSamber	6	0
ORF 283	MCRFNIDAVASRNCGSGSGSamber	6	0
ORF 284	MAECSEKRRDKCGSGSGSamber	6	0
ORF 285	MCLamberDNIDSYGICGSGSGSamber	6	0
ORF 286	MLYFKHCGTICGSGSGSamber	6	0
ORF 287	MRKKEEHHNLVCGSGSGSamber	6	0
ORF 288	MDMMANWRYQTCGSGSDSamber	6	0
ORF 289	MRVTHCSKKSTCGSGSGSamber	6	0
ORF 290	MLSFWCCFITSCGSGSGSamber	6	0
ORF 291	MATRHFMRISQSCGSGSGSamber	6	0
ORF 292	MVWVDVGKTSPCGSGSGSamber	6	0
ORF 293	MFINKRVVHLAFNCGSGSamber	6	0
ORF 294	MHSRamberALamberKNCGNGSGSamber	6	0
ORF 295	MamberMSamberRamberamberNWSCGSGSGSamber	6	0
ORF 296	MIFWCRamberNWFWDCGSGSGSamber	6	0
ORF 297	MFSGLCGILCYFCGSGSGSamber	6	0
ORF 298	MGNVIKDRQKNCGSGSGSamber	6	0
ORF 299	MNHSWPGFSCCGSGSGSamber	6	0
ORF 300	MPQIKIYTVTDCGSGSGSamber	6	0
ORF 301	MDLVSCWKSRCGSGSGSamber	6	0
ORF 302	MSYKSTCLHYCGSGSGSamber	6	0
ORF 303	MGVEKLSSYNESCGSGSGSamber	6	0
ORF 304	MWTICITDLVSCGSGSGSamber	6	0
ORF 305	MYWWMYEQYCCGSGSGSamber	6	0
ORF 306	MGYRCLVDFSVCGSGSGSamber	6	0
ORF 307	MFYFTETADNNFCGSGSGSamber	6	0
ORF 308	MGYKWLMSCWCGSGSGSamber	6	0
ORF 309	MSGRamberFYPKVLCGSGSGSamber	6	0
ORF 310	MSKATDYMMTVRCGSGSGSamber	6	0
ORF 311	MAYLHLHECYCGSGSGSamber	6	0
ORF 312	MGSYCLKRLMLCGSGSGSamber	6	0
ORF 313	MCKLamberLIWTFQCGSGSGSamber	6	0
ORF 314	MVICDLMGVNSCGSGSGSamber	6	0
ORF 315	MTRVRMTamberRHTCGSGSGSamber	6	0
ORF 316	MKKRMCVALamberamberCGSGSGSamber	6	0
ORF 317	MVGWMVLTCRRCGSGSGSamber	6	0
ORF 318	MSYVTLCKDLCGSGSGSamber	6	0
ORF 319	MMKWHGRIHRCGSGSGSamber	6	0
ORF 320	MSGIMLCCFHLNYCGSGSGSamber	6	0
ORF 321	MRCASVPamberNPNCGSGSGSamber	6	0
ORF 322	MVYPTPKamberMRCGSGSGSamber	6	0
ORF 323	MRYRamberSSRMNCLCGSSSGSamber	6	0
ORF 324	MIPIPDSRREQLFCGSGSGSamber	5	0
ORF 325	MSVMRNRRFLCGSGSGSamber	5	0
ORF 326	MFQVQCSDNVRYSCGSGSGSamber	5	0
ORF 327	MYALRTLSQFEMCGSGSGSamber	5	0
ORF 328	MEHFDVTDTKMCGSGSSSamber	5	0
ORF 329	MVCIWLMILIAATASGSamber	5	0
ORF 330	MVCLKCLHRTGLCGSGSGSamber	5	0
ORF 331	MIVEHCHPTDIRFCGSGSGSamber	5	0
ORF 332	MEGGMCRQTDCGSGSGSamber	5	0
ORF 333	MMLWYFTVTSCCGSGSGSamber	5	0
ORF 334	MSWCMRIFMNPRCGGGSGSamber	5	0
ORF 335	MDVGLNQRISCCGSGSGSamber	5	0
ORF 336	MMHDKLGVNVTCGSGSGSamber	5	0
ORF 337	MLCKTANHWICGSGSGSamber	5	0
ORF 338	MGQCAKHLECSCGSGSGSamber	5	0
ORF 339	MSRILRMVVILRQRQGSamber	5	0
ORF 340	MMVFRHCPLVSCGSGSGSamber	5	0
ORF 341	MSamberMFESVVamberDDQCGSGSGSamber	5	0
ORF 342	MEHLCRTMNKLCGSGSGSamber	5	0
ORF 343	MMCRPTECVESHCGSGSGSamber	5	0
ORF 344	MGWHTamberKLVDTYCGSGSGSamber	5	0
ORF 345	MKIACLYGVFHCGSGSGSamber	5	0
ORF 346	MVTLAKKRHCTCGSGSGSamber	5	0
ORF 347	MCCLLRLSLFANCGSGSGSamber	5	0
ORF 348	MREMSAIamberDACGSGSGSamber	5	0
ORF 349	MISWLANFMDCGSGSGSamber	5	0
ORF 350	MCCamberYSRYSMSHCGSGSGSamber	5	0
ORF 351	MVLGSVLGRHCCGSGSGSamber	5	0
ORF 352	MVSamberNKNAIGEYCGSGSGSamber	5	0
ORF 353	MCKLIRTNYLCGSGSGSamber	5	0
ORF 354	MLSSHNSNNamberKCGSGSGSamber	5	0
ORF 355	MGMHLPamberTTRSCGSGSGSamber	5	0
ORF 356	MCKLKVCVHamberCGSGSGSamber	5	0
ORF 357	MGSWKECATETDMCGSGSGSamber	5	0
ORF 358	MRSCamberFVPNVDSCGSGSGSamber	5	0
ORF 359	MGVSPISLMYCGSGSGSamber	5	0
ORF 360	MHTILTDFLDMMLCCSGSamber	5	0
ORF 361	MEIamberMATSCRTSCGSGSGSamber	5	0
ORF 362	MFGACWSMLRCGSGSGSamber	5	0
ORF 363	MLSCMVNRVKKYCGSGSGSamber	5	0
ORF 364	MCIRPRQNVSMCGSGSGSamber	5	0
ORF 365	MIGGDLEamberWSCGSGSGSamber	5	0
ORF 366	MMSSRMRMNTLCGSGSamber	5	0
ORF 367	MFamberDCEENNVCGSGSGSamber	5	0
ORF 368	MCHPEHSYLECGSGSGSamber	5	0
ORF 369	MHLVCIWCRILDVCGSGSGSamber	5	0
ORF 370	MSCRCCKWMLSCGSGSGSamber	5	0
ORF 371	MVPDYCLGSGYCGSGSGSamber	5	0
ORF 372	MEAIWFETTVSCGSGSGSamber	5	0
ORF 373	MSLRDMFDKHNCGSGSGSamber	5	0
ORF 374	MSCSVRGAFTCGSGSGSamber	5	0
ORF 375	MWCHFSIAWWPCGSGSGSamber	5	0
ORF 376	MGESNQLAKCMDCGSGSGSamber	5	0
ORF 377	MLFRLMGCKCCGSGSamber	5	0
ORF 378	MNPVTGPNNLCGSGSGSamber	5	0
ORF 379	MSYamberCTamberNWRVISCGSGSGSamber	5	0
ORF 380	MamberRATQNNEDCGSGSGSamber	5	0
ORF 381	MLHICKTILPMCCGSGSGSamber	5	0
ORF 382	MIRGCVGMVNICGSGSGSamber	5	0
ORF 383	MIGVDMTFLLNQCGSGSGSamber	5	0
ORF 384	MHMIamberGFLMSILDCGSGSGSamber	5	0
ORF 385	MWVNVRCSHamberCGSGSGSamber	5	0
ORF 386	MGTGCTYQLHTCGSGSGSamber	5	0
ORF 387	MGRCSTSSINCGSGSGSamber	5	0
ORF 388	MTHVCCTFRVTYCGSGSGSamber	5	0
ORF 389	MHSCKLFELMHKCGSGSGSamber	5	0
ORF 390	MVYLYEIWIYWYCGSGSGSamber	5	0
ORF 391	MLMMSVYKWDCGSDSGSamber	5	0
ORF 392	MDTNRCLKNIMQCGSGSGSamber	5	0
ORF 393	MHKAENENTFVCGSGSGSamber	5	0
ORF 394	MVMGIFRRRamberLCGSGSGSamber	5	0
ORF 395	MYRKIamberFMRVYMCGRQGSamber	5	0
ORF 396	MRFVVGFAAGQGSamber	5	0
ORF 397	MIFamberMYKHVDCFKCGSGSGSamber	5	0
ORF 398	MVSESCKALSWYNCGSGSGSamber	5	0
ORF 399	MSVRCFQYamberAVCGSGSGSamber	5	0
ORF 400	MKSRMYVRNGMCGSGSGSamber	5	0
ORF 401	MCPRSVRCIVYSCGSGSGSamber	5	0
ORF 402	MVPSILITIMRQRQGSamber	5	0
ORF 403	MRVLLCKLHLVCGSGSGSamber	5	0
ORF 404	MNVIEMQSGIDSCGSGSGSamber	5	0
ORF 405	MWPKRNMTRRSCGSGSGSamber	5	0
ORF 406	MSYTGSECESICGSGSGSamber	5	0
ORF 407	MVAEYRWITTKHCGSGSGSamber	5	0
ORF 408	MSVLENTWPSVNCGSGSGSamber	5	0
ORF 409	MMRMGVQKFSSCGSGSGSamber	5	0
ORF 410	MMFLTGMIRKQCGSGSGSamber	5	0
ORF 411	MQHECVILHSCGSGSGSamber	5	0
ORF 412	METCGWCKQSCGSGSGSamber	5	0
ORF 413	MCamberamberTYTLGSNGCGSGSGSamber	5	0
ORF 414	MNDNWNQSEYCGSGSGSamber	5	0
ORF 415	MFYLWARTWARFCGSGRGSamber	5	0
ORF 416	MALIYMWSFPCPCGSGSGSamber	5	0
ORF 417	MNAVVRHSHDCGSGSGSamber	5	0
ORF 418	MDHamberCMTLVPCGSGSGSamber	5	0
ORF 419	MVLRTamberSERKCGSGSGSamber	5	0
ORF 420	MEVGamberYRNNKDHHCGSGSGSamber	5	0
ORF 421	MNVSEFKNLMIKTCGSGSGSamber	5	0
ORF 422	MYSDDCIARNSCGSGSGSamber	5	0
ORF 423	MHDQKamberMIDDCGSGSGSamber	5	0
ORF 424	MLRGLMDHSKSCGSGSGSamber	5	0
ORF 425	MNLMSFCAYDamberNCGSGSGSamber	5	0
ORF 426	MESIDKDLKNCGSDSGSamber	5	0
ORF 427	MSFHTYDNamberLCCGSGSGSamber	5	0
ORF 428	MMVRSDFYSSRCGSGSGSamber	5	0
ORF 429	MVVTNRCPSGSNCGSGSGSamber	5	0
ORF 430	MCNRVSATLNKDCGSGSGSamber	5	0
ORF 431	MRamberEFPQACSLLCGSGSGSamber	5	0
ORF 432	MDTLTEKHCGSGSGSamber	5	0
ORF 433	MCMVRHWILHTCGSGSGSamber	5	0
ORF 434	MCKLIMTEGamberQNRCGSGSGSamber	5	0
ORF 435	MISRIVLSAAAAGSamber	5	0
ORF 436	MCLLMGSKKFFCGSGSGSamber	5	0
ORF 437	MTNDNKILRWSVCGSGSGSamber	5	0
ORF 438	MFCWVSVLLHCGSGSGSamber	5	0
ORF 439	MDSEYHQIKLYCGSGSGSamber	5	0
ORF 440	MSGSVCVLRSHCGSGSGSamber	5	0
ORF 441	MamberQKSVamberGPKKCGSGSGSamber	5	0
ORF 442	MHFHSDMSRGCGSGSSamber	5	0
ORF 443	MDNYLamberCIRLCGSGSGSamber	5	0
ORF 444	MQTSLMRVSYCGSGSGSamber	5	0
ORF 445	MVamberSQEKSYRGYCGSGSGSamber	5	0
ORF 446	MVCFCGRINYYCGSGSGSamber	5	0
ORF 447	MDEENGMNTWYCGSGSGSamber	5	0
ORF 448	MDamberRIIANMKDCGSGSGSamber	5	0
ORF 449	MSGPSAWYNWDCGSGSGSamber	5	0
ORF 450	MSFRMHLCGSGSGSamber	5	0
ORF 451	MRRLVPLINFGSCGSGSGSamber	5	0
ORF 452	MLSTDHFADVKMCGSGSGSamber	5	0
ORF 453	MFLLLNTKSTICGSGSGSamber	5	0
ORF 454	MRKMSDVMLMLCCGSGSGSamber	5	0
ORF 455	MMICLRDVQDRCGSGSGSamber	5	0
ORF 456	MPYRNDNKSFCGSGSGSamber	5	0
ORF 457	MYRNSMGIINFCGSGSGSamber	5	0
ORF 458	MSSTTHYRLamberLCGSGSGSamber	5	0
ORF 459	MIDRDPRWNQDKCGSGSGSamber	5	0
ORF 460	MLTSLTRDIICGSGSGSamber	5	0
ORF 461	MLFTDVLIGNYTCGSGSGSamber	5	0
ORF 462	MICKVSVPVNamberMRCGSGSGSamber	5	0
ORF 463	MTRDFEAWVHVCGSGSGSamber	5	0
ORF 464	MTYGSHamberPDVTDCGSGSGSamber	5	0
ORF 465	MWLQYNASSLSCGSGSGSamber	5	0
ORF 466	MQWMCCYKIMLCGSGSGSamber	5	0
ORF 467	MMEWHKLTGCLCGSGSGSamber	5	0
ORF 468	MVRNPKDVNARCGSGSGSamber	5	0
ORF 469	MVDMVamberQREHNYCGSGSGSamber	5	0
ORF 470	MDCLVAQWSVRDCGSGSDSamber	5	0
ORF 471	MDKLSWHYNSRCGSGSGSamber	5	0
ORF 472	MRNGVVSNYLAKCGSGSGSamber	5	0
ORF 473	MSRRTNKPYIDCGSGSGSamber	5	0
ORF 474	MHVIHVKKWLamberCGSGSGSamber	5	0
ORF 475	MVRCTIIFQRCGSGSGSamber	5	0
ORF 476	MNARSKYGLCCGSGSGSamber	5	0
ORF 477	MTKSGHMEMCTCGSGSGSamber	5	0
ORF 478	MACYVANVVLYCGSGSGSamber	5	0
ORF 479	MTGKPRIISFRCGSGSGSamber	5	0
ORF 480	MSGMCAANamberSEamberLCGSGSGSamber	5	0
ORF 481	MRLIopalGAAAASGSamber	5	0
ORF 482	MCYVRTRWTSVCGSGSGSamber	5	0
ORF 483	MALKHNDANRVCGSGSGSamber	5	0
ORF 484	MVLamberSSPamberSHCGSGSGSamber	5	0
ORF 485	MELamberHLCGSGSGSamber	5	0
ORF 486	MRLTMMLWPDNCGSGSGSamber	5	0
ORF 487	MRCGDPNRRITHCGSGSGSamber	5	0
ORF 488	MEFAMRTSSGHCGSGSGSamber	5	0
ORF 489	MWIYRVEMRRNHCGSGSGSamber	5	0
ORF 490	MLATCTRMNKICGSGSGSamber	5	0
ORF 491	MHamberQLGTQamberLCGSGSGSamber	5	0
ORF 492	MTGNAADASANECGSGSGSamber	5	0
ORF 493	MLKTATNNHVCGSGSGSamber	5	0
ORF 494	MSVRKLDYSVTRCGSGSGSamber	5	0
ORF 495	MGKQVLLRMYWCGSGSGSamber	5	0
ORF 496	MTGHLEWNCCINCGSGSGSamber	5	0
ORF 497	MLVNTGMRNTCGSGSGSamber	5	0
ORF 498	MSVGNGLMIKHCGSGSGSamber	5	0
ORF 499	MRLMGSamberVDNCHCGSGSGSamber	5	0
ORF 500	MTMKWIQTGNNCGSGSGSamber	5	0
ORF 501	MHGFLSCKTKECGSDSamber	5	0
ORF 502	MCASVNEWYLDFCGSGSGSGSamber	5	0
ORF 503	MDDTMKDGamberDTPCGSGSGSamber	5	0
ORF 504	MPTKFSCNWYICGSGSGSamber	5	0
ORF 505	MGCEamberNWIDLYCGSGSGSamber	5	0
ORF 506	MNFamberamberTINGAHNCGSGSGSamber	5	0
ORF 507	MVNRWQHGVDVCGSGSGSamber	5	0
ORF 508	MHERCSNPTIQCGSGSGSamber	5	0
ORF 509	MGCAVHTYTKNCGSGSGSamber	5	0
ORF 510	MMMNSLWCCRRLCGSGSGSamber	5	0
ORF 511	MCASSDMQKYLYCGSGSGSamber	5	0
ORF 512	MGIMIIRCGSGSGSamber	5	0
ORF 513	MDITGRSWIDSRCGSGSGSamber	5	0
ORF 514	MSYQCLNMVWCGSGSamber	5	0
ORF 515	MLCNRRAPTSQKCGSGSGSamber	5	0
ORF 516	MVTWYAQRLKICGSGSGSamber	5	0
ORF 517	MEDSIYRIKIGSCGSGSGSamber	5	0
ORF 518	MRGNAALRNamberYCGSGSGSamber	5	0
ORF 519	MMLNRPVSSRPCGSGSGSamber	5	0
ORF 520	MGCFCamberGAKFFCGSGSGSamber	5	0
ORF 521	MRRLKVTDSRYCGSGSGSamber	5	0
ORF 522	MamberTRRARLIKCGSGSGSamber	5	0
ORF 523	MIFQMVVRMAICGSGSGSamber	5	0
ORF 524	MPSCWAWamberKKCGSGSGSamber	5	0
ORF 525	MQNYHCYIRAWLCGSGSGSamber	5	0
ORF 526	MCamberHMMSRSSACGSGSGSamber	5	0
ORF 527	MYRRNMMSQCPNCGSGSGSamber	5	0
ORF 528	MDTQELERGKCGSGSGSamber	5	0
ORF 529	MILRPYVSAHACGSGSGSamber	5	0
ORF 530	MTDWWMDMCSSGCGSGSGSamber	5	0
ORF 531	MMDKRWTRSFCSLCGSGSGSamber	5	0
ORF 532	MWFLVSCMWNAGCGSGSGSamber	5	0
ORF 533	MNLCDDIGPFLCGSGSGSamber	5	0
ORF 534	MRRRQCHDIMTCGSGSGSamber	5	0
ORF 535	MamberPELCVCHVCGSGSGSamber	5	0
ORF 536	MKHWNTKGHSCGSGSDSamber	5	0
ORF 537	MWYPYDFYLFITCGSGSGSamber	5	0
ORF 538	MVRSLAIKDGRICGSGSGSamber	5	0
ORF 539	MLIAKKEWQYVCGSGSGSamber	5	0
ORF 540	MQHVVAKKSSCGSGGSamber	5	0
ORF 541	MLWCDLMVDNCGSGSGSamber	5	0
ORF 542	MSMKWAITMLKCGSGSGSamber	5	0
ORF 543	MGQMHIRKRFCGSGSGSamber	5	0
ORF 544	MTNIQHMNVTRTCGSGSGSamber	5	0
ORF 545	MRNRQACLQKMCGSGSGSamber	5	0
ORF 546	MSLIKFFHRLRCGSSamber	5	0
ORF 547	MDLIQMFMWTMSRCGSGSGSamber	5	0
ORF 548	MamberHYEMASYHSKCGSGSGSamber	5	0
ORF 549	MGCSVQDICGSGSGSamber	5	0
ORF 550	MDGPTDNDRVEDCGSGSGSamber	5	0
ORF 551	MCHamberHKACKTCGSGSGSamber	5	0
ORF 552	MFCVFGLamberWLFCGSGSGSamber	5	0
ORF 553	MIFENFPLAKCGSGSGSamber	5	0
ORF 554	MIWCLCAHFHCGSGSGSamber	5	0
ORF 555	MVWTYamberamberLFCPCGSGSamber	5	0
ORF 556	MTACTHCDFAVFCGSGSGSamber	5	0
ORF 557	MCGEFSEYVTHCGSGSGSamber	5	0
ORF 558	MNLISFACPMCGSGSGSamber	5	0
ORF 559	MYGCGLITFPICGSGSamber	5	0
ORF 560	MDPESKamberMMFLLCGSGSGSamber	5	0
ORF 561	MYLWNDETTMFYCGSGSGSamber	5	0
ORF 562	MMRDCAKMWVSSCGSGSGSamber	5	0
ORF 563	MYWANTRHSCCGSGSGSamber	5	0
ORF 564	MSVNCPRTCDVHSCGSGSGSamber	5	0
ORF 565	MSSLHYSWDYWCGSGSGSamber	5	0
ORF 566	MFRCWYQDWCICGSGSGSamber	5	0
ORF 567	MWFVMIVamberSMCGSamber	5	0
ORF 568	MLYWEHNCRSLCGSGSGSamber	5	0
ORF 569	MCNRSLSRFDCGSGSGSamber	5	0
ORF 570	MTGVKEYCamberMCGSGSGSamber	5	0
ORF 571	MFCRMTSYamberDSCGSGSGSamber	5	0
ORF 572	MMPPRAGDSENCGSGSGSamber	5	0
ORF 573	MWHYWMQCSMFNCGSGSGSamber	5	0
ORF 574	MGDTAWQMCRICGSGSGSamber	5	0
ORF 575	MVQRNLSMVQCCCGSGSGSamber	5	0
ORF 576	MGGAKHHIPSWFCGSGSGSamber	5	0
ORF 577	MamberAWHTKRDHCGSGSGSamber	5	0
ORF 578	MKRCAIVILVNCGSGSGSamber	5	0
ORF 579	MFCPVDGNEMCGSGSGSamber	5	0
ORF 580	MLCamberLCTYLamberQLCGSGSGSamber	5	0
ORF 581	MLPRMamberYLDVSCGSGSGSamber	5	0
ORF 582	MWSCWVDDIKCGSGSGSamber	5	0
ORF 583	MVAMLLRCRYFCGSDSGSamber	5	0
ORF 584	MVFAYCVWMSCICGGSGSamber	5	0
ORF 585	MASLamberVDVYSCGSGSGSamber	5	0
ORF 586	MVLIFCochreDFSLRQRRGSamber	5	0
ORF 587	MCKNVHCYKVCGSGSGSamber	5	0
ORF 588	MADIERLQVLYCGSGSGSamber	5	0
ORF 589	MRYDWWFVRCKTHCGSGSGSamber	5	0
ORF 590	MSLLRRELamberYKECGSDSGSamber	5	0
ORF 591	MKVNAVPNLCVKFCGSGSGSamber	5	0
ORF 592	MKCTLLCMLPYNCGSGSGSamber	5	0
ORF 593	MPSCamberSDNCSHCGSGSGSamber	5	0
ORF 594	MFNVSSVYYWDDCGSGSGSamber	5	0
ORF 595	MKHFPSNQNQDCCGSGSGSamber	5	0
ORF 596	MFWGIQRTMLLCGSGSGSamber	5	0
ORF 597	MPKCRILRTMACGNGSGSamber	5	0
ORF 598	MRFNRLDLAFamberCGSGSGSamber	5	0
ORF 599	MSLFDWTamberVNACGSSSGSamber	5	0
ORF 600	MVCTYPLSWMNFCGSGSGSamber	5	0
ORF 601	MGVFLDWMVEIKCGSGSGSamber	5	0
ORF 602	MFWQMNIIWFVDCGSGSGSamber	5	0
ORF 603	MIAVQRILALCGSGSGSamber	5	0
ORF 604	MVECVYISCGSGSGSamber	5	0
ORF 605	MKSVDLMLISCGSGSGSamber	5	0
ORF 606	MTYCCGEMMKMCGSGSGSamber	5	0
ORF 607	MFYLRGLRDPCGSGSGSamber	5	0
ORF 608	MGHYATYIYYCGSGSGSamber	5	0
ORF 609	MGYRSKRMDYSCGSGSGSamber	5	0
ORF 610	MNVMNamberVYTMLCGSGSDSamber	5	0
ORF 611	MRRIQGYWRKLQCCGSGSGSamber	5	0
ORF 612	MMCCFKATIVSCGSGSGSamber	5	0
ORF 613	MMAFLSWKDDQCGSGSGSamber	5	0
ORF 614	MKNIDPKNIDPCGSGSGSamber	5	0
ORF 615	MFHYVRTNAACGSGSGSamber	5	0
ORF 616	MVLYSYKMSSDCGSGSGSamber	5	0
ORF 617	MNIYSVKHDYGCGSGSGSamber	5	0
ORF 618	MVNWNamberMNNRTCGSGSGSamber	5	0
ORF 619	MHRWADYSSRYCGSGSGSamber	5	0
ORF 620	MHFCNTVYTECCGSGSGSamber	5	0
ORF 621	MSDDNNamberLRYYCGSGSGSamber	5	0
ORF 622	MQNMEMamberSNVLCGSGSGSamber	5	0
ORF 623	MSKLLFSDDLMCGSGSGSamber	5	0
ORF 624	MSYMALSTTNNECGSGSGSamber	5	0
ORF 625	MFWDPNKHNSYLCGSGSGSamber	5	0
ORF 626	MWITTRDTNLSECGSGSGSamber	5	0
ORF 627	MCNVTQYSWMCCGSGSGSamber	5	0
ORF 628	MRFMLMNYDamberECGSGSGSamber	5	0
ORF 629	MLKIIAVCYSLSDCGSGSGSamber	5	0
ORF 630	MIARIamberDCamberPCGSGSGSamber	5	0
ORF 631	MYLCWHSMRTVICGSGSGSamber	5	0
ORF 632	MMPVSRNGKMSCGSGSGSamber	5	0
ORF 633	MFamberHQSFYNHYRCGSGSGSamber	5	0
ORF 634	MTDTMIAMCRMKCGSGSGSamber	5	0
ORF 635	MLRRDVamberNMNCGSGSGSamber	5	0
ORF 636	MKVQSHCLMCLSWCGSGSGSamber	5	0
ORF 637	MLQTLYKTPCDICGSGSGSamber	5	0
ORF 638	MAEGLKCNMMCGSGSGSamber	5	0
ORF 639	MEKALIMESHERPCGSGSGSamber	5	0
ORF 640	MVYTMYTLRMLCGSGSGSamber	5	0
ORF 641	MNLCLRRLMNCGSGSGSamber	5	0
ORF 642	MYDTEIamberVLSYRLCGSGSGSamber	5	0
ORF 643	MamberAHIPRYVHCCGSGSGSamber	5	0
ORF 644	MFPCPMHWENMCGSGSGSamber	5	0
ORF 645	MWRPHEPRVYCGSGSGSamber	5	0
ORF 646	MNQRCWamberYVDCGSGSGSamber	5	0
ORF 647	MALSMWCVFACGSGSGSamber	5	0
ORF 648	MMRTESKDPIDSCGSGSGSamber	5	0
ORF 649	MHYAWDMQMMDYCGSGSGSamber	5	0
ORF 650	MAGamberTCCLMRICGSGSGSamber	5	0
ORF 651	MDRIITKYPQCGSGSGSamber	5	0
ORF 652	MVVLQTFYVWQCGSGSDSamber	5	0
ORF 653	MQLDALWNMHNCGSGSGSamber	5	0
ORF 654	MLamberIYRIKVQCGSGSGSamber	5	0
ORF 655	MCWGSVLQNYSCCGSGSGSamber	5	0
ORF 656	MGIWKNAIAIRICGSGSGSamber	5	0
ORF 657	MLWIRYRTamberLCGRSGSamber	5	0
ORF 658	MSISRQGCFNNSCGSGSGSamber	5	0
ORF 659	MFIRNFIWRHCGGQGSamber	5	0
ORF 660	MHCRAGTVamberLLVCGSGSGSamber	5	0
ORF 661	MKFSWVNVRFICGSGSGSamber	5	0
ORF 662	MRCSLTTVKLRamberCGSGSGSamber	5	0
ORF 663	MRHHCWFTKMamberSCGSGSGSamber	5	0
ORF 664	MGLSNWMLLFRCGSGSGSamber	5	0
ORF 665	MAKMCLTCMTFCGSGSGSamber	5	0
ORF 666	MFNTHLCIDKLECGSGSGSamber	5	0
ORF 667	MCSHVYKLVVCGSGSGSamber	5	0
ORF 668	MELGQRWLKLNLCGSGSGSamber	5	0
ORF 669	MRPLTPGNYHDMCGSGSGSamber	5	0
ORF 670	MSVTWamberEMCAMYCGSGSGSamber	5	0
ORF 671	MENAFTAINTCGSGSGSamber	5	0
ORF 672	MNWRANTFGNICGSGSGSamber	5	0
ORF 673	MSKYHALRDGCGSGSGSamber	5	0
ORF 674	MNVWQHKMMSGRCGSGSGSamber	5	0
ORF 675	MLPVMANCVSNCGSGSGSamber	5	0
ORF 676	MVVDTSamberGRYLPHCGSGSGSamber	5	0
ORF 677	MSSFAGMIKNACCGSGSGSamber	5	0
ORF 678	MGNQTamberKamberHEDNCGSGSGSamber	5	0
ORF 679	MLYIWEHLGIICGSGSGSamber	5	0
ORF 680	MACLFADamberYNYMCGSGSGSamber	5	0
ORF 681	MRFGGQNIRAMNCGSSamber	5	0
ORF 682	MMNLNamberKFTKVCGSGSGSamber	5	0
ORF 683	MRTMTNVDHTCGSGSGSamber	5	0
ORF 684	MIKLSRSRCSWCGSGSGSamber	5	0
ORF 685	MGPWRQMSSLCGSGSGSamber	5	0
ORF 686	MWMRAINNLKCYCGSGSGSamber	5	0
ORF 687	MLFTTMRGHYRCGSGSGSamber	5	0
ORF 688	MYELHSVCNASCGSGSGSamber	5	0
ORF 689	MQWACENLVICGSGSGSamber	5	0
ORF 690	MEKFPWERLLKCGSGSGSamber	5	0
ORF 691	MVGNQEKTAYMRCGSGSGSamber	5	0
ORF 692	MAWMLCVNHVFCGSGSGSamber	5	0
ORF 693	MWKNSSMKYFYVRCGSGSGSamber	5	0
ORF 694	MQVMSVMRWVNCGSGSGSamber	5	0
ORF 695	MVNMPRNRHCCGSGSGSamber	5	0
ORF 696	MTTNYAHAQMCGNGSGSamber	5	0
ORF 697	MSVHLKREMFCGSGSGSamber	5	0
ORF 698	MMWSRNRQTHHCGSGSamber	5	0
ORF 699	MVACGamberCNMQNCGSGSGSamber	5	0
ORF 700	MVYYSGGMHCICGSGSGSamber	5	0
ORF 701	MCCSamberVVPWEFVYCGSGSGSamber	5	0
ORF 702	MVTLVFVLLGTCGSGSGSamber	5	0
ORF 703	MDCRWYINDLCGSGSGSamber	5	0
ORF 704	MQLNGNLamberHIQHPCGSGSGSamber	5	0
ORF 705	MRLLCNamberNRSTCGSGSGSamber	5	0
ORF 706	MamberQLDTWKamberIRECGSGSGSamber	5	0
ORF 707	MLYCRWDWRSPNCGSGSGSamber	5	0
ORF 708	MHRRRCNTNTEKCGCGSGSGSamber	5	0
ORF 709	MCVTRGEWLNYWCGSGSGSamber	5	0
ORF 710	MWDSNSLNVCRWCGSGSGSamber	5	0
ORF 711	MLEVHNRQTGCGSGSGSamber	5	0
ORF 712	MMTYWNANMPLRECGSGSGSamber	5	0
ORF 713	MPVVDPEEKGIWLCGSGSGSamber	5	0
ORF 714	MKKVSYAEATYCGSGSGSamber	5	0
ORF 715	MRRKKSHWDIQCGRGSGSamber	5	0
ORF 716	MSLKGYVDDVCGSamber	5	0
ORF 717	MTMTVYPFQSCGSSSamber	5	0
ORF 718	MVLYVALVLHCGSGSGSamber	5	0
ORF 719	MYACFWEWALLCGSGSGSamber	5	0
ORF 720	MVCQNGLLHYCGSGSGSamber	5	0
ORF 721	MRVYTTCHWSCGSGSGSamber	5	0
ORF 722	MLSRITWNCYNCGSGSGSamber	5	0
ORF 723	MRQCLKLKALMNCGSGSGSamber	5	0
ORF 724	MLVLTLLFamberYCGSGSGSamber	5	0
ORF 725	MCLRVQRTAHICGSGSGSamber	5	0
ORF 726	MSTamberLVHKGNDCGSGSGSamber	5	0
ORF 727	MGRTEPLVPKVRCGSDSGSamber	5	0
ORF 728	MKDRRNVQGHCCGSGSGSamber	5	0
ORF 729	MVRSWLARLRTCGSGSamber	5	0
ORF 730	MTamberQMILQAICGSGSGSamber	5	0
ORF 731	MLRFMQDLPMTCGNGSGSamber	5	0
ORF 732	MLISGHLAPSCRSCGSGSGSamber	5	0
ORF 733	MCTALQMSKICYCGSGSGSamber	5	0
ORF 734	MMYCSFTEHACGSGSamber	5	0
ORF 735	MDRSKNYDCIVSSCGSGSGSamber	5	0
ORF 736	MCGVDDDFNDRCGSGSGSamber	5	0
ORF 737	MEDGDWEKIACGSGSGSamber	5	0
ORF 738	MGGamberRamberYYLMDICGSGSGSamber	5	0
ORF 739	MYGPMYIKYYDCGSGSGSamber	5	0
ORF 740	MMCTVKLIKYCGSGSGSamber	5	0
ORF 741	MSWNCVQQFNMCGSGSGSamber	5	0
ORF 742	MYCTWPILLMFCGSGNGSamber	5	0
ORF 743	MACLDETRKLCGSGSGSamber	5	0
ORF 744	MACPNTFTCamberNCGSGSGSamber	5	0
ORF 745	MLPHRQRFDGDNCGSGSGSamber	5	0
ORF 746	MCamberYCLVSITYCGSGSGSamber	5	0
ORF 747	MGCSNLDLRHCGSGSGSamber	5	0
ORF 748	MKHSLGHRCQLKCGSGSGSamber	5	0
ORF 749	MMGRKNVTMNCGSGSGSamber	5	0
ORF 750	MRNCAMNIANCGSGSGSamber	5	0
ORF 751	MSYNGYKGSCHVCGSGSGSamber	5	0
ORF 752	MMYVPDYYLLCCGSGSGSamber	5	0
ORF 753	MLLNCWMFWTLCGSGSGSamber	5	0
ORF 754	MYAVTMCNKGSCGSGSGSamber	5	0
ORF 755	MMWDSPQWKHCGSGSGSamber	5	0
ORF 756	MCMTCMRCAAFDCGSGNGSamber	5	0
ORF 757	MGCSPamberLFGIKCGSGSGSamber	5	0
ORF 758	MMDCamberELMSKWICGSGSGSamber	5	0
ORF 759	MMMCVLRRSSVDCGSGSGSamber	5	0
ORF 760	MRNAWDLMamberGNMCGSGSGSamber	5	0
ORF 761	MSEEGRGPKYMCGSGSGSamber	5	0
ORF 762	MNESWLSLMICGSGSGSamber	5	0
ORF 763	MAVVYHVNIGTCGSGSGSamber	5	0
ORF 764	MHamberWMNTSWICGSGSGSamber	5	0
ORF 765	MCGIFMWRCEFCGSGSGSamber	5	0
ORF 766	MNQDPIAIKHHCGSamber	5	0
ORF 767	MVGALCVYVRLICGSGSGSamber	5	0
ORF 768	MMAQIMFSVCGSGSGSamber	5	0
ORF 769	MNACLKRLMKCGSGSGSamber	5	0
ORF 770	MLMDYamberSLVCIICGSGSGSamber	5	0
ORF 771	MQLamberSKASVCLRRCGSGSGSamber	5	0
ORF 772	MMDGTIRGWKDNCGSGSGSamber	5	0
ORF 773	MamberATKDVRWNLCGSGSGSamber	5	0
ORF 774	MVLTLYRERLINCGSGSGSamber	5	0
ORF 775	MMRENADKWSCGSGSGSamber	5	0
ORF 776	MYFQAYamberNHKYTSCGSGSGSamber	5	0
ORF 777	MFRLYMFASVFCGSGSGSamber	5	0
ORF 778	MNamberRMLKVIAYKCGSSamber	5	0
ORF 779	MMKSKLHSVDCGSGSGSamber	5	0
ORF 780	MGVMDCRFKKSCGSGSGSamber	5	0
ORF 781	MILKVTNDHamberVSECGSGSGSamber	5	0
ORF 782	MIVTRVCVamberSamberochreELRQRSGSamber	5	0
ORF 783	MIHCIKFMEamberKICGSGSGSamber	5	0
ORF 784	MPIGASQCSPVCGSGSGSamber	5	0
ORF 785	MRRVSDamberLNKRCGSGSGSamber	5	0
ORF 786	MMIGHRNKNCGSGSGSamber	5	0
ORF 787	MGCTTVYTSKSCGSGSGSamber	5	0
ORF 788	MTWKTQCSGYNCGSGSGSamber	5	0
ORF 789	MLYWVRYLAYKRCGSGSGSamber	5	0
ORF 790	MMYHTHRSVSCGSGSGSamber	5	0
ORF 791	MILGRSLWSNACGSGSGSamber	5	0
ORF 792	MVAIQILQDNEamberCGSGSGSamber	5	0
ORF 793	MYamberVMYWMSCCGSGSGSamber	5	0
ORF 794	MSESVWYCFRQCSCGSGSamber	5	0
ORF 795	MLCWMSKKGKNQVCGSGSGSamber	5	0
ORF 796	MMVTLFIVCGDICGSGSGSamber	5	0
ORF 797	MMSWNTNGKLCGSGSGSamber	5	0
ORF 798	MPYYSYRMSQFCGSGSGSamber	5	0
ORF 799	MTGMIWEVYPHCGSGSGSamber	5	0
ORF 800	MCTRTLFSRADLCGSGSGSamber	5	0
ORF 801	MVCAMCMANMHCGSGSGSamber	5	0
ORF 802	MLVVSQamberCSCCGSGSGSamber	5	0
ORF 803	MVRGCICGSGSGSamber	5	0
ORF 804	MSFLVHSSQRYCGSGSGSamber	5	0
ORF 805	MFALLMCKSADVCGSGSGSamber	5	0
ORF 806	MEQCMQKMamberDQCGSGSGSamber	5	0
ORF 807	MVLIILSANYVCCGSDSGSamber	5	0
ORF 808	MSSRSSFamberTNLCGSGSGSamber	5	0
ORF 809	MRNNVISACamberRCGSGSGSamber	5	0
ORF 810	MLYQTLNEAILCSCGSGSGSamber	5	0
ORF 811	MMCEFEMMamberDHICGSGSGSamber	5	0
ORF 812	MMQPPRLCLCCGSGSGSamber	5	0
ORF 813	MDCSLLMDIKCCGSGSGSamber	5	0
ORF 814	MLMMQNDSNTTLCGSGSGSamber	5	0
ORF 815	MCNKMFTLYWFLCGSGSGSamber	5	0
ORF 816	MRTEIPNEVGamberNCGSGSGSamber	5	0
ORF 817	MWTHamberDRHSYCDSGSGSamber	5	0
ORF 818	MRAHCPKYKYMVCGSamber	5	0
ORF 819	MTNEYamberARNTCGSGSGSamber	5	0
ORF 820	MSNGSDDDLACCGSGSGSamber	5	0
ORF 821	METVCTYFITFICGSGSGSamber	5	0
ORF 822	MWMRRNIFVHRMCGSGSGSamber	5	0
ORF 823	MCDSALVLYEDCGSGSGSamber	5	0
ORF 824	MGLCGamberNYSNCGSGSGSamber	5	0
ORF 825	MGGLITKTWMNSCGSGSGSamber	5	0
ORF 826	MGFRFRamberNWHCGSGSGSamber	5	0
ORF 827	MTKLAMDHDVCGSGSGSamber	5	0
ORF 828	MLRRQamberSSGCYCCGSGSGSamber	5	0
ORF 829	MRNERGSSYLHDCGSGSGSamber	5	0
ORF 830	MSWKYHRQLMYQCGSGNGSamber	5	0
ORF 831	MESTFVTDRIGCGSGSGSamber	5	0
ORF 832	MDLMFDSRTMMNCGSGSGSamber	5	0
ORF 833	MRLMAMCYNIYCGSGSGSamber	5	0
ORF 834	MAKFGTYLRRCGSGSGSamber	5	0
ORF 835	MENPKRDSREISLCGSGSGSamber	5	0
ORF 836	MLGRSRMTACKCGSGSGSamber	5	0
ORF 837	MARCSALTQICGSGSGSamber	5	0
ORF 838	MamberVRNHELKYCGSGSGSamber	5	0
ORF 839	MCCGamberDLSLQVCGSGSGSamber	5	0
ORF 840	MDMQRWKNVMTCGSGSGSamber	5	0
ORF 841	MLNLWCLAMSCGSGSGSamber	5	0
ORF 842	MYFSVALHAMFTCGSGSGSamber	5	0
ORF 843	MRTGTHYNECCGSGSGSamber	5	0
ORF 844	MMISGNTSTMSCGSGSGSamber	5	0
ORF 845	MTYGSMMYEMHRCGSGSGSamber	5	0
ORF 846	MTRMamberTIPKDCGSGSGSamber	5	0
ORF 847	MANKTVNDASCGSGSRSamber	5	0
ORF 848	MFCVQKamberSYQWEWCGGSGSamber	5	0
ORF 849	MVTMAMKYYQNamberCGSSamber	5	0
ORF 850	MCNALHVYamberVMCGSamber	5	0
ORF 851	MGCALLCALYCGSGSGSamber	5	0
ORF 852	MMNWYLMGILNGCGSGSGSamber	5	0
ORF 853	MNVTMIVKDKRCGSGSGSamber	5	0
ORF 854	MGDALFSSFFCVCGSGSGSamber	5	0
ORF 855	MAMCGPVNMLGFDCGSGSGSamber	5	0
ORF 856	MamberKFTLFCLMSCGSGSGSamber	5	0
ORF 857	MDASRMamberMYRYQCGSGSGSamber	5	0
ORF 858	MCCTRGSamberNSCGSGSGSamber	5	0
ORF 859	MLLEHNIMGSVCCGSGSGSamber	5	0
ORF 860	MPSLMLVQKVYSCGSGSGSamber	5	0
ORF 861	MVVLMDamberCAVFECGSGSGSamber	5	0
ORF 862	MLYEDFYLDLCGSGSGSamber	5	0
ORF 863	MRCNRYamberTFDCGSGSGSamber	5	0
ORF 864	MMQLTIGHNLCGSGSGSamber	5	0
ORF 865	MSopalRILCNCGSGSGSamber	5	0
ORF 866	MYKHDamberVRRICGSGSGSamber	5	0
ORF 867	MTDRTSMMNCCGSGSGSamber	5	0
ORF 868	MVARHNVSDLKDCGSGSGSamber	5	0
ORF 869	MLLTEPKHVFCGSGSGSamber	5	0
ORF 870	MSIFKRAHYDCGSGSGSamber	5	0
ORF 871	MamberLDVLTRSNCGSGSGSamber	5	0
ORF 872	MNGPCYDGEHLKCGSGSGSamber	5	0
ORF 873	MLKWMLLVCDGMCGSGSGSamber	5	0
ORF 874	MSANYDCRMGCDCGSGSGSamber	5	0
ORF 875	MIMCLTWYRSCLCGSGSamber	5	0
ORF 876	MamberLDCVKFIYEIYCGSGSGSamber	5	0
ORF 877	MAPVLIRLamberCSFYCGSGSGSamber	5	0
ORF 878	MYamberIHVNWLYDCGSGSGSamber	5	0
ORF 879	MKAYADALNRSCGSGSGSamber	5	0
ORF 880	MDGNVVFFHCSRCGSGSamber	5	0
ORF 881	MSSSEISRCGPCCGSGSGSamber	5	0
ORF 882	MWCYMVDRVWNCGSGSGSamber	5	0
ORF 883	MQTMYCLIVTNCGSGSGSamber	5	0
ORF 884	MDYRFLCVHGLHCGSGSGSamber	5	0
ORF 885	METYCATVVTNCGSGSGSamber	5	0
ORF 886	MSVSTCSSSGCGSGSGSamber	5	0
ORF 887	MTTDCWNMGDNCGSGSGSamber	5	0
ORF 888	MRDSADMASFCGSGSGSamber	5	0
ORF 889	MEDLamberHDHYTDCGSGSGSamber	5	0
ORF 890	MEPDSNEamberWWRCGSGSGSamber	5	0
ORF 891	MTSMPLLCFPGEICGSGSGSamber	5	0
ORF 892	MSLDRamberGINACGSGSGSamber	5	0
ORF 893	MYDAamberWDCELamberCGSGSGSamber	5	0
ORF 894	MAamberSSKFHECGSGSGSamber	5	0
ORF 895	MCRYQNYamberSGCGSGSGSamber	5	0
ORF 896	MCCGHCRLSSRCGSGSamber	5	0
ORF 897	MKLKDTVQSNCGSGSGSamber	5	0
ORF 898	MGHLGRMQYSDFCGSGSGSamber	5	0
ORF 899	MYWHNKHSRamberCGSGSGSamber	5	0
ORF 900	MSMFTEHSKLSamberCGSGSGSamber	5	0
ORF 901	MVKLCYNGLamberRCGSGSGSamber	5	0
ORF 902	MSLAVRSVYIYCGSGSGSamber	5	0
ORF 903	MPGVKSFNHECGSGSGSamber	5	0
ORF 904	MDamberKFRTHCWMSNCGSGSGSamber	5	0
ORF 905	MNQHQWLEFTRKCGSGSGSamber	5	0
ORF 906	METLRADILKCGSGSDSamber	5	0
ORF 907	MLHITFTCVSYCGSGSGSamber	5	0
ORF 908	MCNamberPQMTDDYCGSGSGSamber	5	0
ORF 909	MSFQYWQMNNLCGSGSamber	5	0
ORF 910	MSAAIKVNAIDCGSGSGSamber	5	0
ORF 911	MRLHCGKLLMMCGSGSGSamber	5	0
ORF 912	MIGTIDPKKMCGSGSGSamber	5	0
ORF 913	MTRKLKamberNSWFDCGSGSGSamber	5	0
ORF 914	MNWILTPMRACGSGSGSamber	5	0
ORF 915	MIDARNYDRCDCGSGSGSamber	5	0
ORF 916	MWSYamberTFGamberMLMCGSGSGSamber	5	0
ORF 917	MCQSNIERCYVCGSGSGSamber	5	0
ORF 918	MRTNQVYLCDCGSGSDSamber	5	0
ORF 919	MCWDRMELamberIMCGSGSGSamber	5	0
ORF 920	MSIGFVCVWCCGSGSGSamber	5	0
ORF 921	MDAFSMSYNSSHamberCGSSamber	5	0
ORF 922	MIWSESPELKICGSGSGSamber	5	0
ORF 923	MRKVMGFKamberDCGSGSGSamber	5	0
ORF 924	MWHVPYSMLYGCGSGSGSamber	5	0
ORF 925	MCGLWCRLAFHKCGSGSGSamber	5	0
ORF 926	MNYYCamberDNDASCACGSGSGSamber	5	0
ORF 927	MLRCSDLYSVTCGSGSamber	5	0
ORF 928	MAQSNGVVNLQVCGSGSGSamber	5	0
ORF 929	MLRFMDKLWNDKCGSGSGSamber	5	0
ORF 930	MCKMSAAMNGHICGSGSGSamber	5	0
ORF 931	MSFGDQLLQLCGSGSGSamber	5	0
ORF 932	MRVEYRVYRLCCGNGSGSamber	5	0
ORF 933	MIVYSVTLKYSSCGSGSGSamber	5	0
ORF 934	MPISCWKKYLCGSGSGSamber	5	0
ORF 935	MFHRTHTFVPCGSGSGSamber	5	0
ORF 936	MMDYWAPMGCSCGSGSGSamber	5	0
ORF 937	MICNGMDSILMCGSGSGSamber	5	0
ORF 938	MVCVVYKSGTCGSGSamber	5	0
ORF 939	MSMHNDSYMKCGSGSGSamber	5	0
ORF 940	MamberPGEIVDYVEMCGSGSGSamber	5	0
ORF 941	MVMHFYFVSLNCGSGSGSamber	5	0
ORF 942	MVISDKEKIPCGSGSDSamber	5	0
ORF 943	MSSCAYLRALSCGSGSGSamber	5	0
ORF 944	MNSCLKYLMNCGSGSGSamber	5	0
ORF 945	MLRWVNHITRSPICGSGSGSamber	5	0
ORF 946	MLPGamberYLamberMLDCGSGSGSamber	5	0
ORF 947	MYSLMQLLSIKHCGSGSGSamber	5	0
ORF 948	MLGTFGamberPLGDCGSGSGSamber	5	0
ORF 949	MARamberSVPYamberFCGSGSGSamber	5	0
ORF 950	MCRVNSMCIAEHSCGSGSGSamber	5	0
ORF 951	MRDWGSHVDRICGSGSGSamber	5	0
ORF 952	MQCKRCRNLMTCGSGSGSamber	5	0
ORF 953	MQNCVTLDIGCGSGSGSamber	5	0
ORF 954	MLVACASLVINECGSGSGSamber	5	0
ORF 955	MEVHVTCTVHCGSGSGSamber	5	0
ORF 956	MFLSKRVANIDKRCGSGSGSamber	5	0
ORF 957	MVYamberHSWTIKDCGSGSGSamber	5	0
ORF 958	MEEKMVSSVSHCGSGSGSamber	5	0
ORF 959	MSIDTCHSGCCGSGSGSamber	5	0
ORF 960	MSIDCRLVKKKGCGSGSGSamber	5	0
ORF 961	MTTDLHKWMFKKCGSGSGSamber	5	0
ORF 962	MVCRLLFIAAASGSamber	5	0
ORF 963	MRDMCPMVMSICGSGSGSamber	5	0
ORF 964	MNDCIRRLMLCGSGSGSamber	5	0
ORF 965	MFWSPSGDKHNamberCGSGSGSamber	5	0
ORF 966	MGTRWamberTYKIQCGSGSGSamber	5	0
ORF 967	MEQMKQKamberYTHCGSGSGSamber	5	0
ORF 968	MFAHYMHVSICGSGSGSamber	5	0
ORF 969	MMHKLWNDTGKSKCGSGSGSamber	5	0
ORF 970	MGAamberKGVIamberDLTCGSGSGSamber	5	0
ORF 971	MCEYRNSLFDMCGSGSGSamber	5	0
ORF 972	MCQVRGQLCGLMSCGSGSGSamber	5	0
ORF 973	MSFIPLRSEKCCGSGSGSamber	5	0
ORF 974	MLATRYWENKYRCCGSGSGSamber	5	0
ORF 975	MFKSRFGKIMVQRCGSGSGSamber	5	0
ORF 976	MPCGLYSLDICGSGSGSamber	5	0
ORF 977	MYDALEILWMTCHCGSGSGSamber	5	0
ORF 978	MYKDNMPRKCIICGSGSGSamber	5	0
ORF 979	MHYWISYVRMCGSGSGSamber	5	0
ORF 980	MKYHMFLWLMSCGSGSGSamber	5	0
ORF 981	MCKRLALYMIYCGSGSGSamber	5	0
ORF 982	MSIYDTMHamberMCGSGSGSamber	5	0
ORF 983	MFCYEVANAamberICGSGSGSamber	5	0
ORF 984	MSNRREGCDVCGSGSGSamber	5	0
ORF 985	MNSHHTCSLCVKCGSGSGSamber	5	0
ORF 986	MRHPRRSCHSYCGSGSGSamber	5	0
ORF 987	MSRWTEKKLamberSCGSGSGSamber	5	0
ORF 988	MSGNANGNLYCGSGSGSamber	5	0
ORF 989	MASSDTLPKECGSGSGSamber	5	0
ORF 990	MDRamberDTGQTFWCGSGSGSamber	5	0
ORF 991	MNPVamberIIYCQCGSGSGSamber	5	0
ORF 992	MYamberLRSFYSCCCGSGSGSamber	5	0
ORF 993	MKALTTKASRRDCGSGSGSamber	5	0
ORF 994	MamberRVIamberPTCHRCGSGSGSamber	5	0
ORF 995	MRQTMIQSTSMYHCGSGSGSamber	5	0
ORF 996	MASMIGHGCECGSGSGSamber	5	0
ORF 997	MYTVWPASIYVVCGSGSGSamber	5	0
ORF 998	MANRRMGYMVCGSGSGSamber	5	0
ORF 999	MTDSINIWRCCGSGSGSamber	5	0
ORF 1000	MMRNPVQLamberASLCGSGSGSamber	5	0
ORF 1001	MASSGHSVIGDCGSGSGSamber	5	0
ORF 1002	MRLAFHVNNSDPCGSGSGSamber	5	0
ORF 1003	MVCopalLWVRGFAAGSamber	5	0
ORF 1004	MIGNSCSMamberDSCGSamber	5	0
ORF 1005	MPRACNSMICNICGSGSGSamber	5	0
ORF 1006	MIWamberSamberVRWICGSGSGSamber	5	0
ORF 1007	MRFRVSLSSMSCGSGSGSamber	5	0
ORF 1008	MRamberCRNIQRGYRCGSGSDSamber	5	0
ORF 1009	MCQALVCSLQDDCGSGSGSamber	5	0
ORF 1010	MRSPFPYNSKNCGSGSGSamber	5	0
ORF 1011	MDARPLPWEWSGCGSGSGSamber	5	0
ORF 1012	MCCTWLTKRYCGSGSGSamber	5	0
ORF 1013	MAVPCFMLLTYWCGSGSGSamber	5	0
ORF 1014	MMSYWMYIamberamberSCGSGSGSamber	5	0
ORF 1015	MDIYHMYWEVCGSGSGSamber	5	0
ORF 1016	MWNLMSYKICHCGSGSGSamber	5	0
ORF 1017	MHTMLKQamberMHLHCGSGSGSamber	5	0
ORF 1018	MYGQMFRYHTICCGSGSGSamber	5	0
ORF 1019	MGIVWVKMTSRLCGSGSGSamber	5	0
ORF 1020	MCDKVQYPPLTYCGSGSGSamber	5	0
ORF 1021	MNLPGDCSCLCGSGSGSamber	5	0
ORF 1022	MIQNFVRVSWCGSGSGSamber	5	0
ORF 1023	MACLGGKIamberFYGTCGSGSGSamber	5	0
ORF 1024	MIWAEAENSDQYCGSGSGSamber	5	0
ORF 1025	MGGNRSTYLVCCGSGSGSamber	5	0
ORF 1026	MVMMVFMAFNamberCGSGSGSamber	5	0
ORF 1027	MVRLYQFRGLCGSGSGSamber	5	0
ORF 1028	MGHTCTAVREYCGSGSGSamber	5	0
ORF 1029	MKKCKNTMDSSFCGSGSGSamber	5	0
ORF 1030	MIRPCVKSTYKCGSGSGSamber	5	0
ORF 1031	MGKTWHALTEICGSGSGSamber	5	0
ORF 1032	MYEVQMPICCLLCGSGSGSamber	5	0
ORF 1033	MCCARRYGYSCGSGNGSamber	5	0
ORF 1034	MSVRSKSCSMSCGSGSGSamber	5	0
ORF 1035	MNIHKNRQSMKCCGSGSGSamber	5	0
ORF 1036	MDKLGWIWSHTCGSGSGSamber	5	0
ORF 1037	MFamberKDKVEAYVCGSGSGSamber	5	0
ORF 1038	MSEHRGWTFCYCGNGSGSamber	5	0
ORF 1039	MCSTKHTRamberYWDCGSGSGSamber	5	0
ORF 1040	MGWPSVPWSCLQCGSGSGSamber	5	0
ORF 1041	MIIGMVSCKKICGSGSGSamber	5	0
ORF 1042	MAKamberYWMCACGSGSGSamber	5	0
ORF 1043	MFSDACAHRNCGSGSGSamber	5	0
ORF 1044	MLNFCWRGLYHCGSGSGSamber	5	0
ORF 1045	MSamberFLCNSAFCGSGSGSamber	5	0
ORF 1046	MRTamberVILSNSCGSGSGSamber	5	0
ORF 1047	MVWVTVTHQEIGCGSGSGSamber	5	0
ORF 1048	MLDDVDLTEIGCGSGSGSamber	5	0
ORF 1049	MIPCGSMDamberNGCGSGSGSamber	5	0
ORF 1050	MSGWamberNGYRCLQCGSGSGSamber	5	0
ORF 1051	MGPCIITTMLTTCGSGSGSamber	5	0
ORF 1052	MYGVSYTVSRSICGSGSGSamber	5	0
ORF 1053	MSVFITCTSRHCGSGSGSamber	5	0
ORF 1054	MNTSLIYVGRCGSGSGSamber	5	0
ORF 1055	MLVRQYHCQWEICGSGSGSamber	5	0
ORF 1056	MVLCVWINDVFCGSGSGSamber	5	0
ORF 1057	MGVLTCRWSRLWCGSGSGSamber	5	0
ORF 1058	MHCSMCQAHCCGSGSGSamber	5	0
ORF 1059	MDELEVTLDMTCGSGSGSamber	5	0
ORF 1060	MILYVNMGDKSFCGSGSGSamber	5	0
ORF 1061	MVHFWASSHSVCGSGSGSamber	5	0
ORF 1062	MHRLIADSHCTRCGSGSGSamber	5	0
ORF 1063	MFNRPQSNVSCGSGSGSamber	5	0
ORF 1064	MKTKCTLCERFCGSGSGSamber	5	0
ORF 1065	MSNTMIAYLMIPCGSGSGSamber	5	0
ORF 1066	MGamberDGVSKLMMamberCGSGSGSamber	5	0
ORF 1067	MCRLYEYFENLCGSGSGSamber	5	0
ORF 1068	MLLRSITKRYSCGSGSGSamber	5	0
ORF 1069	MDTIQICYTKCGSGSGSamber	5	0
ORF 1070	MHVFVWWPRICGSGSGSamber	5	0
ORF 1071	MTNWamberNRMNRCGSGSGSamber	5	0
ORF 1072	MRGCTNNDMSNCGSGSGSamber	5	0
ORF 1073	MKIRPSHQKSCGSGSGSamber	5	0
ORF 1074	MPVAMNYRWamberCGSGSGSamber	5	0
ORF 1075	MLWSCVRITFYYCGSGSGSamber	5	0
ORF 1076	MYTSYTCCAFCGSGSGSamber	5	0
ORF 1077	MSVCLRIHLMSIamberCGSGSGSamber	5	0
ORF 1078	MPGVRAAFCVSCGSGSGSamber	5	0
ORF 1079	MDamberLNIACLIGCGSGSGSamber	5	0
ORF 1080	MGIANVVFCGSamberCGSGSGSamber	5	0
ORF 1081	MNPLPRTVYCCGSGSGSamber	5	0
ORF 1082	MGQCMSQRamberYNNCGSGSGSamber	5	0
ORF 1083	MVWRALNVEMMCGNGSSamber	5	0
ORF 1084	MRVLCPamberFKTCGSGSGSamber	5	0
ORF 1085	MTSFMFSCLMCNCGSGSGSamber	5	0
ORF 1086	MYNTamberSSETMSCGSGSGSamber	5	0
ORF 1087	MSamberQTVNLMAISYCGSGSGSamber	5	0
ORF 1088	MRNLNFRSCamberLCGSGSGSamber	5	0
ORF 1089	MTCRILFIDFCGSGSGSamber	5	0
ORF 1090	MWGGHSIYAICGSGSGSamber	5	0
ORF 1091	MYQVamberFLIRTLCGSGSGSamber	5	0
ORF 1092	MYQWMLCMRSCGSGSGSamber	5	0
ORF 1093	MSEFIEIPNQSCGSGSGSamber	5	0
ORF 1094	MamberQRWNVIVDCGSGSGSamber	5	0
ORF 1095	MMCAYLHRamberAWTCGSGSGSamber	5	0
ORF 1096	MTDLFVSLSSDamberCGSGSGSamber	5	0
ORF 1097	MCKDSLVDWTCGSGSGSamber	5	0
ORF 1098	MRLMGSSWKRFCGSGSamber	5	0
ORF 1099	MMCYANamberKSNYSSCGSGSGSamber	5	0
ORF 1100	MQLTYWWTCFCGSGSGSamber	5	0
ORF 1101	MGYERLVVDYLRSGSGSamber	5	0
ORF 1102	MNCamberLSYSNLDRCGSGSGSamber	5	0
ORF 1103	MEPVIYMCGWYCGSGSGSamber	5	0
ORF 1104	MRSGRCWPIPKCGSGSGSamber	5	0
ORF 1105	MIQRDRHCRLPLDCGSGSGSamber	5	0
ORF 1106	MWLKGTREamberIFDCGSGSGSamber	5	0
ORF 1107	MCGLMLopalICGSGSGSamber	5	0
ORF 1108	MNYAQWMMACHRCGSGSGSamber	5	0
ORF 1109	MGLVCNQDYMPKECGSGSamber	5	0
ORF 1110	MLamberTRSNamberSNRCGSGSGSamber	5	0
ORF 1111	MMQIQSLLHLCGSGSGSamber	5	0
ORF 1112	MFTCTWKWIFWCGSGSGSamber	5	0
ORF 1113	MFVIGLFCGSGSGSamber	5	0
ORF 1114	MKDHAGWYWDCGSGSGSamber	5	0
ORF 1115	MDLRCLTNVAKCGSGSGSamber	5	0
ORF 1116	MRSDYGFamberHamberVCGSGSamber	5	0
ORF 1117	MNEEPKLHLNCGSGSGSamber	5	0
ORF 1118	MDKNGLRISLTEVCGSGSGSamber	5	0
ORF 1119	MFTSCKHamberGVSCCGSGSGSamber	5	0
ORF 1120	MQKGTNRCNIFCGSGSGSamber	5	0
ORF 1121	MTTQFLIGRVCGSGSGSamber	5	0
ORF 1122	MWLSIRCPYMCGSGSGSamber	5	0
ORF 1123	MFKRLSWCSECGSGSGSamber	5	0
ORF 1124	MDNMLWKCYVGCSCGSGSGSamber	5	0
ORF 1125	MSVYLNMPCDTamberCGSGSGSamber	5	0
ORF 1126	MSYVQNHFVSTNCGSGSDSamber	5	0
ORF 1127	MVTIKNRNGVDCGSGSGSamber	5	0
ORF 1128	MCFCMHRLYamberKCGSGSGSamber	5	0
ORF 1129	MALamberSVFGSLSTCGSGSGSamber	5	0
ORF 1130	MLYTNNRVCIHTCGSGSGSamber	5	0
ORF 1131	MACWRLMWNWQCGSGSamber	5	0
ORF 1132	MVIVKAMSESCGSSamber	5	0
ORF 1133	MERHKTamberLQamberSCGSGSGSamber	5	0
ORF 1134	MALEVSCRRYCGSGSGSamber	5	0
ORF 1135	MSHTPENASSMCCGSGSGSamber	5	0
ORF 1136	MGNTLSVIVKCGSGSGSamber	5	0
ORF 1137	MMQLGQTTNYCGSGSGSamber	5	0
ORF 1138	MCRTIRDDKKYCCGSGSGSamber	5	0
ORF 1139	MCRVGPCWTNNamberCGSGSGSamber	5	0
ORF 1140	MamberFAVFVDYICGSGSGSamber	5	0
ORF 1141	MESCLKKLMNCGSGSGSamber	5	0
ORF 1142	MIEKWMPMDNSVCGSGSGSamber	5	0
ORF 1143	MVIGFHATLDHCGSGSGSamber	5	0
ORF 1144	MRLTERSNSMCGSGSamber	5	0
ORF 1145	MNEAEELCGVYCGSGSGSamber	5	0
ORF 1146	MLSVMWLRMNYCGSGSGSamber	5	0
ORF 1147	MCVAWSochreLRQRQGSamber	5	0
ORF 1148	MDTLPLERYAamberSCGSGSGSamber	5	0
ORF 1149	MWYWPEFIVASCCGSGSGSamber	5	0
ORF 1150	MIFGDamberYTYACGSGSGSamber	5	0
ORF 1151	MIRamberPLARKKCGNGSGSamber	5	0
ORF 1152	MFQWIRCYMIECGSGSGSamber	5	0
ORF 1153	MKAFMGTVCGSGSGSGSamber	5	0
ORF 1154	MVVTKCKNRKRCGSGSGSamber	5	0
ORF 1155	MRNRVIMDVFamberCGSGSGSamber	5	0
ORF 1156	MHNSLRECVHCGSGSDSamber	5	0
ORF 1157	MVCNPGLSLVICGSGSGSamber	5	0
ORF 1158	MYWFRTDRMCCGSGSGSamber	5	0
ORF 1159	MAVSRMLNTVMKCGSGSGSamber	5	0
ORF 1160	MDNKLLYDYMRCGSGSGSamber	5	0
ORF 1161	MRVYVGGLVHamberSCGSGSGSamber	5	0
ORF 1162	MAHSVMVFDamberTLCGSGSGSamber	5	0
ORF 1163	MIALPNNLWTNCGSGSGSamber	5	0
ORF 1164	MKCLMKMMIRMACGSSSGSamber	5	0
ORF 1165	MCVTLRHYRLYFCGSGSGSamber	5	0
ORF 1166	MIHTFDLLDVCGSGSGSamber	5	0
ORF 1167	MGFCamberQPYVNQCGSGSGSamber	5	0
ORF 1168	MCYNSEKVLRMamberCGSGSGSamber	5	0
ORF 1169	MAHYMMDAEWCGSGSGSamber	5	0
ORF 1170	MSVCLKSLMLSCGSGSGSamber	5	0
ORF 1171	MRKVMHVSTCGSGSGSamber	5	0
ORF 1172	MIMGNVWWHVNCGSGSGSamber	5	0
ORF 1173	MVIFRYHARamberCRCCGSGSGSamber	5	0
ORF 1174	MGKIPRWKamberASHSCGSGNGSamber	5	0
ORF 1175	MSNRQRSIRKCGSGSGSamber	5	0
ORF 1176	MLMLWNIWNSIRCGSGSGSamber	5	0
ORF 1177	MTHFVTKAVADamberCGSGSGSamber	5	0
ORF 1178	MLIGQNVLVVLCGSGSGSamber	5	0
ORF 1179	MIIGCPLKVYNNCGSDSGSamber	5	0
ORF 1180	MRCVRCRNNIGPCGSGSGSamber	5	0
ORF 1181	MCFSAMAIKHSDMCGSGSGSamber	5	0
ORF 1182	MGYCEFMTLNMCGSGSGSamber	5	0
ORF 1183	MAGWNKDIMKWCGSGSGSamber	5	0
ORF 1184	MKLEASCSSLCGSGSGSamber	5	0
ORF 1185	MEMLLGLIITCGSGSGSamber	5	0
ORF 1186	MALVamberWSCVMCGSGSGSamber	5	0
ORF 1187	MVYFGLMETQNICGSGSGSamber	5	0
ORF 1188	MRVIDVGLSDNCGSGSGSamber	5	0
ORF 1189	MLLCDGLMQLCGSGSGSamber	5	0
ORF 1190	MWTAMNYNWYCRCGSGSamber	5	0
ORF 1191	MYVSVFYTNYamberCGSGSGSamber	5	0
ORF 1192	MSELSIGVIQCGSGSGSamber	5	0
ORF 1193	MYTECAamberDKECGSGSGSamber	5	0
ORF 1194	MRFPRKGCILCCGSDSGSamber	5	0
ORF 1195	MCFamberRRTHSDCGSGSGSamber	5	0
ORF 1196	MSNamberSYLIWSITCGSGSGSamber	5	0
ORF 1197	MVVHFDMETFSCGSGSGSamber	5	0
ORF 1198	MRSVAGLGNTISCGSGSGSamber	5	0
ORF 1199	MTISDHIamberMYCGSGSGSamber	5	0
ORF 1200	MKAKTTMCNYCGSGSGSamber	5	0
ORF 1201	MTKamberASGPNTLCGSGSGSamber	5	0
ORF 1202	MNHDAKKSLCTFCGSGSSSamber	5	0
ORF 1203	MPTLEENMKLLCGSGSGSamber	5	0
ORF 1204	MNFLIDamberNEVVamberCGSGSGSamber	5	0
ORF 1205	MTLRNFRQDFSCGSGSGSamber	5	0
ORF 1206	MRIAMCVSLKCGSamber	5	0
ORF 1207	MSHPTFWDDNCGSGSGSamber	5	0
ORF 1208	MSVYDTNMFCGSGSDSamber	5	0
ORF 1209	MWRHMPYLPCCGSGSGSamber	5	0
ORF 1210	MMRWSYCWVYNCGSGSGSamber	5	0
ORF 1211	MCRMTHCPYAHKCGSGSGSamber	5	0
ORF 1212	MVVAVLDHGMMYFCGSGSGSamber	5	0
ORF 1213	MWSFHVDGVHYCGSGSGSamber	5	0
ORF 1214	MTAIISWYamberSSGDCGSGSGSamber	5	0
ORF 1215	MPHRNNDVQLCGSGSGSamber	5	0
ORF 1216	MVamberDLMYWQNACGSGSGSamber	5	0
ORF 1217	MKLCCWLRYDCGSGSGSamber	5	0
ORF 1218	MWLRMAMLYSLKCGSGSGSamber	5	0
ORF 1219	MHRRITNEAICGSGSGSamber	5	0
ORF 1220	MCMHQRSTKRCGSGSGSamber	5	0
ORF 1221	MEPamberHAKGSYKCGTEGSamber	5	0
ORF 1222	MEKDQIDYGKCWMCGSGSGSamber	5	0
ORF 1223	MSRHVVVNSHamberYCGSGSGSamber	5	0
ORF 1224	MMSAVNYPamberamberKCGSGSGSamber	5	0
ORF 1225	MLFRARTNVRNNICGSGSGSamber	5	0
ORF 1226	MFMQRCYHIAIYCGSGSGSamber	5	0
ORF 1227	MGFKLYCTIVYCGSGSGSamber	5	0
ORF 1228	MMCDRQGILRCACGSGSGSamber	5	0
ORF 1229	MFWKAMNVVLEVCGSGSGSamber	5	0
ORF 1230	MVGVSKNYWLVFCGSGSGSamber	5	0
ORF 1231	MNCMLASNLRHCGSGSGSamber	5	0
ORF 1232	MHLGLVCLVKRCGSGSGSamber	5	0
ORF 1233	MSVPYWIITGCGSGSGSamber	5	0
ORF 1234	MLIRHRMTSVCGSGSGSamber	5	0
ORF 1235	MCTFVYMVYVACGSGSGSamber	5	0
ORF 1236	MMGSWSCamberDVYCGSGSGSamber	5	0
ORF 1237	MFYHALEHFRNCGSGSGSamber	5	0
ORF 1238	MKSKVNRALMHNCGSGSGSamber	5	0
ORF 1239	MTWRAWSSSLCGSGSGSamber	5	0
ORF 1240	MWQYRESVGGamberCGSGSGSamber	5	0
ORF 1241	MGRFLHMHRNCGSGSGSamber	5	0
ORF 1242	MTYVMCSIVIPRCGSGSGSamber	5	0
ORF 1243	MRFVYGLVRYRCGSGSGSamber	5	0
ORF 1244	MGKCLVLSMCLCGSGSGSamber	5	0
ORF 1245	MKELNYVFGKGFCGSGSGSamber	5	0
ORF 1246	MRRWAFRFCACGSGSGSamber	5	0
ORF 1247	MMWQLPKamberFFCGSGSGSamber	5	0
ORF 1248	MCPIYYRNPRNCGSGSGSamber	5	0
ORF 1249	MTGLERNHQIamberLCGSGSGSamber	5	0
ORF 1250	MCRRCLGSLIDCGSGSGSamber	5	0
ORF 1251	MDVSTYGWMQMWCGSGSGSamber	5	0
ORF 1252	MMGKamberYTRDSCGSGSGSamber	5	0
ORF 1253	MRYHRLMSDNCGSSamber	5	0
ORF 1254	MYARRNGFSTCGSGSGSamber	5	0
ORF 1255	MHCNVHSNLRCGSGSGSamber	5	0
ORF 1256	MDYSKHCHTPLSCGSGSGSamber	5	0
ORF 1257	MSKNLGVPamberCSFCGSGSamber	5	0
ORF 1258	MKPamberamberQLTKMYCGSGSGSamber	5	0
ORF 1259	MQQRLNSFamberQNTCGNGSGSamber	5	0
ORF 1260	MQVFPLDSCYGCGSDSGSamber	5	0
ORF 1261	MGVPGYKSKRKCGSGSamber	5	0
ORF 1262	MLGDAFKQTVQTKCGTGSGSamber	5	0
ORF 1263	MNSGamberQIamberQSIMCGSGSGSamber	5	0
ORF 1264	MFDKSADQVICGSSSGSamber	5	0
ORF 1265	MQTLNVKEYECGSGSGSamber	5	0
ORF 1266	MNWVKRMRDMMCGSGSGSamber	5	0
ORF 1267	MALAKLMFNSIDCGSGSSSamber	5	0
ORF 1268	MCWVPNamberSRENCGSGSGSamber	5	0
ORF 1269	MLDGMRTVRYCGSGSGSamber	5	0
ORF 1270	MCamberYHKSISFCGSamber	5	0
ORF 1271	MEYCHVVHHGACGSGSGSamber	5	0
ORF 1272	MRSMLAMRYSNCGSGSGSamber	5	0
ORF 1273	MVVVNLIRCKCGSGSGSamber	5	0
ORF 1274	MRGIDKSEAQFFCGSGSGSamber	5	0
ORF 1275	MLFQamberMETYFCGSGSGSamber	5	0
ORF 1276	MAGSVLDWamberLLDCGSGSGSamber	5	0
ORF 1277	MLEIKVQQTNWCGSGSGSamber	5	0
ORF 1278	MICAKRVIHRKACGSGSGSamber	5	0
ORF 1279	MKMFWLHTCNCGSGSGSamber	5	0
ORF 1280	MLPMENVDCTRLCSSGSGSamber	5	0
ORF 1281	MLMAamberQKIMYTSCGSGSGSamber	5	0
ORF 1282	MDKTWSNGYGMCCGSGSGSamber	5	0
ORF 1283	MEYDEFTEFAICGSGSGSamber	5	0
ORF 1284	MLYTSTMVSACDCGSGSGSamber	5	0
ORF 1285	MRLNSILCMLSamberCGSGSGSamber	5	0
ORF 1286	MAWTamberCNAFRCGSGSGSamber	5	0
ORF 1287	MGamberLFSICSIAFCGSGSGSamber	5	0
ORF 1288	MLCSISNDSECCGSGSGSamber	5	0
ORF 1289	MWFCTDCCLMHPTCGSGSGSamber	5	0
ORF 1290	MDWSGPamberCLCYCGSGSGSamber	5	0
ORF 1291	MLTKATVTYSamberYCGSGSGSamber	5	0
ORF 1292	MTGSMHFCFDCCGSGSGSamber	5	0
ORF 1293	MFLKYCIYADMFCGSGSGSamber	5	0
ORF 1294	MamberEQGCSLMamberWCGSGSGSamber	5	0
ORF 1295	MMDNPETYRamberHDCGSGSGSamber	5	0
ORF 1296	MYHSNSRFSYNPCGSGSGSamber	5	0
ORF 1297	MTMIFDWLCSCGSGSGSamber	5	0
ORF 1298	MGYSSGKAYWMCGSGSGSamber	5	0
ORF 1299	MKYNTLamberLQCQNKCGSGSGSamber	5	0
ORF 1300	MamberAITamberamberKVTCGSGSGSamber	5	0
ORF 1301	MSICSAMRRLFCGSGSGSamber	5	0
ORF 1302	MEQQMSIPRKFYCCGSGSGSamber	5	0
ORF 1303	MISNQTMMEYCGSGSGSamber	5	0
ORF 1304	MASTYWLKESCGSGSGSamber	5	0
ORF 1305	MLFSTHVLQECGSGSGSamber	5	0
ORF 1306	MMAAHLMTVHDCGSGSGSamber	5	0
ORF 1307	MWDTWCISYFWCGSGSamber	5	0
ORF 1308	MANLSMHNVVFSSCGSGSGSamber	5	0
ORF 1309	MCLCNFQMRISCGSGSGSamber	5	0
ORF 1310	MGGRCMAKSESLECGSGSGSamber	5	0
ORF 1311	MGRAIMGVRYCGSGSGSamber	5	0
ORF 1312	MMTTFHRIWNCGSGSGSamber	5	0
ORF 1313	METSNTGSDRMCGSGSGSamber	5	0
ORF 1314	MWSKNKLVTQCGSGSGSamber	5	0
ORF 1315	MIRALLHKCRMCGSGSGSamber	5	0
ORF 1316	MMQCISRVYIMICGSGSGSamber	5	0
ORF 1317	MSDCYVSIMKCGSGSGSamber	5	0
ORF 1318	MSCQTRMTSDLRopalGSGSamber	5	0
ORF 1319	MGKDCCAGIamberICGSGSGSamber	5	0
ORF 1320	MAQRYamberRCamberSCGSGSGSamber	5	0
ORF 1321	MATLWWHDYFCGSGSGSamber	5	0
ORF 1322	MDSATamberYNYLKCCGSGSGSamber	5	0
ORF 1323	MSKPNYEVYVCGSGSGSamber	5	0
ORF 1324	MPamberSVSNRCNCGSGSGSamber	5	0
ORF 1325	MESKEDDDamberMICGSGSGSamber	5	0
ORF 1326	MGLTLRRRYTYGYamber	5	0
ORF 1327	MSFTDLTLVINNCCGSGSGSamber	5	0
ORF 1328	MCYLWRYRSVCGSGSGSamber	5	0
ORF 1329	MCMWLNWRHLDRLCGSGSGSamber	5	0
ORF 1330	MKSQWLWEKNMYSCGSGSGSamber	5	0
ORF 1331	MLQYDTTNWLCGSGSGSamber	5	0
ORF 1332	MCMRVDNYSSICGSGSGSamber	5	0
ORF 1333	MLLHDSIGRLTGCGNGSGSamber	5	0
ORF 1334	MRVMCFRGSLCGSGSamber	5	0
ORF 1335	MNTamberNQMVRNCGSamber	5	0
ORF 1336	MLDVKCRTLKPCGSGSGSamber	5	0
ORF 1337	MNVDGLSQKNQCGSGSGSamber	5	0
ORF 1338	MVHYGYQYKLCGSGSGSamber	5	0
ORF 1339	MVWHCLSQCTIICGSGSGSamber	5	0
ORF 1340	MADamberMNYKICDCGSGRGSamber	5	0
ORF 1341	MIRMVGPVLNVCGSGSGSamber	5	0
ORF 1342	MVDFKCLSLLLCGSGSGSamber	5	0
ORF 1343	MamberHEENGPTSKNCGSGSGSamber	5	0
ORF 1344	MPARKAMLDSGCGSGSGSamber	5	0
ORF 1345	MGVNFKTCGSGSGSamber	5	0
ORF 1346	MAYDRSTLMRKTCGSGSGSamber	5	0
ORF 1347	MRYKYCSLMIRCGSGSGSamber	5	0
ORF 1348	MGYCTLWECCGMCGSGSGSamber	5	0
ORF 1349	MLIFCRSSSYRACGSGSGSamber	5	0
ORF 1350	MWALFDLMHRPCGSGSGSamber	5	0
ORF 1351	MCAIKRPCVWCGSGSGSamber	5	0
ORF 1352	MECCRVTIVFCGSGSGSamber	5	0
ORF 1353	MMANNKDMAamberCCGSGSGSamber	5	0
ORF 1354	MVTNHESSNHCGSGSGSamber	5	0
ORF 1355	MECPKSCNATTNCGSGSGSamber	5	0
ORF 1356	MIQKRGCNamberSICGSGSGSamber	5	0
ORF 1357	MLMQRCSDRRNDCGSGSGSamber	5	0
ORF 1358	MFCSRAVGWDKCGSGSGSamber	5	0
ORF 1359	MMSPYCRTATINCCGSGSGSamber	5	0
ORF 1360	MSGCYHWLCTCGSGSGSamber	5	0
ORF 1361	MGQMGYLIRMCGSGSamber	5	0
ORF 1362	MYKLKSKLVITCGSGSGSamber	5	0
ORF 1363	MWVYRATDSLIVCGSGSGSamber	5	0
ORF 1364	MSMSKAIamberVGCGSGSGSamber	5	0
ORF 1365	MIMRLLSRVSISCGSGSGSamber	5	0
ORF 1366	MRVVHPTCAHCGSGSGSamber	5	0
ORF 1367	MHCYRKLLNTKICGSGSGSamber	5	0
ORF 1368	MINKVCMMREDCGSGSGSamber	5	0
ORF 1369	MNAETRYKIHECGSGSGSamber	5	0
ORF 1370	MESLSICGSGSGSamber	5	0
ORF 1371	MVCMFGKCVamberCCGSGSGSamber	5	0
ORF 1372	MYSSYLKNKMCGSGSGSamber	5	0
ORF 1373	MLLECVCALGCGSGSGSamber	5	0
ORF 1374	MSIKHMMPRNamberCGSGSGSamber	5	0
ORF 1375	MCVNREREYamberMLRCGSGSGSamber	5	0
ORF 1376	MTTILGHECamberMCGSGSGSamber	5	0
ORF 1377	MMPWGLKSIENCGSGSGSamber	5	0
ORF 1378	MMWMCYVRIACGSGSGSamber	5	0
ORF 1379	MWINGSYHSamberKCGSGSGSamber	5	0
ORF 1380	MVFRKIamberMGYRGCGSGSGSamber	5	0
ORF 1381	MIQRLSNYKSKCGSGSamber	5	0
ORF 1382	MPCNNHYCAAHCGSGSGSamber	5	0
ORF 1383	MYWMRHRARMMICGSGSGSamber	5	0
ORF 1384	MLICFLLHMVCGSGSGSamber	5	0
ORF 1385	MWSVHYMFQTCGSDSGSamber	5	0
ORF 1386	MKVKCRYLMSSCGSSamber	5	0
ORF 1387	MWMWQTLCNSNCGSGSGSamber	5	0
ORF 1388	MCRIDALSTCGSGSGSamber	5	0
ORF 1389	MELMHRSICRQCGSGSGSamber	5	0
ORF 1390	MFVYAMRSTLWPCGSGSGSamber	5	0
ORF 1391	MWNKHYLPDQamberCGSGSGSamber	5	0
ORF 1392	MSRSVVSIDCGSGSGSamber	5	0
ORF 1393	MCGNFLCDILGCGSGSGSamber	5	0
ORF 1394	MAMWIKVSQMCGSGSGSamber	5	0
ORF 1395	MWDLWMLVCTCGSGSGSamber	5	0
ORF 1396	MECYamberEKSSFCGSGSGSamber	5	0
ORF 1397	MTTTSGYNamberamberCGSASGSamber	5	0
ORF 1398	MGNVCLKRLMYCGSGSGSamber	5	0
ORF 1399	MamberLNGTFQWFHCGSGSGSamber	5	0
ORF 1400	MVDPamberSQHamberKLCGSGSGSamber	5	0
ORF 1401	MWFWSKFLLMQHNCGSGSGSamber	5	0
ORF 1402	MCATVFMMamberNSCGSGSGSamber	5	0
ORF 1403	MGKVTILDRDYWCGSGSGSamber	5	0
ORF 1404	MQWVASTGRYEICGSGSGSamber	5	0
ORF 1405	MAMTRRMCNMCCGSGSGSamber	5	0
ORF 1406	MLSMTamberYSVMFKCGSGSGSamber	5	0
ORF 1407	MCPLWNRVEVCCGSGSGSamber	5	0
ORF 1408	MGVPYFPYAACamberCGSGSGSamber	5	0
ORF 1409	MHPINLTLRCGSGSGSamber	5	0
ORF 1410	MDLLPTTNKHCGSGSGSamber	5	0
ORF 1411	MGSNNPKYHFYKCGSGSGSamber	5	0
ORF 1412	MLPVRFMCYamberCGSGSGSamber	5	0
ORF 1413	MKRGYWYGAKSACGSGSGSamber	5	0
ORF 1414	MFRWTTGYamberLECCGSGSGSamber	5	0
ORF 1415	MamberPVLYMIMKHCGSGSGSamber	5	0
ORF 1416	MGLCSFFNTVSCGSGSGSamber	5	0
ORF 1417	MPVSCYEILSRCGSGSGSamber	5	0
ORF 1418	MVLRRHIamberRVCGSGSGSamber	5	0
ORF 1419	MNRVHamberDGHCLGCGSGSGSamber	5	0
ORF 1420	MYSELQMFWWCGSGSGSamber	5	0
ORF 1421	MRLMSNNYGYNCGSGSGSamber	5	0
ORF 1422	MAamberSTRIILICGSGSGSamber	5	0
ORF 1423	MRLRTQRETCGIDCGSGSGSamber	5	0
ORF 1424	MERHYSHHWCamberSCCGSGSGSamber	5	0
ORF 1425	MDVIQVVLMamberKRVCGSGSGSamber	5	0
ORF 1426	MamberDSLVLCNECGSGSGSamber	5	0
ORF 1427	MLVFSIIISAAAHGSamber	5	0
ORF 1428	MHMNGMTHERYSCGSGSGSamber	5	0
ORF 1429	MSFDRNESYSFCGSGSGSamber	5	0
ORF 1430	MDRNLIIRIamberQSCGSGSGSamber	5	0
ORF 1431	MCCFFVCDMCCGSGSGSamber	5	0
ORF 1432	MGCVTTPDVMMCGSGSGSamber	5	0
ORF 1433	MSWCMLFYTTIVCGSGSGSamber	5	0
ORF 1434	MLDASADTKACGSGSGSamber	5	0
ORF 1435	MSLVQYCHamberPCGSGSGSamber	5	0
ORF 1436	MDVamberHKIPRILCGSGSGSamber	5	0
ORF 1437	MIPHYWGYEYCGSGSGSamber	5	0
ORF 1438	MRMCETGNLSCGSGSGSamber	5	0
ORF 1439	MSamberMNTFKDCCGSGSGSamber	5	0
ORF 1440	MCamberQLRDRFTDCGSGSGSamber	5	0
ORF 1441	MILMDAVKDSCCGSGSGSamber	5	0
ORF 1442	MLPGYYDKLSNCGSGSGSamber	5	0
ORF 1443	MRFSTCLTHDCGSGSGSamber	5	0
ORF 1444	MHFCNSDKALKCGSSSGSamber	5	0
ORF 1445	MDVPamberVTRWISCGSGSGSamber	5	0
ORF 1446	MITLRAKNASMCGSGSGSamber	5	0
ORF 1447	MDYNICRRSSLCGSGSGSamber	5	0
ORF 1448	MTPQCNLamberMIACGSGSGSamber	5	0
ORF 1449	MANMGMCNAQCCGSGSGSamber	5	0
ORF 1450	MYHRCISCRTCGSGSSamber	5	0
ORF 1451	MMTRCNSPCAIamberNCGSGSGSamber	5	0
ORF 1452	MTCGSKVRQFSTDCGSGSGSamber	5	0
ORF 1453	MAMCTNLMHTASCGSGSGSamber	5	0
ORF 1454	MLEVSDDRILCGSamber	5	0
ORF 1455	MNYLCICVLDCGSGSGSamber	5	0
ORF 1456	MVCVRLLCTKSCGSGSGSamber	5	0
ORF 1457	MIGVCVKSYCGSGSGSamber	5	0
ORF 1458	MLFWPHCamberNGTCGSGSGSamber	5	0
ORF 1459	MCMGGIMGSSCGSGSGSamber	5	0
ORF 1460	MGamberLSWKYCTCGSGSGSamber	5	0
ORF 1461	MVQamberSLLSVVRYCGSGSGSamber	5	0
ORF 1462	MIIWamberVLNSLCGSGSGSamber	5	0
ORF 1463	MENYYKILSPHCGSGSGSamber	5	0
ORF 1464	MKamberADSIRFDRCGSGSGSamber	5	0
ORF 1465	MDMQRMNamberLLSCGSGSGSamber	5	0
ORF 1466	MGAFRISVRRYCGSGSGSamber	5	0
ORF 1467	MFKQCIGRTILGCGSGSGSamber	5	0
ORF 1468	MEVRYRNDNAVCGSGSGSamber	5	0
ORF 1469	MSNGSFGGDMCGSGSGSamber	5	0
ORF 1470	MGMIKHFamberamberSCGSGSGSamber	5	0
ORF 1471	MLALFELSRRGCGSGSGSamber	5	0
ORF 1472	MSTFRCIamberVRYCGSGSGSamber	5	0
ORF 1473	MSIKREamberYamberSNACGSGSGSamber	5	0
ORF 1474	MLRVDIAamberLNRYQCGSGSGSamber	5	0
ORF 1475	MGNCKNDWRINCGSGSGSamber	5	0
ORF 1476	MLPLWVFDVHYSCGSGSGSamber	5	0
ORF 1477	MCEQRLamberDSDGCGSGSGSamber	5	0
ORF 1478	MMYSHARIDTYMCGSGSGSamber	5	0
ORF 1479	MHQTQHISMSCGSGSGSamber	5	0
ORF 1480	MRDYMNREINamberCGSGSGSamber	5	0
ORF 1481	MSLRMHQRAQDCGSGSGSamber	5	0
ORF 1482	MYALNCKNGVamberCGSGSGSamber	5	0
ORF 1483	MDKVVDDSSRKCGSGSGSamber	5	0
ORF 1484	MCCKSQTMLGTMCGSGSGSamber	5	0
ORF 1485	MGICKLNRQFLSVRQRamber	5	0
ORF 1486	MQSLMVANDFHLCGSGSGSamber	5	0
ORF 1487	MHMCDNWKSNSCGSGSGSamber	5	0
ORF 1488	MVCFSTLMHSCGSGSGSamber	5	0
ORF 1489	MIWIAANamberSNCGSGSGSamber	5	0
ORF 1490	MVMNICEMKRTCGSGSGSamber	5	0
ORF 1491	MIRGRYLDKIDCGSGSGSamber	5	0
ORF 1492	MTNAQHTGSYCGSGSGSamber	5	0
ORF 1493	MPSWIKEFLMCGSGSGSamber	5	0
ORF 1494	MICGQDamberIYRCGSGSGSamber	5	0
ORF 1495	MFWNRKYRLTMCGSGSGSamber	5	0
ORF 1496	MRPQRDKGCCYLCGSGSGSamber	5	0
ORF 1497	MWTIQTVamberKLYamberCGSGSGSamber	5	0
ORF 1498	MCYETRHLSDCGSGSGSamber	5	0
ORF 1499	MCYCTGTKNYLDCGSGSGSamber	5	0
ORF 1500	MGKYNYGVWDRGSGSGSamber	5	0
ORF 1501	MCCANMNMTNEYHCGSGSGSamber	5	0
ORF 1502	MDLRNPRamberKFCSECGSGSGSamber	5	0
ORF 1503	MARamberTYDGNVYKCGNGSGSamber	5	0
ORF 1504	MVKIPAGVVQKCGSGSGSamber	5	0
ORF 1505	MVMLIQQGYMCGSGSGSamber	5	0
ORF 1506	MamberRTamberGVAGPMNCGSGSGSamber	5	0
ORF 1507	MARNHIMKVamberYCGSGSGSamber	5	0
ORF 1508	MRDNDSNVTamberCGSGSGSamber	5	0
ORF 1509	MGVQWLMICFNCGSGSGSamber	5	0
ORF 1510	MWCSIamberYWVKYCGSGSGSamber	5	0
ORF 1511	MFVDFTamberKIIamberMCGSGSGSamber	5	0
ORF 1512	MRTTHTTLCRNLCGSGSGSamber	5	0
ORF 1513	MSPFCLMDKRCGSDSGSamber	5	0
ORF 1514	MESFKLamberHTVQCGSGSSSamber	5	0
ORF 1515	MVIRGICYCGSGSGSamber	5	0
ORF 1516	MDSRPPSGNYVCCGSGSGSamber	5	0
ORF 1517	MICCEKDEVTamberSMCGSGSDSamber	5	0
ORF 1518	MSEQVamberMNYVCGSGSGSamber	5	0
ORF 1519	MMAVFLCGamberMCGSGSGSamber	5	0
ORF 1520	MGNWCPMHCPCGSGSGSamber	5	0
ORF 1521	MGSGFWMTTLCGSGSGSamber	5	0
ORF 1522	MMEWWRTSPSCGSGSGSamber	5	0
ORF 1523	MGRMSTSAWNECGSGSGSamber	5	0
ORF 1524	MRDQLIMSRNCGSGSGSamber	5	0
ORF 1525	MLMKIKTIRSCCGSGSGSamber	5	0
ORF 1526	MYGMQYNLRHCGSGSamber	5	0
ORF 1527	MVVIWWTTFSLIVCGSGSGSamber	5	0
ORF 1528	MICIYMEPNKCGSGSGSamber	5	0
ORF 1529	MSVRSMTIKGIYCGSGNGSamber	5	0
ORF 1530	MSFCMLMSGGFICGSGSGSamber	5	0
ORF 1531	MCSRYVDWSLCGSGSGSamber	5	0
ORF 1532	MLWGKIVVRYCGSGSGSamber	5	0
ORF 1533	MMHKGSIMMYSCGSGSGSamber	5	0
ORF 1534	MPWRFSHSLGSKFCGSGSGSamber	5	0
ORF 1535	MIGRAYHLMNCGSGSGSamber	5	0
ORF 1536	MFCPSSTRIamberTSCGSGSGSamber	5	0
ORF 1537	MLCamberNVTNGNCGSGSGSamber	5	0
ORF 1538	MMSYMVTHNECGSGSGSamber	5	0
ORF 1539	MNFKNVCGHFSGCGSGSGSamber	5	0
ORF 1540	MATHYVHGamberKTNCGSGSGSamber	5	0
ORF 1541	MGEHMSEHFVTCGSGSGSamber	5	0
ORF 1542	MKSMCADWLIRQCGSGSGSamber	5	0
ORF 1543	MDVGDREFITCGSGSGSamber	5	0
ORF 1544	MRVLSIIICAAASamber	5	0
ORF 1545	MVMVHPLCIFRCGSGSGSamber	5	0
ORF 1546	MSAVWWISKCKVCGSGSGSamber	5	0
ORF 1547	MMASCTLIRKLCGSGSGSamber	5	0
ORF 1548	MDLWGNSGFTLSCGSGSGSamber	5	0
ORF 1549	MWKSGMVINAMCGSGSGSamber	5	0
ORF 1550	MLMAVEQKamberNYVCGSGSGSamber	5	0
ORF 1551	MVSHWTDLQMDSCGSGSGSamber	5	0
ORF 1552	MNVHACLNKGVCGSGSGSamber	5	0
ORF 1553	MCCSVYAQYRPCGSGSGSamber	5	0
ORF 1554	MPCGSMRAQANGCGSGSGSamber	5	0
ORF 1555	MCMLGQRYVSDCCGSGSGSamber	5	0
ORF 1556	MNCIGRTNSRCGSGSGSamber	5	0
ORF 1557	MFSWSDNTQLETNCGSGSGSamber	5	0
ORF 1558	MADTSESRamberFAYVRQRQGSamber	5	0
ORF 1559	MCLYENCVTINCGSGSGSamber	5	0
ORF 1560	MSGIVDCTLECGSGSGSamber	5	0
ORF 1561	MGCMIGVLLKICGSGSGSamber	5	0
ORF 1562	MNHANVHFSKCGSGSGSamber	5	0
ORF 1563	MRMCVRAMTIVGCGSGSGSamber	5	0
ORF 1564	MRTYRVNSPamberYCGSGSGSamber	5	0
ORF 1565	MSYCVVCTVTNDDCGSGSGSamber	5	0
ORF 1566	MMAMamberTCSRQNCGSGSGSamber	5	0
ORF 1567	MLCSHLHRFVCGSGSGSamber	5	0
ORF 1568	MMGDWLDCIAQDCGSGSGSamber	5	0
ORF 1569	MTFIHTRRMCCHCGSGSGSamber	5	0
ORF 1570	MFRTCRamberKDLCGSGSGSamber	5	0
ORF 1571	MTSMDWTYFNVCGSGSGSamber	5	0
ORF 1572	MNMRYVAAWMRICGSGSGSamber	5	0
ORF 1573	MVGKNYIFLSFCGSGSGSamber	5	0
ORF 1574	MDNamberCLMYLMRCGSGSGSamber	5	0
ORF 1575	MFLSCDIILHSGCGSGSGSamber	5	0
ORF 1576	MMNSDPCLCTRNCGSGSGSamber	5	0
ORF 1577	MDKTLMNDSFCGSGSGSamber	5	0
ORF 1578	MKDAFMLQCLCGSGSGSamber	5	0
ORF 1579	MCLWMTLMRICGSGSGSamber	5	0
ORF 1580	MLSTRSAYYVHTCGSGSGSamber	5	0
ORF 1581	MRYGEamberGSGRCGSSSGSamber	5	0
ORF 1582	MNCYFSMRLLTCGSGSGSamber	5	0
ORF 1583	MVYRDCDQKHLCGSGSGSamber	5	0
ORF 1584	MLNNFRVTQCCGSGSGSamber	5	0
ORF 1585	MFamberamberLILLSGTCGSGSGSamber	5	0
ORF 1586	MFCKRRTKSCGSRSGSamber	5	0
ORF 1587	MNYLYCNASICGSGSGSamber	5	0
ORF 1588	MQMDYVMKWWCGSGSGSamber	5	0
ORF 1589	MVDVRCamberDSFCGSGSGSamber	5	0
ORF 1590	MRCGSTEMNVNCCGSGSGSamber	5	0
ORF 1591	MYQRLYamberYamberKCGSGSGSamber	5	0
ORF 1592	MIVTLLLRCDMFCGSGSGSamber	5	0
ORF 1593	MLCMTYGNENTCGSGSGSamber	5	0
ORF 1594	MFMMLNVIWICGSGSGSamber	5	0
ORF 1595	MHSLIAYAGYCGSGSGSamber	5	0
ORF 1596	MASRDVDTLMRFCGSGSGSamber	5	0
ORF 1597	MSFVSPCamberVTYCGSGSGSamber	5	0
ORF 1598	MVCDamberMMLMDLCGSGSGSamber	5	0
ORF 1599	MINRIAHFLSFCGSGSGSamber	5	0
ORF 1600	MNQEGYFDRYSMCGSGSGSamber	5	0
ORF 1601	MGIGELSSEYCCGSGSGSamber	5	0
ORF 1602	MRMVRNVYKTAACGSGSGSamber	5	0
ORF 1603	MMLRGSATVLECGSGSGSamber	5	0
ORF 1604	MYWYMTRMCYKLCGSGSGSamber	5	0
ORF 1605	MEWEWamberamberYNECGSGSGSamber	5	0
ORF 1606	MVYVamberTEDNSWCGSGSGSamber	5	0
ORF 1607	MRSVGGamberSVSDCGSGSGSamber	5	0
ORF 1608	MGKCSFLMNSGCGSGSGSamber	5	0
ORF 1609	MFQamberQRHSLTCGSGSGSamber	5	0
ORF 1610	MPFSSSSRRNCGSGSGSamber	5	0
ORF 1611	MYLMCRKLVSVCGSGSGSamber	5	0
ORF 1612	MIPFRamberRSVDFCGSGSGSamber	5	0
ORF 1613	MWPKPQPLVRVCGSGSGSamber	5	0
ORF 1614	MSCTGNNSRLSTYCGSGSGSamber	5	0
ORF 1615	MFGMRCVLWCGSGSGSamber	5	0
ORF 1616	MFYYSSVYDCGSGSGSamber	5	0
ORF 1617	MQSQFTMKCLCGSGSGSamber	5	0
ORF 1618	MKamberamberPWPGCTYCGSGSGSamber	5	0
ORF 1619	MSRQVMIYSYamberNCGSGSGSamber	5	0
ORF 1620	MKVSNNYVMADSCGSGSGSamber	5	0
ORF 1621	MCRVPRRAVLGHCGSGSGSamber	5	0
ORF 1622	MSSNRRKMMANKCGSGSGSamber	5	0
ORF 1623	MEEWKYYAKSCGSGSGSamber	5	0
ORF 1624	MCRSYNVLHSCGSGSGSamber	5	0
ORF 1625	MWLMGRLHCLVCGSGSGSamber	5	0
ORF 1626	MLTFWTFMKSCGSGSGSamber	5	0
ORF 1627	MEMFamberKamberNLWPamberCGSGSGSamber	5	0
ORF 1628	MWGSMNLQCGSGSGSamber	5	0
ORF 1629	MVVQTCSGVNNVCGSGSGSamber	5	0
ORF 1630	MTHADCDSSFCGSGSGSamber	5	0
ORF 1631	MCGSRRNTSCECCGSGSGSamber	5	0
ORF 1632	MLCERNRCMNCGSGSGSamber	5	0
ORF 1633	MMPDQamberSSQICGSGSGSamber	5	0
ORF 1634	MTLYMSAKLLRSCGSGSGSamber	5	0
ORF 1635	MAFKILMIYLCGSGSGSamber	5	0
ORF 1636	MVSMRGLVYQCGSGSGSamber	5	0
ORF 1637	MRIIIopalRSADGSGSamber	5	0
ORF 1638	MVNCELKTLMHCGSGSGSamber	5	0
ORF 1639	MFFNAWDamberFWDCGSGSGSamber	5	0
ORF 1640	MVKVKRPYCVRDCGSGSGSamber	5	0
ORF 1641	MamberTHSVKHSYCGSGSGSamber	5	0
ORF 1642	MPNYINISSASCGSGSGSamber	5	0
ORF 1643	MMKFTMLLRTSCGSGSGSamber	5	0
ORF 1644	MSLMTWIRINERCGSGSGSamber	5	0
ORF 1645	MNCamberRIYKAFWCGSGSGSamber	5	0
ORF 1646	MIDNKPYSKTCGSGSGSamber	5	0
ORF 1647	MMSQNamberHamberPACGSGSGSamber	5	0
ORF 1648	MAVCSCWLKLICGSGSGSamber	5	0
ORF 1649	MYRDTRTPMQRCGSGSGSamber	5	0
ORF 1650	MFDRNRYAMNVPCGSGSGSamber	5	0
ORF 1651	MHCVQTHSTVCGSGSGSamber	5	0
ORF 1652	MFERamberSCIWICGSGSGSamber	5	0
ORF 1653	MPAAMPVFCPCGSGSGSamber	5	0
ORF 1654	MIYPNRRAamberKCGSGSGSamber	5	0
ORF 1655	MSDSLVRIYILNTCGSGSGSamber	5	0
ORF 1656	MLDASRTCWECGSGSGSamber	5	0
ORF 1657	MGATTFRIAVCGSGSGSamber	5	0
ORF 1658	MVRRYMTIDNCGSGSGSamber	5	0
ORF 1659	MNRGIKNFKRCYCGSGSGSamber	5	0
ORF 1660	MSFGKMamberNYVVCGSGSGSamber	5	0
ORF 1661	MRRLITTITVCGSGSGSamber	5	0
ORF 1662	MVamberCLRSNGSIVCGSGSGSamber	5	0
ORF 1663	MGICKMPSNHICGSSSGSamber	5	0
ORF 1664	MCVPamberDSVNILCGSGSGSamber	5	0
ORF 1665	MVYCAIKRMTYLCGSGSGSamber	5	0
ORF 1666	MCHRWMYWamberYLCGSGSGSamber	5	0
ORF 1667	MAKIPLAIKEICGSGSGSamber	5	0
ORF 1668	MNVYYGMPVKICGSGSGSamber	5	0
ORF 1669	MTRDWMLSYMLCGSGSGSamber	5	0
ORF 1670	MFTEVTSSYNVCGSGSGSamber	5	0
ORF 1671	MWSLVQREVMCGSGSGSamber	5	0
ORF 1672	MSEVRLNSKFLNCGSGSGSamber	5	0
ORF 1673	MEDTamberVVFEYRMVCGSGSGSamber	5	0
ORF 1674	MFamberRKGLHKLVICGSGSGSamber	5	0
ORF 1675	MMamberMLVETVPHCGSGSGSamber	5	0
ORF 1676	MGILNWamberKTDCCGSGSGSamber	5	0
ORF 1677	MVLALASLRHECGSGSGSamber	5	0
ORF 1678	MNCRWVRQPILNCGSGSGSamber	5	0
ORF 1679	MSRRYHSTNFWCGSGSGSamber	5	0
ORF 1680	MYGISMDFGYCGSGSGSamber	5	0
ORF 1681	MQRLISYMNWKSCGSGSGSamber	5	0
ORF 1682	MDRSMSGKSESYCGSGSGSamber	5	0
ORF 1683	MDLamberYLIKYHASCGSGSGSamber	5	0
ORF 1684	MCTVITVIFVFCGSGSGSamber	5	0
ORF 1685	MSLVVCSEMPCGSGSGSamber	5	0
ORF 1686	MTYRGLSKSSLCGSGSGSamber	5	0
ORF 1687	MLHHMVPamberSCGSGSGSamber	5	0
ORF 1688	MKLYamberamberWCHGCGSGSGSamber	5	0
ORF 1689	MCCMWSFGALSLCGSGSGSamber	5	0
ORF 1690	MKDNMSSCHACGSGSGSamber	5	0
ORF 1691	MDIamberVSHRISHamberCGSGSGSamber	5	0
ORF 1692	MSCRVDYSPRCGSGSGSamber	5	0
ORF 1693	MEPNRCMamberTPKICGSGSGSamber	5	0
ORF 1694	MLTAQRSYTICGSGSGSamber	5	0
ORF 1695	MKQKKVRIPLCGSGSGSamber	5	0
ORF 1696	MCPamberGIRESNYNCGSGSGSamber	5	0
ORF 1697	MTENVYLLMFCGSGSGSamber	5	0
ORF 1698	MISLGDCLQNCGSGSGSamber	5	0
ORF 1699	MCALGAamberTKSWCGSGSGSamber	5	0
ORF 1700	MGALRRTLLFCGSGSGSamber	5	0
ORF 1701	MLVISLCRNYSNCGSGSGSamber	5	0
ORF 1702	MPTSDHDRVYGGCGSGSGSamber	5	0
ORF 1703	MCLNCCNSTYMYCGSGSGSamber	5	0
ORF 1704	MENRDVRFMWamberMCGSGSGSamber	5	0
ORF 1705	MRRamberDMYVICGSGSGSamber	5	0
ORF 1706	MEYFRIVALFVKCGSGSGSamber	5	0
ORF 1707	MVSRDFRamberSNGHCGSGSGSamber	5	0
ORF 1708	MSNIamberKHDNWCGSGSGSamber	5	0
ORF 1709	MPAYMCRMLQLamberCGSGSGSamber	5	0
ORF 1710	MVTWMTRGRNDRCGSGSGSamber	5	0
ORF 1711	MNMNGSYVGCSCGSGSGSamber	5	0
ORF 1712	MGQKFRYTWQRICGSGSGSamber	5	0
ORF 1713	MYLARHLNMGPACGSGSDSamber	5	0
ORF 1714	MVVSGLFHCGSGSGSamber	5	0
ORF 1715	MamberSDPRLYVTKFCGSGSGSamber	5	0
ORF 1716	MYCVNFLKamberRCGSGSGSamber	5	0
ORF 1717	MWMAHRRGDCCGSGSGSamber	5	0
ORF 1718	MLPLELFNIACGSSSamber	5	0
ORF 1719	MRFHDGVLMSRCGSGSGSamber	5	0
ORF 1720	MMWDNTDAVMCGSGSGSamber	5	0
ORF 1721	MTNCVVAIWNCGSGSGSamber	5	0
ORF 1722	MVYLRHVMVLYQCGSGSGSamber	5	0
ORF 1723	MCNGFMQVISMNCGSGSGSamber	5	0
ORF 1724	MMPHYRRVCNCGSGSGSamber	5	0
ORF 1725	MWNLAamberYDNNLCGSGSGSamber	5	0
ORF 1726	MRSCTLWKQSCGSGSGSamber	5	0
ORF 1727	MKYFMQLCNGCGSGSGSamber	5	0
ORF 1728	MNCCEHSQamberFCGSGSGSamber	5	0
ORF 1729	MYERIEVCIPHCGSGSSSamber	5	0
ORF 1730	MSAamberGCGTTYLQCGSGSGSamber	5	0
ORF 1731	MFamberMQAPTIamberFCGSGSGSamber	5	0
ORF 1732	MRSRSPQYMDCGSGNGSamber	5	0
ORF 1733	MRTamberRYRSQKRVCGSGSGSamber	5	0
ORF 1734	MWTSTRWKLDCGSGSGSamber	5	0
ORF 1735	MRKMWQLMRICCGSGSGSamber	5	0
ORF 1736	MSSamberTGQICTGMCGSGSGSamber	5	0
ORF 1737	MASDamberTFRFSCGSGSGSamber	5	0
ORF 1738	MNCWVDNHLSGCGSGSGSamber	5	0
ORF 1739	MNRFMVSRDPCSCGSGSSSamber	5	0
ORF 1740	MILGMCamberVWIKCGSSSGSamber	5	0
ORF 1741	MRYSHDVGNNECGSSSGSamber	5	0
ORF 1742	MRLNCMLTMSSCGSGSGSamber	5	0
ORF 1743	MDFSSCRSNRYCGSGSGSamber	5	0
ORF 1744	MVMSWMHSDKECGSGSGSamber	5	0
ORF 1745	MEMYCSGVFTCGSGSGSamber	5	0
ORF 1746	MCHTNMamberGSNCGSGSSSamber	5	0
ORF 1747	MMGLYCDKRVANLCGSGSGSamber	5	0
ORF 1748	MamberSAFRLMLSCGSGSGSamber	5	0
ORF 1749	MWNSFRFVKCamberNCGSGSamber	5	0
ORF 1750	MDLTQVIDQKFCCGSGSGSamber	5	0
ORF 1751	MPWSKSLCQSRCGSGSGSamber	5	0
ORF 1752	MGNLAHADRKCGSGSGSamber	5	0
ORF 1753	MEIKRGNYWSVCGSGSGSamber	5	0
ORF 1754	MDAGSYLWWSVCGSGSGSamber	5	0
ORF 1755	MYCMLVLRSNDCGSGSGSamber	5	0
ORF 1756	MEDESVPWLMDLCGSGSGSamber	5	0
ORF 1757	MKNCLFMFTFKKCGSGSGSamber	5	0
ORF 1758	MRNKHTLMNCECGSGSGSamber	5	0
ORF 1759	MPCLMMSFNKCGSGSSamber	5	0
ORF 1760	MNVTAINWLRHFCGSGSGSamber	5	0
ORF 1761	MSDamberLWVDamberLLCGSGSGSamber	5	0
ORF 1762	MSLCRKHTSCLTCGSGSGSamber	5	0
ORF 1763	MLIRRRTPVVLIVCGSGSGSamber	5	0
ORF 1764	MCMGNVYIVICGSamber	5	0
ORF 1765	MACQYSamberDHFVACGSGSGSamber	5	0
ORF 1766	MWERCCamberGWTRCGSGSGSamber	5	0
ORF 1767	MIYLSYFVMCHCGSGSGSamber	5	0
ORF 1768	MFSIFVQLIVHICGSGSGSamber	5	0
ORF 1769	MDIKSMTRRSWNCGSGSGSamber	5	0
ORF 1770	MLGNVSIMNVFICGSGSGSamber	5	0
ORF 1771	MALHDFEMNLYCGSGSSSamber	5	0
ORF 1772	MWWSSATYHLTCGSGSGSamber	5	0
ORF 1773	MFamberVHTDECKVCGSGSGSamber	5	0
ORF 1774	MIVKMYDVYHCCGSGSGSamber	5	0
ORF 1775	MRamberDRLAGKLCGSGSGSamber	5	0
ORF 1776	MamberRINILTDTCGSGSGSamber	5	0
ORF 1777	MVQTamberTKLMCCGSGSGSamber	5	0
ORF 1778	MALSFRVamberTYRCGSGSGSamber	5	0
ORF 1779	MVCCVRLMNSYTCGSGSGSamber	5	0
ORF 1780	MCCamberDVKSMVCGSGSGSamber	5	0
ORF 1781	MVSCLDKLMKKCGSGSGSamber	5	0
ORF 1782	MWSACPPKGWICGSGSGSamber	5	0
ORF 1783	MTRRPYIamberMRCGSGSGSamber	5	0
ORF 1784	MDHTRRMHWLMGCGSGSGSamber	5	0
ORF 1785	MMSAYKPPPQGCGSGSGSamber	5	0
ORF 1786	MLHKNSCTIARSCGSGSGSamber	5	0
ORF 1787	MFLCRTNKRYRHCGSGSGSamber	5	0
ORF 1788	MVHMVWSGILSCGSGSGSamber	5	0
ORF 1789	MVDSKMVRLDYSLCGSGSGSamber	5	0
ORF 1790	MMSRNRTICICGSGSGSamber	5	0
ORF 1791	MCRIRMEQLWYLCGSGSGSamber	5	0
ORF 1792	MPSDGNIDEYCGSGSGSamber	5	0
ORF 1793	MamberNMQCLMMSCACGSGSGSamber	5	0
ORF 1794	MNGRFTKAMMNICGSGSGSamber	5	0
ORF 1795	MFGRSVCGSGSGSamber	5	0
ORF 1796	MKDRNNSISVamberCGSGSGSamber	5	0
ORF 1797	MGFLVPEamberLSNICGSGSGSamber	5	0
ORF 1798	MGSKamberIRLENEYCGSGSGSamber	5	0
ORF 1799	MEERVMRTFYRCGSGSGSamber	5	0
ORF 1800	MDLFYWCRFFCGSGSGSamber	5	0
ORF 1801	MAYNTFPLQLFSCGSGSGSamber	5	0
ORF 1802	MPATCNamberGFSTamberCGSGSGSamber	5	0
ORF 1803	MNNGLTDACHCCGSGSGSamber	5	0
ORF 1804	MEDKRYHLNFRCGSGSGSamber	5	0
ORF 1805	MVNVIPamberQIECGSGSGSamber	5	0
ORF 1806	MNVWLYKLMQTRCGNGSGSamber	5	0
ORF 1807	MCAVRCamberLGSHCGSGSGSamber	5	0
ORF 1808	MMCGATIGGIKHCGSGSGSamber	5	0
ORF 1809	MWYSRLCYTYICGSGSGSamber	5	0
ORF 1810	MWCFDGMKLSVCGSGSGSamber	5	0
ORF 1811	MRLLSKMTamberSYHCGSGSGSamber	5	0
ORF 1812	MVQRWASAKFSCGSGSGSamber	5	0
ORF 1813	MLRSTTETSSCGSGSGSamber	5	0
ORF 1814	MNRRVLKPHRNLCGSGSGSamber	5	0
ORF 1815	MRCSRKIRMMFCGSGSGSamber	5	0
ORF 1816	MVCKNICEamberHGKECGSGSGSamber	5	0
ORF 1817	MCLPKLMYSRCGSGSGSamber	5	0
ORF 1818	MEFRMNamberKMSCGSGSGSamber	5	0
ORF 1819	MFYVEHWMNICGSGSGSamber	5	0
ORF 1820	MSSVCRMKQRNFCGSGSGSamber	5	0
ORF 1821	MGWFAGYYMSCQCGSGSGSamber	5	0
ORF 1822	MGCAYIKNAIYCGSGSGSamber	5	0
ORF 1823	MSLCYCamberFamberRNIRCGSGSGSamber	5	0
ORF 1824	MWNVDYKWMECGSGSGSamber	5	0
ORF 1825	MRRVMNICAWNCGSGSGSamber	5	0
ORF 1826	MKPTHRYSPCCGSGSGSamber	5	0
ORF 1827	MGRVHKDMTFamberCGSGSGSamber	5	0
ORF 1828	MRVRIDSEFVCGSGSGSamber	5	0
ORF 1829	MVRSCSMWTNVGCGSGSGSamber	5	0
ORF 1830	MFDGIESDRLVCGSGSGSamber	5	0
ORF 1831	MamberWIFCFQamberKCGSGSGSamber	5	0
ORF 1832	MSLFCHRNRSTCGSGSGSamber	5	0
ORF 1833	MRTGNLAVDSCGSGSGSamber	5	0
ORF 1834	MWVWTWHLTMRCGSGSGSamber	5	0
ORF 1835	MHCTAYLVopalLFLRQRSGSamber	5	0
ORF 1836	MTIPRDLIGSVDCGSGSGSamber	5	0
ORF 1837	MCKMGRSPYYSSNCGSGSGSamber	5	0
ORF 1838	MIFSQFGAPMCGSGSamber	5	0
ORF 1839	MPIWNFNDYNCGSGSGSamber	5	0
ORF 1840	MCRHTYRIVRMESCGSGSGSamber	5	0
ORF 1841	MYCRMNWVDLLCGSGSGSamber	5	0
ORF 1842	MKCTNLAHENCGSGSGSamber	5	0
ORF 1843	MFLTKSTKNSHCGSGSGSamber	5	0
ORF 1844	MKTRVPWMDYGCGSGSGSamber	5	0
ORF 1845	MSINWITFamberNGIKCGSGSGSamber	5	0
ORF 1846	MRGQGGVVYSCCGSGSGSamber	5	0
ORF 1847	MFSWHMKKFWYCGSGSGSamber	5	0
ORF 1848	MWKVPLDFHHMCGSGSamber	5	0
ORF 1849	MAIHILSILYCGSGSGSamber	5	0
ORF 1850	MECYNAPKSLMTCGSGSGSamber	5	0
ORF 1851	MDMLWFIMSHTCGSGSGSamber	5	0
ORF 1852	MTKIDSMRRQYLCGSGSGSamber	5	0
ORF 1853	MVYVYGHLNLCGSGSGSamber	5	0
ORF 1854	MSSWWVVYLVVCGSGSGSamber	5	0
ORF 1855	MIRLFLDIGSYCGSGSGSamber	5	0
ORF 1856	MLLMFLFKTTTECGSGSGSamber	5	0
ORF 1857	MRSTTCRNKTDCGSGSGSamber	5	0
ORF 1858	MMLFLSPVamberFHCGSGSGSamber	5	0
ORF 1859	MVSKKMWDKLCGSGSGSamber	5	0
ORF 1860	MIMCNYMIISKTLCGSGSGSamber	5	0
ORF 1861	MFWCHSMSMNCGSGSGSamber	5	0
ORF 1862	MQEASNKGCNSCGSGSGSamber	5	0
ORF 1863	MRTGNVRCAamberKamberCGSGSGSamber	5	0
ORF 1864	MTCLVYQQIECGSGSGSamber	5	0
ORF 1865	MCLamberLMFFSWSCGSGSGSamber	5	0
ORF 1866	MCIDRNRVSCRCGSGSGSamber	5	0
ORF 1867	MTSamberKYFIRVCGSGSGSamber	5	0
ORF 1868	MPTMLALHNRCGSGSGSamber	5	0
ORF 1869	MGTCHMVYCWICGSGSGSamber	5	0
ORF 1870	MMMFCNTYDNCGSGSGSamber	5	0
ORF 1871	MDLQGLENSFIICGSGSGSamber	5	0
ORF 1872	MFYSSMGRFSSCGSGSGSamber	5	0
ORF 1873	MMHCTISVQLCQCGSGSGSamber	5	0
ORF 1874	MTYMECAYCWNNHCGSGSGSamber	5	0
ORF 1875	MSSSWNSCGSGSGSamber	5	0
ORF 1876	MIKIEMKLCSamberCGSGSGSamber	5	0
ORF 1877	MTVVLVRSNVICGSGSGSamber	5	0
ORF 1878	MFLMNWCNYCGSGSGSamber	5	0
ORF 1879	MLARDIYIYRYFCGSGSGSamber	5	0
ORF 1880	MVSYYPDVMCRACGSGSGSamber	5	0
ORF 1881	MLELPWINWWTYCGSGSGSamber	5	0
ORF 1882	MRTCPIRCKTSCGSGSGSamber	5	0
ORF 1883	MWamberVHRFWNPRCGSGSGSamber	5	0
ORF 1884	MYGMamberRFKSFKFCGSGSGSamber	5	0
ORF 1885	MLCSWGSVKamberDYCGSGSGSamber	5	0
ORF 1886	MSQNIamberLLMNNCGSGSGSamber	5	0
ORF 1887	MTFHTKHamberDCVCGSGSGSamber	5	0
ORF 1888	MATDMRPNSHYFDCGSGSGSamber	5	0
ORF 1889	MAVCYPVWSSCGSGSGSamber	5	0
ORF 1890	MVCNKSCFVACCGSGSGSamber	5	0
ORF 1891	MIAAARSKIAKCGSGSGSamber	5	0
ORF 1892	MLMRDDVSVFDCGSGSGSamber	5	0
ORF 1893	MENAYSTLWHLWCGSGSGSamber	5	0
ORF 1894	MTGRFCHVTLAKLCGSGSGSamber	5	0
ORF 1895	MKNLMLMCRGKCGSGSGSamber	5	0
ORF 1896	MRRMWDLNGRCGSGSGSamber	5	0
ORF 1897	MLCSLSYLGLRCGSGSGSamber	5	0
ORF 1898	MSARVFLTRYCCCGSGSGSamber	5	0
ORF 1899	MNCTRVMYYYCGSGSGSamber	5	0
ORF 1900	MamberGLMNCPVDCGSGSGSamber	5	0
ORF 1901	MITLRTFQKLMNCGSGSGSamber	5	0
ORF 1902	MCKSPNTDKECGSGSGSamber	5	0
ORF 1903	MQPAKSHSAQCGSGSGSamber	5	0
ORF 1904	MRCYVSIHYMYCGSGSGSamber	5	0
ORF 1905	MLHNGFIamberFTCGSGSGSamber	4	0
ORF 1906	MVHVKSGKTNPICCGSGSamber	4	0
ORF 1907	MSIGICMRWYRCGSGSGSamber	4	0
ORF 1908	MHRDLMNYLLFCGSGSGSamber	4	0
ORF 1909	MLLWIYRSNNGCGSGSGSamber	4	0
ORF 1910	MKCSYWLGFLCCGSGSGSamber	4	0
ORF 1911	MDGNamberHRDYRLICGSGSGSamber	4	0
ORF 1912	MSSVSNVRVAMCHCGSGSGSamber	4	0
ORF 1913	MYLAGAARTVLVCGSGSGSamber	4	0
ORF 1914	MLNPPDFSFRCGSGSGSamber	4	0
ORF 1915	MWCYVMQVRYNCGSGSGSamber	4	0
ORF 1916	MNDCQTDICKLCGSGSGSamber	4	0
ORF 1917	MLamberSVHKKQamberCGSGSGSamber	4	0
ORF 1918	MTLRVRSNATCGSGSGSamber	4	0
ORF 1919	MRGamberSIGHCWamberCGSGSGSamber	4	0
ORF 1920	MVRNQEMQVKGCGSGSGSamber	4	0
ORF 1921	MARTTamberRTYFNCGSGSGSamber	4	0
ORF 1922	MVCYMCGYVMRRGSGSamber	4	0
ORF 1923	MRMMFamberQamberIFNCGSGSGSamber	4	0
ORF 1924	MRFNTELTRKCGSGSGSamber	4	0
ORF 1925	MSKCALPRMSamberCGSGSGSamber	4	0
ORF 1926	MARNVNTNALCGSGSGSamber	4	0
ORF 1927	MINamberWYVENLCGSGSRSamber	4	0
ORF 1928	MINSVTRRGWSCGSGSGSamber	4	0
ORF 1929	MSVTGTKLTYYHCGSGSGSamber	4	0
ORF 1930	MRLVSNNTMMKCGSGSGSamber	4	0
ORF 1931	MELEVYDKNLQCGSGSGSamber	4	0
ORF 1932	MCFLKLHSFYMCGSGSGSamber	4	0
ORF 1933	MYPDSGSWFWHNCGSGSamber	4	0
ORF 1934	MLDMDYTHRRPLCGSGSGSamber	4	0
ORF 1935	MSLCKTCNHRASCGSGNGSamber	4	0
ORF 1936	MLCFRIQRIGCGSGSGSamber	4	0
ORF 1937	MVTSGSFRSVHCGSGSGSamber	4	0
ORF 1938	MCQQCRFSFSNCGSGSGSamber	4	0
ORF 1939	MQNVEWKVDYTFCGSGSGSamber	4	0
ORF 1940	MGCCECamberLFDCGSGSGSamber	4	0
ORF 1941	MCamberSFRFRVRCGSGSamber	4	0
ORF 1942	MYVEKKNAMKTICGSGSGSamber	4	0
ORF 1943	MSSRQamberamberMQFCGSGSGSamber	4	0
ORF 1944	MRLSLNamberIKYCGSGSGSamber	4	0
ORF 1945	MCVAamberLVRSSVTCGSGSGSamber	4	0
ORF 1946	MVCamberQMIGMIYCGSGSGSamber	4	0
ORF 1947	MGCWNRIHWSKCGSGSGSamber	4	0
ORF 1948	MFCSVFSWCWSCGSGSGSamber	4	0
ORF 1949	MMRSDFamberFNGEMCGSGSGSamber	4	0
ORF 1950	MENAVCWVSESKCGSGSGSamber	4	0
ORF 1951	MKCSFCamberSTLICGSGSGSamber	4	0
ORF 1952	MFTKDPGESKVNCGSGSGSamber	4	0
ORF 1953	MVQLPTVTCLCGSGSGSamber	4	0
ORF 1954	MKamberGCGCVSFRICGSGSGSamber	4	0
ORF 1955	MVWSAGTTVVTCGSGSGSamber	4	0
ORF 1956	MRENEQSGCSPCCGSGSGSamber	4	0
ORF 1957	MSFSDITSDSCGSGSGSamber	4	0
ORF 1958	MHATYNGPHISMCGSGSGSamber	4	0
ORF 1959	MWCYTRRMTRamberCGSGSGSamber	4	0
ORF 1960	MDIAQMDQHPCGSGSGSamber	4	0
ORF 1961	MDNYSDGRCRCGSGSGSamber	4	0
ORF 1962	MGDLamberRVLVACGSGSGSamber	4	0
ORF 1963	MWYSVMFNMMECGSGSGSamber	4	0
ORF 1964	MGSIHIFAHGCTHCGSGSGSamber	4	0
ORF 1965	MCVRNNRPamberamberREICGSGSGSamber	4	0
ORF 1966	MRRHAPWPRSLCGSGSGSamber	4	0
ORF 1967	MGamberKYFQNCGSGSGSamber	4	0
ORF 1968	MVTNSSTYKKCGSGSGSamber	4	0
ORF 1969	MTRITVWCPIYSCGSGSGSamber	4	0
ORF 1970	MIVFKCANMCGSGSGSamber	4	0
ORF 1971	MLVMQFISRNVCGSGSGSamber	4	0
ORF 1972	MCEQamberDIRFFMamberCGSGSGSamber	4	0
ORF 1973	MGKITSNIDQCGSGSGSamber	4	0
ORF 1974	MRFNGamberCSGNWCGSGSGSamber	4	0
ORF 1975	MIDVEEQGamberTKCGSGSGSamber	4	0
ORF 1976	MFNWLDKVCMICGSGSGSamber	4	0
ORF 1977	MPYVLWMLCTFKFCGSGSGSamber	4	0
ORF 1978	MTGamberCNNQTNCGSGSGSamber	4	0
ORF 1979	MVIKGAEDMVCGSGSGSamber	4	0
ORF 1980	MWCNVWVDINHCGSGSGSamber	4	0
ORF 1981	MHLSGWSCIECGSGSGSamber	4	0
ORF 1982	MFKAISQMLKRHCGSGSGSamber	4	0
ORF 1983	MAVCSVHFSACGSGSGSamber	4	0
ORF 1984	MMVVPamberAKLYCGSGSGSamber	4	0
ORF 1985	MCLHEASYMYHCGSGSGSamber	4	0
ORF 1986	MWMCICMWVNNRCGSGSGSamber	4	0
ORF 1987	MKGTMVYamberVNamberCGSGSGSamber	4	0
ORF 1988	MYVQGCKTYCYCGSDSGSamber	4	0
ORF 1989	MMamberTNLHFERSMCGSGSGSamber	4	0
ORF 1990	MKLamberKFQLLMHCGSDSGSamber	4	0
ORF 1991	MWVIGREFNLCGSGSGSamber	4	0
ORF 1992	MASHGGISLQCGSGSGSamber	4	0
ORF 1993	MMCITMamberRKGCGSGSGSamber	4	0
ORF 1994	MAARYamberCMVNCGSGSGSamber	4	0
ORF 1995	MQGCQRWTRTVDCGSGSGSamber	4	0
ORF 1996	MSDNYGSPTECRNCGSGSGSamber	4	0
ORF 1997	MMLADAamberamberIRCGSGSGSamber	4	0
ORF 1998	MRVARMENFRCGSGSamber	4	0
[truncated: 1,046,576+ more rows]

## Sheet: R2
selection round # 2	Total Reads #3314370
	Peptide sequence	Number of Reads	Proportion of library reads
ORF 1	MIVYYRGRFYLNCGSGSGSamber	4867	0.00147
ORF 2	MESCRYRQVLQLCGSGSGSamber	2609	0.00079
ORF 3	MKAFMGTVCGSGSGSamber	1682	0.00051
ORF 4	MGochreLochreEGDIHTGNSamber	1031	0.00031
ORF 5	MESCRYRQGLQLCGSGSGSamber	295	9e-05
ORF 6	MGLTLRRRYTYSamberDGGRKRSEEHTSELQSPYamber	234	7e-05
ORF 7	MLNSVNDDMYLAYCGSGSGSamber	170	5e-05
ORF 8	MESCRYRQVLQLCGSGSamber	162	5e-05
ORF 9	MKNFVYMGDIRLSCGSGSGSamber	153	5e-05
ORF 10	MGTLamberTESMFCGSSamber	115	3e-05
ORF 11	MIQVamberVTCNTCGSamber	114	3e-05
ORF 12	MLNamberKYDVMWHYYCGSGSGSamber	106	3e-05
ORF 13	MCKNYLYQVYFCGSamber	97	3e-05
ORF 14	MDDVACIYTIPGCGSamber	95	3e-05
ORF 15	MNSSITNamberLCQKCGSamber	92	3e-05
ORF 16	MIVYYRGRFYLNCGSGSamber	92	3e-05
ORF 17	MWamberCamberEWSDSKRTCGSamber	89	3e-05
ORF 18	MSCMAYNSTWCGSamber	88	3e-05
ORF 19	MIMMamberGNSYMIYCGSSamber	85	3e-05
ORF 20	MYWADRRLRYDTCGSamber	83	3e-05
ORF 21	MCTLCNRCLMCGSamber	82	2e-05
ORF 22	MFLRYRNRLYLNCGSGSGSamber	78	2e-05
ORF 23	MNICRLKKLMKCGSGSGSamber	74	2e-05
ORF 24	MGTPNNCKLamberTYCGSamber	72	2e-05
ORF 25	MAFHWFKDMLKCGSamber	71	2e-05
ORF 26	MRDHHYRHPKYCGSGSGSamber	70	2e-05
ORF 27	MFMCELNLFSSGICGSAASamber	68	2e-05
ORF 28	MTPDMHIRamberLWCGSamber	66	2e-05
ORF 29	MSVCRLRNLMNCGSGSGSamber	62	2e-05
ORF 30	MLNRESDLMYQIYCGSGSGSamber	61	2e-05
ORF 31	MMLLopalopalIFVAAAHGSamber	59	2e-05
ORF 32	MKAFMGTVCGSGSGSGSamber	59	2e-05
ORF 33	MKAFMGTVCGSGSamber	58	2e-05
ORF 34	MWFGICTTLACGSSamber	57	2e-05
ORF 35	MVMVSFDWYRLVCGSGSSamber	54	2e-05
ORF 36	MSamberWLQSYLamberYDNCGSamber	53	2e-05
ORF 37	MNVCLRALMKSCGSGSGSamber	53	2e-05
ORF 38	MWGFYSRVMRCGSGSGSamber	53	2e-05
ORF 39	MNSNLNFSRTCGSamber	52	2e-05
ORF 40	MLNVPTDPMFLVYCGSGSGSamber	52	2e-05
ORF 41	MCLMFWDSYGDCGSAGSamber	51	2e-05
ORF 42	MKLHSQMCQTYCGARGSamber	51	2e-05
ORF 43	MESCRYRQVLQLCGSGSGSGSamber	51	2e-05
ORF 44	MSILRWILRIRAAAQGSamber	50	2e-05
ORF 45	MSPWWCSKVYCGRRGSamber	50	2e-05
ORF 46	MCNKSFVTKMNCGADGSamber	48	1e-05
ORF 47	MPMPINWYDLVCGSGSGSamber	46	1e-05
ORF 48	MHSSLRILHACCCGSSSGSamber	45	1e-05
ORF 49	MAKCLKKLMVCGSGSGSamber	44	1e-05
ORF 50	MIMSLSVLAARSGSamber	44	1e-05
ORF 51	MHPYSCWDMYWICGSGSSamber	43	1e-05
ORF 52	MRLHLNCRMKCGSGSSamber	43	1e-05
ORF 53	MGKRSMIVLSCGSGSSamber	42	1e-05
ORF 54	MHDLPFIYTCCMCGGQRSamber	42	1e-05
ORF 55	MIACLRKLMSNSCGSGSGSamber	41	1e-05
ORF 56	MNRCLRNLMNCGSGSGSamber	40	1e-05
ORF 57	MRKCLYLLMHSCGSGSGSamber	40	1e-05
ORF 58	MVNCLKKLMHCGSGSGSamber	40	1e-05
ORF 59	MVILopalIFAAAAASamber	39	1e-05
ORF 60	MHSCKLFELMHKCGSGSGSamber	39	1e-05
ORF 61	MMHSTGNTCCTCHCGSSSGSamber	39	1e-05
ORF 62	MLNHYQDPMYQLYCGSGSGSamber	39	1e-05
ORF 63	MIVYYRGRFYLNCGSGSGSGSamber	39	1e-05
ORF 64	MDSCCFSKLYTCCGSamber	38	1e-05
ORF 65	MopalVRRopalRRVAARQGSamber	38	1e-05
ORF 66	MNGCLTDLMRCGSGSGSamber	38	1e-05
ORF 67	MGYYSMGSCCVCGSGSSamber	38	1e-05
ORF 68	MNACLLRLMRNKCGSGSGSamber	38	1e-05
ORF 69	MTDCRLWNLMNCGSGSGSamber	37	1e-05
ORF 70	MCRLGFCENKCGSamber	37	1e-05
ORF 71	MCTPRCHMMKDMCGSSGSamber	37	1e-05
ORF 72	MMCVHTRSSCHCGSGSGSamber	37	1e-05
ORF 73	MVNCELKTLMHCGSGSGSamber	37	1e-05
ORF 74	MNDICLamberMLMHCGSGSGSamber	37	1e-05
ORF 75	MTWCLHTSLSCGSGSDSamber	37	1e-05
ORF 76	MCKLKPFFMLSCGSDSDSamber	37	1e-05
ORF 77	MAHVMNRCWCCGSGSGSamber	36	1e-05
ORF 78	MLECLRNLMRCGSGSGSamber	36	1e-05
ORF 79	MRWKamberPIGPWASCGSSGSamber	36	1e-05
ORF 80	MMALTDKKNILPCGSRSGSamber	36	1e-05
ORF 81	MNICKLKRLMLHCGSGSGSamber	36	1e-05
ORF 82	MLYNGYACVMCGSGSGSamber	36	1e-05
ORF 83	MICYINYMDVHCGSAGSamber	36	1e-05
ORF 84	MNMAWCLSSHCDCGSSGSamber	36	1e-05
ORF 85	MamberGMYMTCLNCGGSGSamber	36	1e-05
ORF 86	MDMRKAWYKAYFCGSamber	36	1e-05
ORF 87	MVVCLKEVMNCGSGSGSamber	36	1e-05
ORF 88	MCFACRLKALMKCGSGSGSamber	36	1e-05
ORF 89	MRGIVIFAAAAAASamber	36	1e-05
ORF 90	MNRCLKDLMKCGSGSGSamber	35	1e-05
ORF 91	MLFVVIHHLFPCGSGSSamber	35	1e-05
ORF 92	MGMCTRTLDTCCMCGSGSGSamber	35	1e-05
ORF 93	MKYLMVINEFCGSGSSamber	35	1e-05
ORF 94	MVNSMPFMSWTWCSSGNGSamber	35	1e-05
ORF 95	MHRTCNLRLLMACGSGSGSamber	35	1e-05
ORF 96	MLTCQRKLMHCGSGSGSamber	35	1e-05
ORF 97	MVPILFSCGMHCGSGNGSamber	35	1e-05
ORF 98	MMDTANWLRHCGSGSSamber	35	1e-05
ORF 99	MCADKYAMMMDCGSSSGSamber	35	1e-05
ORF 100	MTITMCMCNECGSGSGSamber	35	1e-05
ORF 101	MCamberRSYSEEMWCGSGSSamber	34	1e-05
ORF 102	MLFWAYMNWFDGCGSGSSamber	34	1e-05
ORF 103	MLACLNRLMHCGSGSGSamber	34	1e-05
ORF 104	MWMHPVAWNTSCGSGNGSamber	34	1e-05
ORF 105	MLNAKGDTMFIIYCGSGSGSamber	34	1e-05
ORF 106	MRIIKPCTNRYMCGSGSSamber	34	1e-05
ORF 107	MEHSSCFVDFCGSGSGSamber	34	1e-05
ORF 108	MTNCELYLLMRCGSGSGSamber	33	1e-05
ORF 109	MMSYNVSSSRTCGSGSSamber	33	1e-05
ORF 110	MWCMSYGFWSNCGSGNGSamber	33	1e-05
ORF 111	MNKCLISLMNCGSGSGSamber	33	1e-05
ORF 112	MESCLFSLMRCGSGSGSamber	33	1e-05
ORF 113	MYCMWMTFKRAFCGSRSGSamber	33	1e-05
ORF 114	MIPCKIDYRHCGSGSSSamber	33	1e-05
ORF 115	MCYCHFHKTDCGSDSGSamber	33	1e-05
ORF 116	MIVCLKRLMSHCGSGSGSamber	32	1e-05
ORF 117	MSICLKRLMQCGSGSGSamber	32	1e-05
ORF 118	MGMPQNFAGLCNCGSCSGSamber	32	1e-05
ORF 119	MRACTGSRFRSCGSSSGSamber	32	1e-05
ORF 120	MCPCLKKIMDRNKHCGSGSGSamber	32	1e-05
ORF 121	MGMVDCYQNCNCGSGSGSamber	32	1e-05
ORF 122	MGMVCHRCTRNCGSGRGSamber	32	1e-05
ORF 123	MMSCGFDYSLSSKCGSamber	32	1e-05
ORF 124	MWTRNANYDCYCGSGSGSamber	32	1e-05
ORF 125	MVVFIRFEYCGSSGSamber	32	1e-05
ORF 126	MKCMMSHFRCTPCGSGSGSamber	32	1e-05
ORF 127	MNVCLRSLMKECGSGSGSamber	32	1e-05
ORF 128	MEMCKIVNCYCGSGSGSamber	32	1e-05
ORF 129	MTCSLHWSSCCGNGSGSamber	31	1e-05
ORF 130	MNWTMPIRCCGCGSGSGSamber	31	1e-05
ORF 131	MSDTMCMDDACTCGSGSSamber	31	1e-05
ORF 132	MWCAFNFTQQYCGSGSGSamber	31	1e-05
ORF 133	MFCIRLDFQNCGSGRDSamber	31	1e-05
ORF 134	MQTCLKamberLMHCGSGSGSamber	31	1e-05
ORF 135	MVMCRRMSWTCGSamber	31	1e-05
ORF 136	MWYTYADLMDYCGSGSGSamber	31	1e-05
ORF 137	MNVCLKSLMANCGSGSGSamber	31	1e-05
ORF 138	MVCGGTHRKLMMCGSGSGSamber	31	1e-05
ORF 139	MamberITHSPCYFEVCGSSSGSamber	31	1e-05
ORF 140	MSCPELCVRKCGSGSSSamber	31	1e-05
ORF 141	MACKTCKICGSGSGSamber	31	1e-05
ORF 142	MDVCLKTLMDCGSGSGSamber	30	1e-05
ORF 143	MMPQDWLDRINCGSGSGSamber	30	1e-05
ORF 144	MVMCNMRGSFYCGSGSGSamber	30	1e-05
ORF 145	MFDTMCSICTCGSGSGSamber	30	1e-05
ORF 146	MYRNLYCLMHCGSGSGSamber	30	1e-05
ORF 147	MLSWMCKRVTYCGSSGSamber	30	1e-05
ORF 148	MRRVSISFAGGSGSamber	30	1e-05
ORF 149	MSQTASQLDIamberTKCGSGNGSamber	30	1e-05
ORF 150	MRYRRQLTQLCRSGSGSamber	30	1e-05
ORF 151	MESCRYRQVLQLCGSGRGSamber	30	1e-05
ORF 152	MGFAHSVMCRCGSGSGSamber	30	1e-05
ORF 153	MFMPDDWLSIVCGSGSGSamber	30	1e-05
ORF 154	MIRRDSRYTLDCGSGGSamber	30	1e-05
ORF 155	MNKCLKDLMHGCGSGSGSamber	30	1e-05
ORF 156	MAWTVNRHRCNCGSGSamber	30	1e-05
ORF 157	MSRCKALMQNCGSGSGSamber	30	1e-05
ORF 158	MRYTYSamberDGGRKRSEEHTSELQSPYamber	30	1e-05
ORF 159	MRVTCTNFCTCGSGSSSamber	30	1e-05
ORF 160	MFopalVRSSopalopalLVAAAAGSamber	30	1e-05
ORF 161	MGCMCEMCRTCGSGSGSamber	30	1e-05
ORF 162	MWSSCLSDFRCGSamber	30	1e-05
ORF 163	MLVGIICVAAAAGSamber	30	1e-05
ORF 164	MLYCQRLKQLMNCGSGSGSamber	30	1e-05
ORF 165	MYRSRHKCKGESCGSRSGSamber	30	1e-05
ORF 166	MSYIECNHLQCCGSamber	30	1e-05
ORF 167	MVVLLIRFAAGSGSamber	30	1e-05
ORF 168	MCHRVMKPNLamberIYCGSGNGSamber	30	1e-05
ORF 169	MMWLWLYPHNNDCGSRSGSamber	30	1e-05
ORF 170	MSERNRSDAVCGSSSGSamber	30	1e-05
ORF 171	MRQCLKLKALMNCGSGSGSamber	29	1e-05
ORF 172	METCGKYLRNNCGSDSGSamber	29	1e-05
ORF 173	MANSCISLHIACCGSSSGSamber	29	1e-05
ORF 174	MTEKWCLSWNTMCGSGSGSamber	29	1e-05
ORF 175	MMCHAEVRYVCGSGSSamber	29	1e-05
ORF 176	MWWLHPCQSQIMCGSGGSamber	29	1e-05
ORF 177	MVPMINKamberKCCGSGSamber	29	1e-05
ORF 178	MQKQLMKGKLKCGSGSGSamber	29	1e-05
ORF 179	MRAICEHSHSCGSSSGSamber	29	1e-05
ORF 180	MKVCVLSDCSFSCGTGSGSamber	29	1e-05
ORF 181	MIDCLKKLMSCGSGSGSamber	29	1e-05
ORF 182	MGLNSLMRTCSCGSGSamber	29	1e-05
ORF 183	MVNCNMKNLMTCGSGSGSamber	29	1e-05
ORF 184	MAWHICIMSMKCGSGNGSamber	29	1e-05
ORF 185	MESCRYGQVLQLCGSGSGSamber	29	1e-05
ORF 186	MRCLLMSIDKCGSGSGSamber	29	1e-05
ORF 187	MVTCLKRLMNCGSGSGSamber	29	1e-05
ORF 188	MPCCIFYCHDMCDSGSDSamber	29	1e-05
ORF 189	MVSRIamberYALSQCGSSSGSamber	29	1e-05
ORF 190	MTHGFPCPENCGSASGSamber	29	1e-05
ORF 191	MVRKGQMYMNCGSGSGSamber	29	1e-05
ORF 192	MDRGAKKRKNKVCGSGSamber	29	1e-05
ORF 193	MVKLSVDRSNSCDSGSGSamber	29	1e-05
ORF 194	MVMCAVGFSDYNCGSDSGSamber	29	1e-05
ORF 195	MLPNCCQCMSMSCGSSSGSamber	29	1e-05
ORF 196	MLCSCAMKYRKCGSGGSamber	29	1e-05
ORF 197	MKRKHRIRamberLCGNGSGSamber	29	1e-05
ORF 198	MACPNTRDPCCGSGSDSamber	29	1e-05
ORF 199	MERMFRLMHSCKCGSGSGSamber	29	1e-05
ORF 200	MCECVTRCCWCGSGSGSamber	29	1e-05
ORF 201	MRDCRLKMLMCGSGSGSamber	28	1e-05
ORF 202	MTCRNTNCTNCGSRSGSamber	28	1e-05
ORF 203	MMQYCSYNWLCGSGSGSamber	28	1e-05
ORF 204	MLTRLKKLMVCGSGSGSamber	28	1e-05
ORF 205	MWVAHFTVCTCGSGSDSamber	28	1e-05
ORF 206	MFQCLWKLYHNCGSGSGSamber	28	1e-05
ORF 207	MKWLCVNMNVLIRCGSSSGSamber	28	1e-05
ORF 208	MTKCKSLMHHDCGSGSGSamber	28	1e-05
ORF 209	MNDVRLCNLMKCGSGSGSamber	28	1e-05
ORF 210	MIVYYRGRFYLNCGGGSGSamber	28	1e-05
ORF 211	MGWTKNSCTHCGNGSGSamber	28	1e-05
ORF 212	MDEVCTCSCSICGSGSGSamber	28	1e-05
ORF 213	MSWSCKLRSLMNCGSGSGSamber	28	1e-05
ORF 214	MCLFSVIMMNCGSGSSamber	28	1e-05
ORF 215	MMTFANIRDCKLNRCGSGSGSamber	28	1e-05
ORF 216	MTVHKKMRCCGSGSGSamber	28	1e-05
ORF 217	MDCMWSVMHDCGSGGSamber	28	1e-05
ORF 218	MWDQLRSLMPCGSGSamber	28	1e-05
ORF 219	MAIEMKTAAGSGSamber	28	1e-05
ORF 220	MEYYVQAMEVYCGSGNGSamber	28	1e-05
ORF 221	MCYDKHIALMNVamberCGSGSGSamber	28	1e-05
ORF 222	MTALSQMRLYSRCGSGSamber	28	1e-05
ORF 223	MACNTNERLVYWCGSSSGSamber	28	1e-05
ORF 224	MFGKDDVFFCYCGSDSGSamber	28	1e-05
ORF 225	MNGCLKALMHCGSGSGSamber	28	1e-05
ORF 226	MGamberTRFIAGSCGSGSDSamber	28	1e-05
ORF 227	MFTNCRVGGNMCGSGSamber	28	1e-05
ORF 228	MCTGLEGIVYFCGSDSGSamber	28	1e-05
ORF 229	MVLRGYQNVCVCGSGGSamber	28	1e-05
ORF 230	MVSCLKEIMRCGSGSGSamber	28	1e-05
ORF 231	MWTNDDMCTYFVCGSGSGSamber	28	1e-05
ORF 232	MIMHYPHFCSGICGSGSGSamber	28	1e-05
ORF 233	MNTCMRHLMNCGSGSGSamber	28	1e-05
ORF 234	MKWCRSFRWSGCGSGSamber	28	1e-05
ORF 235	MLECAamberRLMTCGSGSGSamber	28	1e-05
ORF 236	MDSNTVLVIDFCCDNGSGSamber	28	1e-05
ORF 237	MYALHTGTRPCCGSRSGSamber	28	1e-05
ORF 238	MDERCKYIamberLMCGSSSGSamber	28	1e-05
ORF 239	MVRamberLTNWKCMLCGSGSGSamber	27	1e-05
ORF 240	MSSYALKLamberVRCGSGSamber	27	1e-05
ORF 241	MQCHCMMCCALCGSGSGSamber	27	1e-05
ORF 242	MSIRPMAYYCCICGSGSSSamber	27	1e-05
ORF 243	METLCVLamberNIKMCGSGSamber	27	1e-05
ORF 244	MMLPRCWNSSSCGSGSSamber	27	1e-05
ORF 245	MVAHKamberECEYCGSDSGSamber	27	1e-05
ORF 246	MDVCALRTIMNCGSGSGSamber	27	1e-05
ORF 247	MPGPIVEWNKDSCGSSSGSamber	27	1e-05
ORF 248	MYQACPMFVSCCGSamber	27	1e-05
ORF 249	MVRMQFYSRLVDCGSGSamber	27	1e-05
ORF 250	MGRSINHMRDCGNGSGSamber	27	1e-05
ORF 251	MTCFNCMMIACGSGSSSamber	27	1e-05
ORF 252	MIGCLKRFMRNPECGSGSGSamber	27	1e-05
ORF 253	MGCWTNIVamberTLCGSGSSSamber	27	1e-05
ORF 254	MCEMCVESCTFCGSGSGSamber	27	1e-05
ORF 255	MKHVCAMVTCCGSGSGSamber	27	1e-05
ORF 256	MHFTNPCLKRLMKCGSGSGSamber	27	1e-05
ORF 257	MCNKWFLRFTNHCGSGSGSamber	27	1e-05
ORF 258	MPTHTCQVTVCGSGSGSamber	27	1e-05
ORF 259	MTECLRELMKCGSGSGSamber	27	1e-05
ORF 260	MMDCFNPDAICFCGSGSGSamber	27	1e-05
ORF 261	MWSCLIFALNCDCGSGSGSamber	27	1e-05
ORF 262	MLamberMDCFLMDICGSSSGSamber	27	1e-05
ORF 263	MVHCLKNLMKCGSGSGSamber	27	1e-05
ORF 264	MTDDCLRRLMSHCGSGSGSamber	27	1e-05
ORF 265	MRICLFDLMHRCGSGSGSamber	27	1e-05
ORF 266	MTHHWGCVCYCGSGSSamber	27	1e-05
ORF 267	MICMVVKLFTYPCGSGNGSamber	27	1e-05
ORF 268	MSVCLKSLMLSCGSGSGSamber	27	1e-05
ORF 269	MVNIRCSHSNCGSDSGSamber	27	1e-05
ORF 270	MRWGKAIVCCERCGSGSGSamber	27	1e-05
ORF 271	MKTRMRSMQWDECGSGGSamber	27	1e-05
ORF 272	MPNKSCIMMCACGSGSGSamber	27	1e-05
ORF 273	MQRSNSWGDFYFCGSSSGSamber	27	1e-05
ORF 274	MPCACCLNYVTCGSDSGSamber	27	1e-05
ORF 275	MMSCNHRIRYRCNCGSGSGSamber	27	1e-05
ORF 276	MVGCVLFAAAASSSamber	27	1e-05
ORF 277	MMCIMRINHTKFCGSGNGSamber	27	1e-05
ORF 278	MTVamberELCKNYKCGSSSGSamber	27	1e-05
ORF 279	MYDMSRLYGFCGSGSSSamber	27	1e-05
ORF 280	MCKHVTCLMMCDSGSGSamber	27	1e-05
ORF 281	MNSCKLKALMLCGSGSGSamber	27	1e-05
ORF 282	MVNFACKLRDLMSCGSGSGSamber	27	1e-05
ORF 283	MNDCLFDLMHCGSGSGSamber	27	1e-05
ORF 284	MWNVGCDYMTKCGSGSGSamber	27	1e-05
ORF 285	MTFYGCRLKNLMNCGSGSGSamber	27	1e-05
ORF 286	MGamberADHNCRLLACGSDSGSamber	27	1e-05
ORF 287	MCVFEMDNGLCGNGSGSamber	27	1e-05
ORF 288	MGSYCLKRLMLCGSGSGSamber	27	1e-05
ORF 289	MKANKHCSCKCDSGSGSamber	27	1e-05
ORF 290	MMCSMWACCRNVCGSGSGSamber	27	1e-05
ORF 291	MVMCGRYCSNCGSGSGSamber	27	1e-05
ORF 292	MIVLVISTHVCGSDSGSamber	27	1e-05
ORF 293	MWYDWSLYEICGSGGSamber	27	1e-05
ORF 294	MDRACMVYSKDCGSDSGSamber	27	1e-05
ORF 295	MTVCLKDLMQCGSGSGSamber	27	1e-05
ORF 296	MVANTQKLMSNCGSGSGSamber	27	1e-05
ORF 297	MYCGALVGEAYNCGSGNGSamber	27	1e-05
ORF 298	MMICSGIISRFAAAAGSamber	26	1e-05
ORF 299	MSVVCLKDLMAYCGSGSGSamber	26	1e-05
ORF 300	MCLLMGSKKFFCGSGSGSamber	26	1e-05
ORF 301	MYELCAWHYMDLCGSGSGSamber	26	1e-05
ORF 302	MMTMMRCCFDMCGSASGSamber	26	1e-05
ORF 303	MSKEVPRTEKCGSGSGSamber	26	1e-05
ORF 304	MDCIMSGVLFCGTAGSamber	26	1e-05
ORF 305	MRDRLCRIYFMCGSSSGSamber	26	1e-05
ORF 306	MTNCLIKLMNSDICGSGSGSamber	26	1e-05
ORF 307	MSYFLQYRVMSCGSamber	26	1e-05
ORF 308	MSVAYDCSCHCGSGSGSamber	26	1e-05
ORF 309	MVYRRHRVREYCGSDSGSamber	26	1e-05
ORF 310	MTNRFYALMHCGSGSGSamber	26	1e-05
ORF 311	MFMMRDENYWCGSGNGSamber	26	1e-05
ORF 312	MGYWSMTCDLCGSGSGSamber	26	1e-05
ORF 313	MMMLFLSAGGSGSamber	26	1e-05
ORF 314	MKCWCCTVTSCGSGSGSamber	26	1e-05
ORF 315	MRTVHCHWVSHCGNGSGSamber	26	1e-05
ORF 316	MRNLWALMNDCGSGSGSamber	26	1e-05
ORF 317	MVDWALMHCSDCGSGSGSamber	26	1e-05
ORF 318	MQCMICAISRRDVCGSGSGSamber	26	1e-05
ORF 319	MGTVWCYIHKRCGSGSGSamber	26	1e-05
ORF 320	MAFVRCTWESNCGSGSGSamber	26	1e-05
ORF 321	MLASLKYMQKYCGSamber	26	1e-05
ORF 322	MKMCLKSLMQCGSGSGSamber	26	1e-05
ORF 323	MRCAKTLNYLEVCGSDSGSamber	26	1e-05
ORF 324	MCMCYYQREHTCGSGSGSamber	26	1e-05
ORF 325	MGDNFSSFKVFTCCGNGSGSamber	26	1e-05
ORF 326	MVTDHAQLMNCGSGNGSamber	26	1e-05
ORF 327	MQPCLKSPRLLMMCGSGSGSamber	26	1e-05
ORF 328	MWHWQNPCRDCGSGSGSamber	26	1e-05
ORF 329	MNRRVAQGSCTMCGSSSGSamber	26	1e-05
ORF 330	MMCCIRPTDCVFCGSGSGSamber	26	1e-05
ORF 331	MSALCMRNMNYNCGSRSGSamber	26	1e-05
ORF 332	MMVCSWRDWNCGSSSGSamber	26	1e-05
ORF 333	MVGALRNSCYTMSCGSSGSamber	26	1e-05
ORF 334	MAWSKYTTSVACGSGSDSamber	26	1e-05
ORF 335	MQLCLYRLMNCGSGSGSamber	26	1e-05
ORF 336	MRCMQWYSFWSCGSGSGSamber	26	1e-05
ORF 337	MNamberGLVKamberKLLCGSGGSamber	26	1e-05
ORF 338	MVYSRVHRRSCGSGSGSamber	26	1e-05
ORF 339	MFTHNCLMHRFCGSGSGSamber	26	1e-05
ORF 340	MSKTamberLWKLMHHCGSGSGSamber	26	1e-05
ORF 341	MMFCLRELMHCGSGSGSamber	26	1e-05
ORF 342	MNEYWCWSFYTCGSGSGSamber	26	1e-05
ORF 343	MLDVYTSNSGCGSGSGSamber	26	1e-05
ORF 344	MMSTYIGFCMNRCGSamber	26	1e-05
ORF 345	MTSSAFTLWamberHYCGSGSSSamber	26	1e-05
ORF 346	MRALWCLITLMPCGSGSGSamber	26	1e-05
ORF 347	MKYHYYDELYCCGRRGSamber	26	1e-05
ORF 348	MLPVGSCMVCMCGSGSGSamber	26	1e-05
ORF 349	MDYICRHIGMKCGSGSGSamber	26	1e-05
ORF 350	MYEGCLAVMCCGSGSGSamber	26	1e-05
ORF 351	MWamberLIHSCRSTYHCGSSSGSamber	26	1e-05
ORF 352	MESCRYRQVLQLCGSGGGSamber	26	1e-05
ORF 353	MCSVTCWNMMHDCGSGSGSamber	26	1e-05
ORF 354	MLSCFSCQRHFLICGSGSGSamber	26	1e-05
ORF 355	MGRWCKKSDNGCGNGSGSamber	26	1e-05
ORF 356	MLEamberTMCGNGSGSamber	26	1e-05
ORF 357	MDCamberHGAMVLVCGSGSGSamber	26	1e-05
ORF 358	MMCKSDKMCYCGSamber	26	1e-05
ORF 359	MSWLNHKRCNICGSGSGSamber	26	1e-05
ORF 360	MNCFDPNMRHLCGSGSGSamber	26	1e-05
ORF 361	MVDTKWNVGMCGSGSamber	26	1e-05
ORF 362	MRCDIamberMFCMCGSGSGSamber	26	1e-05
ORF 363	MRICSMKMLNCGSamber	25	1e-05
ORF 364	MamberRLAHALRNLMHCGSGSamber	25	1e-05
ORF 365	MVLPGHWSSCICGSGNGSamber	25	1e-05
ORF 366	MSLTMGNVLFKCGSGSGSamber	25	1e-05
ORF 367	MRATDVIWMLRVCGSGSDSamber	25	1e-05
ORF 368	MKIEDDTDCMCGSSSGSamber	25	1e-05
ORF 369	MCAKTIVKRRCGSGSGSamber	25	1e-05
ORF 370	MDSCKALKSLMHCGSGSGSamber	25	1e-05
ORF 371	MYRGSCEENKCDSGSGSamber	25	1e-05
ORF 372	MQSKKSGCQKCGSGSGSamber	25	1e-05
ORF 373	MTCVLMQKCVCGSGSGSamber	25	1e-05
ORF 374	MRQCKLYDIMHNCGSGSGSamber	25	1e-05
ORF 375	MCYCMETTVRCKCGSRSGSamber	25	1e-05
ORF 376	MVTWERYMCVVCGSGNGSamber	25	1e-05
ORF 377	MAMQTRCNLMHHCGSGSGSamber	25	1e-05
ORF 378	MMPKNWLSKQCGSGSGSamber	25	1e-05
ORF 379	MRDMCHNLGACGSDSGSamber	25	1e-05
ORF 380	MATGILRHSQTSCGSGNGSamber	25	1e-05
ORF 381	MLVCIRSLMNCGSGSGSamber	25	1e-05
ORF 382	MSTCamberLFDLMHSCGSGSGSamber	25	1e-05
ORF 383	MHPWECKCCGamberNCGSSSGSamber	25	1e-05
ORF 384	MECFMFCTHDYGVRQGSGSamber	25	1e-05
ORF 385	MLCVELNFHFGMCGSGSGSamber	25	1e-05
ORF 386	MEMGLYRMCECGSDSGSamber	25	1e-05
ORF 387	MQGMSQYKamberQFCGSGSGSamber	25	1e-05
ORF 388	MMGHLamberRRACCNCGSGSDSamber	25	1e-05
ORF 389	MSAPRVLGCMKKCGSGSGSamber	25	1e-05
ORF 390	MTWTCDVTRLMHCGSGNGSamber	25	1e-05
ORF 391	MCQMSVNYGLFCGSGSGSamber	25	1e-05
ORF 392	MQVNCSLYRLMRCGSGSGSamber	25	1e-05
ORF 393	MNRNCRLRLLMCGSGSGSamber	25	1e-05
ORF 394	MMTGMDTCSCTCGSGSSSamber	25	1e-05
ORF 395	MAFSTHFVHSCGSamber	25	1e-05
ORF 396	MYRHRWDYGNSCGSamber	25	1e-05
ORF 397	MTCCWLNHKDCGSSGSamber	25	1e-05
ORF 398	MSWYQKAQIWCGSDSGSamber	25	1e-05
ORF 399	MDENCWTLMFCGSGSamber	25	1e-05
ORF 400	MVGYIANCYDKKKCGSGSGSamber	25	1e-05
ORF 401	MQCCYLITHHCGSGSSSamber	25	1e-05
ORF 402	MRLMHYSRKLCGSGSDSamber	25	1e-05
ORF 403	MCNETICCSACGSGSGSamber	25	1e-05
ORF 404	MQSKAACSDamberNCGSGSGSamber	25	1e-05
ORF 405	MTCHLCCNamberamberCGSGSGSamber	25	1e-05
ORF 406	MLRCKSLMKCACGSGSGSamber	25	1e-05
ORF 407	MCMKRCCLKCCGSGSGSamber	25	1e-05
ORF 408	MNCARTTWKKCCGGGSGSamber	25	1e-05
ORF 409	MVTRYKIRLSCGNGSGSamber	25	1e-05
ORF 410	MRTSCQCGCSCGSGSGSamber	25	1e-05
ORF 411	MLCWECHEDSCGSamber	25	1e-05
ORF 412	MILCTKKLMSCGSGSGSamber	25	1e-05
ORF 413	MPKKLSMFCNCGSGSGSamber	25	1e-05
ORF 414	MLKRMYTKCANRFCGSGSGSamber	25	1e-05
ORF 415	MFTCQWamberLMRLNCGNGSGSamber	25	1e-05
ORF 416	MMFRIHGKSDYCGSGSGSamber	25	1e-05
ORF 417	MESCRYRQGLQLCGSGSDSamber	25	1e-05
ORF 418	MRPVPMSMCCVCGSGSGSamber	25	1e-05
ORF 419	MFYCGFRVamberGMCGSGSamber	25	1e-05
ORF 420	MHENYECYSGWYCGSGSGSamber	25	1e-05
ORF 421	MVCSISFMSVNNCGSGNGSamber	25	1e-05
ORF 422	MRFKCENSCNCGSGSGSamber	25	1e-05
ORF 423	MRIQMMCMQDAYMCGNGSGSamber	25	1e-05
ORF 424	MHCLMYGNRIYCGSSSGSamber	25	1e-05
ORF 425	MKICLYSLMHCGSGSGSamber	25	1e-05
ORF 426	MLKCLKEIMNCGSGSGSamber	25	1e-05
ORF 427	MWCVWYQIKFSCGSGSGSamber	25	1e-05
ORF 428	MKNYDYVSCMICGSGSGSamber	25	1e-05
ORF 429	MNRSLWDLMHKCGSGSGSamber	25	1e-05
ORF 430	MDRKCSLRSLMNCGSGSGSamber	25	1e-05
ORF 431	MWSCIGMYSHVTCGSGSDSamber	25	1e-05
ORF 432	MRSVDNSMKSVLCGSSamber	25	1e-05
ORF 433	MNFSWCIYQKPCGSGSGSamber	25	1e-05
ORF 434	MEYCGRDYMNCGSGGSamber	25	1e-05
ORF 435	MGSCHMDRHQCLCGSSSGSamber	25	1e-05
ORF 436	MYTDKWWILRCGNGSGSamber	25	1e-05
ORF 437	MIVYYRGRFYLNCGSGGGSamber	25	1e-05
ORF 438	MIGLSLACSLRQRSGSamber	25	1e-05
ORF 439	MLEMRYMNRKEDCGSGNGSamber	25	1e-05
ORF 440	MSICamberKKFHDQCGNGSGSamber	25	1e-05
ORF 441	MDCSDLYRLMHCGSGSGSamber	25	1e-05
ORF 442	MCIMHKPCSCCGSASGSamber	25	1e-05
ORF 443	MLADVDLamberEKDDVCGSGSGSamber	25	1e-05
ORF 444	MMACFYRKSYCGSGNGSamber	25	1e-05
ORF 445	MNMSYCLTMMICGSGSGSamber	25	1e-05
ORF 446	MLEGSRYSAFLNCGSGSGSamber	25	1e-05
ORF 447	MVMCYSSVLCDCGSGSGSamber	25	1e-05
ORF 448	MKPRTNLWHLMHCGSGSGSamber	25	1e-05
ORF 449	MAVHTRCMMLVSIAAAAGSamber	25	1e-05
ORF 450	MKCQSMHSIFRVCGSGSGSamber	25	1e-05
ORF 451	MTEIDHLKTLMNCGSGSGSamber	25	1e-05
ORF 452	MERPRWRTWFCGSRSGSamber	25	1e-05
ORF 453	MNCRASLTCMCGSGSGSamber	25	1e-05
ORF 454	MWQKLKDIMNCGSGSGSamber	25	1e-05
ORF 455	MDINKLQNLMVCCGSGSGSamber	24	1e-05
ORF 456	MLNEGVCAKTCGNGSGSamber	24	1e-05
ORF 457	METIYVTVNCCGSGSGSamber	24	1e-05
ORF 458	MRLamberSIKWLDCCGSGRGSamber	24	1e-05
ORF 459	MWCVKYHSAKRCGRGSGSamber	24	1e-05
ORF 460	MCIRCETPRRCGSGNGSamber	24	1e-05
ORF 461	MATCamberDRVYNCGSGSDSamber	24	1e-05
ORF 462	MHCSCCESMRTFCGSGNGSamber	24	1e-05
ORF 463	MMVHRCMWYCCGSGSGSamber	24	1e-05
ORF 464	MDQMYLLMCSKCGSGSGSamber	24	1e-05
ORF 465	MSCSCVFMRVRCGSGSamber	24	1e-05
ORF 466	MFACSQRLMNCGSGSGSamber	24	1e-05
ORF 467	MTFPRVTGYFSCGSGSamber	24	1e-05
ORF 468	MEDLKLLGYSQGCGSSSGSamber	24	1e-05
ORF 469	MLECYTNYKLIACGSSSGSamber	24	1e-05
ORF 470	MTHCRILRTYHRCGSGSDSamber	24	1e-05
ORF 471	MFFGCAASNLDCGSSSGSamber	24	1e-05
ORF 472	MMKKMELWNMSCGSGSGSamber	24	1e-05
ORF 473	MGNSESRWIMCGSGSGSamber	24	1e-05
ORF 474	MRSQLKRLMCCGSGSGSamber	24	1e-05
ORF 475	MMHLKWTVRMCCGSGSGSamber	24	1e-05
ORF 476	MAMPKNWLEIVCGSGSGSamber	24	1e-05
ORF 477	MCRSRamberNWEHYCGSDSGSamber	24	1e-05
ORF 478	MTAPMCTSRRCGSGSGSamber	24	1e-05
ORF 479	MPWSYSYRYFCCGSSGSamber	24	1e-05
ORF 480	MTHLLTRLTHYNCGSGSGSamber	24	1e-05
ORF 481	MPYRLCVICFCGSGSGSamber	24	1e-05
ORF 482	MVVCRLamberNLMKCGSGSGSamber	24	1e-05
ORF 483	MVEAYLQRCHRQSCGTGSGSamber	24	1e-05
ORF 484	MALISLCKVDKFCGSGNGSamber	24	1e-05
ORF 485	MKASPHTRQMTNCGSDSGSamber	24	1e-05
ORF 486	MSENMKQPKCGCCGSDSGSamber	24	1e-05
ORF 487	MSLQWLMVRRVCGSGSSamber	24	1e-05
ORF 488	MNEHCLYKLMHHCGSGSGSamber	24	1e-05
ORF 489	MCTCEWLMFGCGSGSGSamber	24	1e-05
ORF 490	MWMGMSYTCFLLCGSGSGSamber	24	1e-05
ORF 491	MRFCAIDFWRKCGSGSDSamber	24	1e-05
ORF 492	MMPTLKYFSASRCGSGSamber	24	1e-05
ORF 493	MDWNRPHCGISNCGSGSGSamber	24	1e-05
ORF 494	MDVSTNSRNYCDSGSGSamber	24	1e-05
ORF 495	MWTCIMSVCCCGSGSGSamber	24	1e-05
ORF 496	MYWYCAYRWRCGSCSGSamber	24	1e-05
ORF 497	MSSCLKHLMRNCGSGSGSamber	24	1e-05
ORF 498	MVSMNIKPVHCGSGNGSamber	24	1e-05
ORF 499	MKLVKHSRIANCGSDSGSamber	24	1e-05
ORF 500	MGHISCICSLNCGSDSGSamber	24	1e-05
ORF 501	MYamberSMQDVSamberWDCGSGSSamber	24	1e-05
ORF 502	MRCFPNYAMWHCGSamber	24	1e-05
ORF 503	MCMNRYKWCDRYCGSSSGSamber	24	1e-05
ORF 504	MCGKMMLVYNCGSGSGSamber	24	1e-05
ORF 505	MSLRVRMFELMHCGSGNGSamber	24	1e-05
ORF 506	MACPVINHAYCGNGSGSamber	24	1e-05
ORF 507	MIVCRQMHKVTCGSGSGSamber	24	1e-05
ORF 508	MYAEWRNKAINLCGSSSGSamber	24	1e-05
ORF 509	MWLCRLRTLYSYCGSGSGSamber	24	1e-05
ORF 510	MFNMILKSTNCGSGSGSamber	24	1e-05
ORF 511	MFMRTLCSCCCGSSSGSamber	24	1e-05
ORF 512	MRNCVMMSVSLNCGSGSGSamber	24	1e-05
ORF 513	MRLGKTVGTDCDSGSGSamber	24	1e-05
ORF 514	MMDGVLPQDVNamberNCGSSSGSamber	24	1e-05
ORF 515	MMHNWTMQRQLCGSGNGSamber	24	1e-05
ORF 516	MDVCLLKSLMNCGSGSGSamber	24	1e-05
ORF 517	MDIAVPTGIPCGSGSGSamber	24	1e-05
ORF 518	MSTTILAMHFCGSGSSSamber	24	1e-05
ORF 519	MCKLKSDVFNRCGSGSamber	24	1e-05
ORF 520	MKECTSSGYRSNCGSGSSSamber	24	1e-05
ORF 521	MRMVRIMRSGSGSamber	24	1e-05
ORF 522	MTCLKPYCSNCGSGSGSamber	24	1e-05
ORF 523	MLGIamberVLIVNNNCGSGSGSamber	24	1e-05
ORF 524	MSamberGHNSRamberLMCGSDSGSamber	24	1e-05
ORF 525	MKIDNSALLVCGNGSGSamber	24	1e-05
ORF 526	MRVTNCVCMRSCGSVSGSamber	24	1e-05
ORF 527	MTRamberNRVCHNICGSGNGSamber	24	1e-05
ORF 528	MHVDADTHMMYQCGSGSGSamber	24	1e-05
ORF 529	MADPDTDMWFSCGSGSDSamber	24	1e-05
ORF 530	MCCGKELLRHTCGSSSGSamber	24	1e-05
ORF 531	MVCRSSHSHACGSGSGSamber	24	1e-05
ORF 532	MDVEMECYCSICGNGSGSamber	24	1e-05
ORF 533	METDACIMTICWCGSGSGSamber	24	1e-05
ORF 534	MPDSQILKITICGSGSamber	24	1e-05
ORF 535	MRLKYVLHTLICGSRSGSamber	24	1e-05
ORF 536	MRRKTMIRMDRARCGSDSGSamber	24	1e-05
ORF 537	MGAKIEDCMSCGSGSGSamber	24	1e-05
ORF 538	MMIRTELSSSCGSSSGSamber	24	1e-05
ORF 539	MTDECNHRNIYHCGSGRGSamber	24	1e-05
ORF 540	MHDCLRNLMACGSGSGSamber	24	1e-05
ORF 541	MEMGKLMHVTCGSGRGSamber	24	1e-05
ORF 542	MRVIMDCITGKCGSGSGSamber	24	1e-05
ORF 543	MRLKDCRKTQHCGSGSSSamber	24	1e-05
ORF 544	MACTVHRMDNCGSGSGSamber	24	1e-05
ORF 545	MICRISLMRRYMCCGSGSGSamber	24	1e-05
ORF 546	MLRIHDPYCCGCGSGSSSamber	24	1e-05
ORF 547	MFVTRCLMYEKRCGSGSGSamber	24	1e-05
ORF 548	MSVKYICCSLCGSGSGSamber	24	1e-05
ORF 549	MLCSGMLMRNRICGSDSGSamber	24	1e-05
ORF 550	MRHCRLWRLMYACGSGSGSamber	24	1e-05
ORF 551	MWIECYKWININCGSamber	24	1e-05
ORF 552	MIGVSWNWCNGCGSGSGSamber	24	1e-05
ORF 553	MLSRRATITCCGNGSGSamber	24	1e-05
ORF 554	MMALSNYMMRECGSGSDSamber	24	1e-05
ORF 555	MCRDKMIYKQNNCGRGSGSamber	24	1e-05
ORF 556	MQSCKCMRQGSGSamber	24	1e-05
ORF 557	MKCDCVNWMVDCGSGSGSamber	24	1e-05
ORF 558	MTPCLKSFMICGSGSGSamber	24	1e-05
ORF 559	MPVMFRKNCGQCGSGSGSamber	24	1e-05
ORF 560	MESWMWVSCKCGSGSVSamber	24	1e-05
ORF 561	MALCVPDISWYMCGSGSGSamber	24	1e-05
ORF 562	MRGVVVLCAAAASGSamber	24	1e-05
ORF 563	MSCLQRQCDamberMVCGSGSamber	24	1e-05
ORF 564	MGFSSCRYLKLCDSGSGSamber	24	1e-05
ORF 565	MYLCMITTHDSCGSGSGSamber	24	1e-05
ORF 566	MRLTYSRFVVYCGSGSGSamber	24	1e-05
ORF 567	MMFACNVQQCYSCGSGSGSamber	24	1e-05
ORF 568	MKAIADLRLLMLCGSGSGSamber	24	1e-05
ORF 569	MDRAWYLMHSINCGSGSGSamber	24	1e-05
ORF 570	MVKHDFLMMQLMCGSGSGSamber	24	1e-05
ORF 571	MVMEHCSIQVWCGSDSGSamber	24	1e-05
ORF 572	MRFCHPRVFCGCGSGSDSamber	24	1e-05
ORF 573	MLFKQSCSDamberICGSSSGSamber	24	1e-05
ORF 574	MGDSamberamberYEANFDCGSGSamber	24	1e-05
ORF 575	MWRSSVTQEYMMCGSGSGSamber	24	1e-05
ORF 576	MMSDTWALWHCGNGSGSamber	24	1e-05
ORF 577	MCVVKRSRamberKCGSGIGSamber	24	1e-05
ORF 578	MRCISALMAECGSGSGSamber	24	1e-05
ORF 579	MGCWKMPLCLLCGSGSGSamber	24	1e-05
ORF 580	MLTLRRRYTYSamberDGGRKRSEEHTSELQSPYamber	24	1e-05
ORF 581	MMCGKHPTCWYCGSGSGSamber	24	1e-05
ORF 582	MLAYAKamberLMQTKCGSGSGSamber	24	1e-05
ORF 583	MDGTSMSCRCGCGSGSGSamber	24	1e-05
ORF 584	MRPISLLFCRCCCGSGSDSamber	23	1e-05
ORF 585	MPMRDSWLTKQCGSGSGSamber	23	1e-05
ORF 586	MAEYopalLochreFESLRQRSGSamber	23	1e-05
ORF 587	MRMNELSICKSCGSGSGSamber	23	1e-05
ORF 588	MKMMYFGVLRCTCGSGSDSamber	23	1e-05
ORF 589	MWRKKMCYYCGSGSDSamber	23	1e-05
ORF 590	MDMDDNHSICMCGSamber	23	1e-05
ORF 591	MVASMVTCGMLCGNGSGSamber	23	1e-05
ORF 592	MSCCSMLCLNRYCDSGSGSamber	23	1e-05
ORF 593	MVDELDSDNICGSGNGSamber	23	1e-05
ORF 594	MLNVNCWRTIMRCGSGSSSamber	23	1e-05
ORF 595	MKSMCADWLIRQCGSGSGSamber	23	1e-05
ORF 596	MNSCLKYLMNCGSGSGSamber	23	1e-05
ORF 597	MMPIWIFTNRCGSDSGSamber	23	1e-05
ORF 598	MDECYNTILVQSCGSGSGSamber	23	1e-05
ORF 599	MMSHCMIGRCACGSGSGSamber	23	1e-05
ORF 600	MGSYLCGCFCYCCGSGSGSamber	23	1e-05
ORF 601	MLCMERNLNCECGSGNGSamber	23	1e-05
ORF 602	MWFSERCHCVQCGNGSGSamber	23	1e-05
ORF 603	MochreDLESopalLRQRHGSamber	23	1e-05
ORF 604	MWCMLKYVTSCDSGSGSamber	23	1e-05
ORF 605	MDYDMVFSCSSSCDSGSGSamber	23	1e-05
ORF 606	MRSTSDYSRYSCGSGSDSamber	23	1e-05
ORF 607	MWYYCTLNLGACGNGSGSamber	23	1e-05
ORF 608	MCVTRVNYMQCGSGGSamber	23	1e-05
ORF 609	MNSCLRTIMDCGSGSGSamber	23	1e-05
ORF 610	MSIFIFAAAAAGSamber	23	1e-05
ORF 611	MFDCKLLMRMCCGSGSGSamber	23	1e-05
ORF 612	MCRSYKSSQILMCGSGSSSamber	23	1e-05
ORF 613	MSTPMACSYLQTLCGNGSGSamber	23	1e-05
ORF 614	MRRLRIYVAEHCGSDSGSamber	23	1e-05
ORF 615	MNCKSCCSMCGGSGSamber	23	1e-05
ORF 616	MSCFHGRPQNYPCGSDSGSamber	23	1e-05
ORF 617	MMSSCIYYEGYCGSGSGSamber	23	1e-05
ORF 618	MGIDISVSKRSCGSGSGSamber	23	1e-05
ORF 619	MPRNIQVYMRCGSGSGSamber	23	1e-05
ORF 620	MRPLNLRDLMNCCGSGSGSamber	23	1e-05
ORF 621	MLSRCSMQMKCGNGSGSamber	23	1e-05
ORF 622	MFMCDVFHamberKSKCGSGSGSamber	23	1e-05
ORF 623	MTFSWCSRYSLCGSGSGSamber	23	1e-05
ORF 624	MLCYWHDYSRLCGSSSGSamber	23	1e-05
ORF 625	MTVLGMYMTRFNYCGNGSGSamber	23	1e-05
ORF 626	MCWTSPSCNDCCGSGSGSamber	23	1e-05
ORF 627	MTRYMKPCSCGSGSGSamber	23	1e-05
ORF 628	MHLTQYTMYCCGSGSGSamber	23	1e-05
ORF 629	MLMMCTVERNCGSGSamber	23	1e-05
ORF 630	MLKVNACIKSCGSGSGSamber	23	1e-05
ORF 631	MGICYDRMCMCGSGSGSamber	23	1e-05
ORF 632	MHIGTCHRNFCGSGSGSamber	23	1e-05
ORF 633	MLWTCLCMCRCGSGSGSamber	23	1e-05
ORF 634	MGLYCLMHEKCGSGSGSamber	23	1e-05
ORF 635	MLRCKNLMRHCGSGSGSamber	23	1e-05
ORF 636	MCLVMGRVVFKCGSGSGSamber	23	1e-05
ORF 637	MFDMMCNNTACFCGSGSGSamber	23	1e-05
ORF 638	MCFKRTNLNRDCGSGSGSamber	23	1e-05
ORF 639	MKATSPMCYFRCGTGSGSamber	23	1e-05
ORF 640	MWRYRLTRSYCCGGGSGSamber	23	1e-05
ORF 641	MIMTHCEKHYCGSGNGSamber	23	1e-05
ORF 642	MQTCLKKLMSVTCGSGSGSamber	23	1e-05
ORF 643	MMCSWHEMQNKRCGSGSGSamber	23	1e-05
ORF 644	MSFRNRPLCNMNCGSGNGSamber	23	1e-05
ORF 645	MHEELCVSMLCGSGSGSamber	23	1e-05
ORF 646	MLTCPKDWHTPCGSDSGSamber	23	1e-05
ORF 647	MGVCQLSRFMCGSamber	23	1e-05
ORF 648	MELYNLYMHHTCGSSSGSamber	23	1e-05
ORF 649	MLSCamberSAFamberQVSGSGSamber	23	1e-05
ORF 650	MGCRRLYSLMHCGSGSGSamber	23	1e-05
ORF 651	MRESTCLWELMNCGSGSGSamber	23	1e-05
ORF 652	MRSQNSKLVRCGNGSGSamber	23	1e-05
ORF 653	MHVKIERFLCKSCGSGSGSamber	23	1e-05
ORF 654	MECYCSTYIRTFCGSGSGSamber	23	1e-05
ORF 655	MGWDWSYVLEICGSGSGSamber	23	1e-05
ORF 656	MNSRLWYLMHSCGSGSGSamber	23	1e-05
ORF 657	MKVTLQHRKCCGSDSGSamber	23	1e-05
ORF 658	MIVYYRSRFYLNCGSGSGSamber	23	1e-05
ORF 659	MPTLTMVLWCCGNGSGSamber	23	1e-05
ORF 660	MPCQDQWNYMKCGSGSGSamber	23	1e-05
ORF 661	MLWNRRVWMCGAFCGSGSamber	23	1e-05
ORF 662	MAamberMCTYGMCACGSGSGSamber	23	1e-05
ORF 663	MTHLRLSESWCCGNGSGSamber	23	1e-05
ORF 664	MWCGCLHDIWFCGNGSGSamber	23	1e-05
ORF 665	MNSCTCDLHYYCGSSSGSamber	23	1e-05
ORF 666	MESCRYRQVLQFCGSGSGSamber	23	1e-05
ORF 667	MNKCLCALMITCGSVSGSamber	23	1e-05
ORF 668	MHPamberPYASamberDGSCGSGSDSamber	23	1e-05
ORF 669	MWTEFQKTNAVamberCGSGSGSamber	23	1e-05
ORF 670	MDWPHYSVKCFCGSGSGSamber	23	1e-05
ORF 671	MMTWYPHSCSCGSGSGSamber	23	1e-05
ORF 672	MDKIHLRALMCGSGSGSamber	23	1e-05
ORF 673	MTCIATRCTKKCGSGSGSamber	23	1e-05
ORF 674	MLTLMCVNITNCGSGSGSamber	23	1e-05
ORF 675	MDDFCDRTLRCGSGSDSamber	23	1e-05
ORF 676	MGSEMSICWYCGSGSSSamber	23	1e-05
ORF 677	MYLAPMGYICCGSGSGSamber	23	1e-05
ORF 678	MKNCLKELMNCGSGSGSamber	23	1e-05
ORF 679	MSACLKKLMNVCGSGSGSamber	23	1e-05
ORF 680	MMNCSLRDLMRCGSGSGSamber	23	1e-05
ORF 681	MSKKNISCDMCGSGSDSamber	23	1e-05
ORF 682	MRFLCLMDVCCGSGNGSamber	23	1e-05
ORF 683	MWGamberHVamberKVLSVCGSGSGSamber	23	1e-05
ORF 684	MHLMERDDMCCCCGSGSGSamber	23	1e-05
ORF 685	MFWCCNRCMNCCGSGSGSamber	23	1e-05
ORF 686	MLHMAYDRCCCGNGSGSamber	23	1e-05
ORF 687	MRCVPSVCRQNDCGSGSGSamber	23	1e-05
ORF 688	MVSRDLGLSCCGSGSGSamber	23	1e-05
ORF 689	MRRQCYFYCSGVCGSGSVSamber	23	1e-05
ORF 690	MTMLVYGCIRNVCGSGSamber	23	1e-05
ORF 691	MRLMCMKALCCGSGSGSamber	23	1e-05
ORF 692	MNYCLLKLMQCGSGSGSamber	23	1e-05
ORF 693	MQHVTPNFLMMMNCGIGSGSamber	23	1e-05
ORF 694	MLCLSYTCCATLCGSGSGSamber	23	1e-05
ORF 695	MCWamberTNIVIYAICGSGSGSamber	23	1e-05
ORF 696	MSSCHHVSFLAACDSGSGSamber	23	1e-05
ORF 697	MNGNFMEamberNFCGSSSGSamber	23	1e-05
ORF 698	MTLANAYDCCYCGSGNGSamber	23	1e-05
ORF 699	MVYCRACYKVCGSGSGSamber	23	1e-05
ORF 700	MTHYLTFEKECGNGSGSamber	23	1e-05
ORF 701	MFVNFCCRFKCGSGSGSamber	23	1e-05
ORF 702	MEMTKECVQCDCGNGSGSamber	23	1e-05
ORF 703	MGamberNSSNQSNECGSGSDSamber	23	1e-05
ORF 704	MNGCMKRLMNCGSGSGSamber	23	1e-05
ORF 705	MRVMHETSCCNCGSGSGSamber	23	1e-05
ORF 706	MQMLTNWLamberLQCGSGSGSamber	23	1e-05
ORF 707	MDCRPQLCEMCGSGSGSamber	23	1e-05
ORF 708	MTRWCDCLWCCGSGSGSamber	23	1e-05
ORF 709	MYLNCWNMYLCGSamber	23	1e-05
ORF 710	MKCNLKYRILMSCGSGSGSamber	23	1e-05
ORF 711	MAQCLRSLMSSCGSGSGSamber	23	1e-05
ORF 712	MMLCSLMQKTCGSGSGSamber	23	1e-05
ORF 713	MLKMPEHamberLWCGSGSSSamber	23	1e-05
ORF 714	MTGCLKKLMKHCGSGSGSamber	23	1e-05
ORF 715	MDVNKSKVRECEICGSGSGSamber	23	1e-05
ORF 716	MIVGRRLVAAAAGSamber	23	1e-05
ORF 717	MEPCKSLMQamberNCDSGSGSamber	23	1e-05
ORF 718	MTGCTMRMTYCDSGSGSamber	23	1e-05
ORF 719	MEHDTIWCTWYLCGSSSGSamber	23	1e-05
ORF 720	MIIVVIopalLHAFCGSGSGSamber	23	1e-05
ORF 721	MLGDLTKCASCGSGSGSamber	23	1e-05
ORF 722	MVRNRMFamberTFCGSGSGSamber	23	1e-05
ORF 723	MDVQMCTMCICCGSGSGSamber	23	1e-05
ORF 724	MTCTELRLMNACGSGSGSamber	23	1e-05
ORF 725	MTLCLRKLMKCGSGSGSamber	23	1e-05
ORF 726	MSCWISKMRILCGSGNGSamber	23	1e-05
ORF 727	MWLRPTEHYHFCGSGSGSamber	23	1e-05
ORF 728	MPCRVMFVWNGNCGNGSGSamber	23	1e-05
ORF 729	MVSETKCVDKYCGSamber	23	1e-05
ORF 730	MDSCVTHHKFWCGSamber	23	1e-05
ORF 731	MHCAMCGDYISCGSGSGSamber	23	1e-05
ORF 732	MESCGCMEICCGSGSDSamber	23	1e-05
ORF 733	MDHVQCLKFLMRCGSGSGSamber	23	1e-05
ORF 734	MVGNALWILMKCGSGNGSamber	23	1e-05
ORF 735	MVCGDSWRHYYSCGSGNGSamber	23	1e-05
ORF 736	MSMKCLMEYNNHCGSGSGSamber	23	1e-05
ORF 737	MVTEIGKSCYMICGSGSGSamber	23	1e-05
ORF 738	MNSNMVQTCCVCGSGSGSamber	23	1e-05
ORF 739	MFVSCWLDLMICGSGSGSamber	23	1e-05
ORF 740	MLIMWamberLRochreIMCGSGSGSamber	23	1e-05
ORF 741	MPCLYKRCHFYVACGSSSGSamber	23	1e-05
ORF 742	MSCFGSTMFamberDCCGNGSGSamber	23	1e-05
ORF 743	MVPLYLFSLSYCDSGSGSamber	23	1e-05
ORF 744	MESRVDHCKLICGSDSGSamber	23	1e-05
ORF 745	MTQTCLWSLMHNCGSGSGSamber	23	1e-05
ORF 746	MMVFCIVGRMRAAAASGSamber	23	1e-05
ORF 747	MCKHMTCYamberDWACGSGSGSamber	23	1e-05
ORF 748	MRHHRLANVMTCGSGSGSamber	23	1e-05
ORF 749	MRSEFAHTDNCGNGSGSamber	23	1e-05
ORF 750	MMCTRMHFRCICGSGSGSamber	23	1e-05
ORF 751	MWCIWEYamberALCGSGNGSamber	23	1e-05
ORF 752	MLSRCHVIHRCGSGSGSamber	22	1e-05
ORF 753	MHSALSCMRCCGSGSGSamber	22	1e-05
ORF 754	MEGSCAAFFSCGSGSGSamber	22	1e-05
ORF 755	MMTMPCVQCMCGSGSSSamber	22	1e-05
ORF 756	MEWCIKMSLHCDSGSGSamber	22	1e-05
ORF 757	MNWSYEMICHYCGSGSGSamber	22	1e-05
ORF 758	MGFSCVDLTMTLCGNGSGSamber	22	1e-05
ORF 759	MCVWHCFCCLCCGSGSGSamber	22	1e-05
ORF 760	MCLTRSAMLCGSGSGSamber	22	1e-05
ORF 761	MACRCMEWHMCGSGSGSamber	22	1e-05
ORF 762	MQCSWCNYMLCGSGSGSamber	22	1e-05
ORF 763	MDCMIWKRFDCDSGSGSamber	22	1e-05
ORF 764	MKKCLQALMRCGSGSGSamber	22	1e-05
ORF 765	MRCTCVMWRSICGSGSGSamber	22	1e-05
ORF 766	MCDSISFCMQCGSSSGSamber	22	1e-05
ORF 767	MVRYTSMPCSGCGSGSGSamber	22	1e-05
ORF 768	MNCSRLFHMHHCGSGSGSamber	22	1e-05
ORF 769	MVGMNVSRRCGSDSGSamber	22	1e-05
ORF 770	MMSTVCHCHMCGSGSGSamber	22	1e-05
ORF 771	MGDMPKNWLMKTCGSGSGSamber	22	1e-05
ORF 772	MPTQNTGNCCCGSGSGSamber	22	1e-05
ORF 773	MMQLENHamberRKLCGNGSGSamber	22	1e-05
ORF 774	MFMPSMCNSCGSGSGSamber	22	1e-05
ORF 775	MQKCWMamberEDSDCGSGSGSamber	22	1e-05
ORF 776	MPFCYVKTCPICGSGSGSamber	22	1e-05
ORF 777	MMCFAHSSMHCGSGSGSamber	22	1e-05
ORF 778	MSMELHYLAYCGSGSGSamber	22	1e-05
ORF 779	MMTNWTCGCSCGSGSamber	22	1e-05
ORF 780	MEFNATCSAVCRCGSGSDSamber	22	1e-05
ORF 781	MLMLECRACEICGSGSGSamber	22	1e-05
ORF 782	MRYMVDCRRLMKRCGSSSGSamber	22	1e-05
ORF 783	MFRSSYCTNRHCGSGSSSamber	22	1e-05
ORF 784	MSCPDLNFCSYCGSGSDSamber	22	1e-05
ORF 785	MHLYCTGKVMYHCGSSSGSamber	22	1e-05
ORF 786	MHCAYCPMCCCGSGSGSamber	22	1e-05
ORF 787	MQLCSLMNKKICGSGSGSamber	22	1e-05
ORF 788	MVFYRASERNCGSGNGSamber	22	1e-05
ORF 789	MSPYCRVCACCGSGSGSamber	22	1e-05
ORF 790	MKCFamberSLRYFCGNGSGSamber	22	1e-05
ORF 791	MTVKMTMHCSCGSGSGSamber	22	1e-05
ORF 792	MCCFVKKNRTCGSGSGSamber	22	1e-05
ORF 793	MVCVCCELMNLCCGSGSGSamber	22	1e-05
ORF 794	MKLCYMTETCNCGSGSGSamber	22	1e-05
ORF 795	MCRYKMNSYRLTCDSGSGSamber	22	1e-05
ORF 796	MGCMRSWSRSSCGSGSGSamber	22	1e-05
ORF 797	MSSDTFSFRECKCGSSSGSamber	22	1e-05
ORF 798	MVNopalEYMKEMYCGNGSGSamber	22	1e-05
ORF 799	MNCCAYSMMRCCGSGSGSamber	22	1e-05
ORF 800	MVECSMAYRTFCGNGSGSamber	22	1e-05
ORF 801	MQMCWTDCMCTCGSGSGSamber	22	1e-05
ORF 802	MMLHCILCCRCGSGSGSamber	22	1e-05
ORF 803	MMRFSANTKVCGNGSGSamber	22	1e-05
ORF 804	MLHCCKSCGSCGSGSGSamber	22	1e-05
ORF 805	MLNERLKRLMESCGSSSGSamber	22	1e-05
ORF 806	MFLIASRIRCGSSSGSamber	22	1e-05
ORF 807	MWYWYNGCMNCGSGSGSamber	22	1e-05
ORF 808	MWCQCIICWNSCGSGSGSamber	22	1e-05
ORF 809	MFYWCPRCIRCGSRSGSamber	22	1e-05
ORF 810	MWYDCSYMIYFTCGSGSGSamber	22	1e-05
ORF 811	MRECCHRMRTIICGSGSGSamber	22	1e-05
ORF 812	MWHMKKTFSCGSGSSSamber	22	1e-05
ORF 813	MASELCRLMVLCGSGSGSamber	22	1e-05
ORF 814	MFAMQSMNVMCGSGSGSamber	22	1e-05
ORF 815	MAWPSGCMRTSRCGSGSGSamber	22	1e-05
ORF 816	MCNCHMMCQEYLCGSGSGSamber	22	1e-05
ORF 817	MPFGMQMHDRKKCGSGSSSamber	22	1e-05
ORF 818	MTLQMNHTCKCGSGSGSamber	22	1e-05
ORF 819	MWKFNGFMRQGSGSamber	22	1e-05
ORF 820	MGRCISSRHCCGSGSGSamber	22	1e-05
ORF 821	MCFWQFTFDPRCGSGSDSamber	22	1e-05
ORF 822	MSGLLMVKVIQCGSGSGSamber	22	1e-05
ORF 823	MICRLKELMTCGSGSGSamber	22	1e-05
ORF 824	MWEMLDKHITGCGSGSDSamber	22	1e-05
ORF 825	MCSGMYYFLEGCGSGSDSamber	22	1e-05
ORF 826	MWTKDSNFHFMCSSGSGSamber	22	1e-05
ORF 827	MLAYEYNRCYHPCGSGSGSamber	22	1e-05
ORF 828	MLLVFSAAAAAASamber	22	1e-05
ORF 829	MPVVECYYFNSCGSGSGSamber	22	1e-05
ORF 830	MKNLKCLMMCGSGSGSamber	22	1e-05
ORF 831	MMRCSFMMWIQKCGSGSGSamber	22	1e-05
ORF 832	MLKELRILMSCGSGSGSamber	22	1e-05
ORF 833	MRIYWCMCAYCGSGSGSamber	22	1e-05
ORF 834	MGGRLYLSEYYCCGSGSGSamber	22	1e-05
ORF 835	MEDMRIMMDYCDSGSGSamber	22	1e-05
ORF 836	MRSAMAGCSCCGSGSGSamber	22	1e-05
ORF 837	MRLVKKRHCCCCGSGSGSamber	22	1e-05
ORF 838	MICAYRCNESCGSGSamber	22	1e-05
ORF 839	MGSKKLCIKDMFCGSGSGSamber	22	1e-05
ORF 840	MIVCWKNLMICGSGSGSamber	22	1e-05
ORF 841	MQMRNVCSCLCGSGSGSamber	22	1e-05
ORF 842	MHVDRCNKCMMCGSGSGSamber	22	1e-05
ORF 843	MWNDWLSSACCGSGSDSamber	22	1e-05
ORF 844	MMFWamberamberEVVSNCGSGSGSamber	22	1e-05
ORF 845	MVCIEAICHYCGSGSGSamber	22	1e-05
ORF 846	MCDCIIGCNMCCGSGSGSamber	22	1e-05
ORF 847	MYSWRKITMNHCGSGSGSamber	22	1e-05
ORF 848	MKLKTNGYACQNCGSGSamber	22	1e-05
ORF 849	MISGFAYLRQRQGSamber	22	1e-05
ORF 850	MDKDPYCAMCCCCGSGSGSamber	22	1e-05
ORF 851	MQCRCVKYRSCGSGSamber	22	1e-05
ORF 852	MYVTGQQLNCCGSGNGSamber	22	1e-05
ORF 853	MSGamberQQYWWKVKCGSGSGSamber	22	1e-05
ORF 854	MHCVQRLMTNCGSGSGSamber	22	1e-05
ORF 855	MEKATENPIKSECGSGSASamber	22	1e-05
ORF 856	MLCTPFMNINVFCGSGSSSamber	22	1e-05
ORF 857	MSCRLMKKWPCGSSSGSamber	22	1e-05
ORF 858	MTYAFWPYLACGSGSGSamber	22	1e-05
ORF 859	MKRLCVSDLMTCDSGSGSamber	22	1e-05
ORF 860	MTTCKLVRLMHCGSGSGSamber	22	1e-05
ORF 861	MVTCLKKLMSCGSGSGSamber	22	1e-05
ORF 862	MWASRSCIMAYSCGSSSGSamber	22	1e-05
ORF 863	MNGRCAQKHTMNCGNGSGSamber	22	1e-05
ORF 864	MCDCKTALMYYCCGSamber	22	1e-05
ORF 865	MMLHGCQRKNCGSGSGSamber	22	1e-05
ORF 866	MYCFARRLFCCGSGSDSamber	22	1e-05
ORF 867	MSMDEASSLLCGSGSGSamber	22	1e-05
ORF 868	MRCHCSLMTSCGSGSGSamber	22	1e-05
ORF 869	MNRCLIDLMRNCGSGSGSamber	22	1e-05
ORF 870	MVPCKRLMTVCGSGSGSamber	22	1e-05
ORF 871	MGREFKRYTFSCGCGSGSGSamber	22	1e-05
ORF 872	MGCYQFFSQYSCGSGSGSamber	22	1e-05
ORF 873	MCSSSCMDICMCGSGSGSamber	22	1e-05
ORF 874	MDNSPTASNRYNCGSGNGSamber	22	1e-05
ORF 875	MGIQPHDRKCCGSGSGSamber	22	1e-05
ORF 876	MHCMCTDSAKCDSGSGSamber	22	1e-05
ORF 877	MGCADSILGLCGSGNGSamber	22	1e-05
ORF 878	MNVEPMTSTDCGSGSGSamber	22	1e-05
ORF 879	MRCRKLQRLMNCGSGSGSamber	22	1e-05
ORF 880	MSMHCAYCRSECGSGSGSamber	22	1e-05
ORF 881	MRNCSLSYLMACGSGSGSamber	22	1e-05
ORF 882	MRYSAQDCVMCGSGSGSamber	22	1e-05
ORF 883	MGRTITLYNDMNCGSGSGSamber	22	1e-05
ORF 884	MAMFGYLMTFRMCGSGSDSamber	22	1e-05
ORF 885	MCAWRFNMGICGSDSGSamber	22	1e-05
ORF 886	MTNFAGWCICANCGSGSGSamber	22	1e-05
ORF 887	MMAamberSMCQVVICGSDSGSamber	22	1e-05
ORF 888	MRAVNTMFSCPLCGSGSGSamber	22	1e-05
ORF 889	MRCTQHTVRMYCGSGSGSamber	22	1e-05
ORF 890	MSLFFLYVRQRSGSamber	22	1e-05
ORF 891	MCREITCLMDCDSGSGSamber	22	1e-05
ORF 892	MARNGNFYVCQLCGSGSamber	22	1e-05
ORF 893	MFCWTWNLQTCDSGSGSamber	22	1e-05
ORF 894	MWRDSSSCPWYCGSDSGSamber	22	1e-05
ORF 895	MMMCDDPQTYCLCGSGSGSamber	22	1e-05
ORF 896	MCLEHLRYCNECGSGSGSamber	22	1e-05
ORF 897	MLINSWLHKWCGSamber	22	1e-05
ORF 898	MQVDVRMGCLCGSGSamber	22	1e-05
ORF 899	MLRNRSNCMVSHCGSGSGSamber	22	1e-05
ORF 900	MCSVSFTVRNWCGSGSGSamber	22	1e-05
ORF 901	MRRKQTVWMYCSCGSGIGSamber	22	1e-05
ORF 902	MWKMCEANMCCCGSGSGSamber	22	1e-05
ORF 903	MIRCLKRLMNCGSGSGSamber	22	1e-05
ORF 904	MHLAICDMLDGGRCGNGSGSamber	22	1e-05
ORF 905	MMMCGLTFMQCGSGSGSamber	22	1e-05
ORF 906	MLGRRICSSPCGSGSGSamber	22	1e-05
ORF 907	MKDRFamberHNYLCMCGSGSGSamber	22	1e-05
ORF 908	MLCSARMDCMVCGSGSGSamber	22	1e-05
ORF 909	MVFHICYSCSLCGSGSGSamber	22	1e-05
ORF 910	MYGCAVSSSFVCGSGSGSamber	22	1e-05
ORF 911	MSCVATHQVNCGSGSDSamber	22	1e-05
ORF 912	MWHCKDMRNLMSCGSGSGSamber	22	1e-05
ORF 913	MERTKPamberIICTCLCGSSSGSamber	22	1e-05
ORF 914	MCVCHVRMCVMECGSGSGSamber	22	1e-05
ORF 915	MNCRVGMSFKNCGSGNGSamber	22	1e-05
ORF 916	MMDRMHNCFRACDSGSGSamber	22	1e-05
ORF 917	MMLLYCSYVSamberCGSDSGSamber	22	1e-05
ORF 918	MRIHWCTEYFCGSGSGSamber	22	1e-05
ORF 919	MINALKRLMHSCGSGSGSamber	22	1e-05
ORF 920	MMFVRTLKHSKKCGSGSDSamber	22	1e-05
ORF 921	MKPCamberQNLGSCGSGSGSamber	22	1e-05
ORF 922	MamberKCACYGNCSVSCGSGSamber	22	1e-05
ORF 923	MGKEALKPMHICGSGRGSamber	22	1e-05
ORF 924	MSVYCRNECFCGSGSGSamber	22	1e-05
ORF 925	MEQTWMHCYWIKCGSGSGSamber	22	1e-05
ORF 926	MRCYMTQPNRNECGSGSGSamber	22	1e-05
ORF 927	MSRSTDYSLCVCGSGSGSamber	22	1e-05
ORF 928	MMMARKDVISYACGNGSGSamber	22	1e-05
ORF 929	MCLSELRMKECGSGSamber	22	1e-05
ORF 930	MLNLPNSHMWTVYCGSGSGSamber	22	1e-05
ORF 931	MEKPLPTLDCCRCGNGSGSamber	22	1e-05
ORF 932	MTLRCCLKDSGCSSGSGSamber	22	1e-05
ORF 933	MMCNDSRQTCCCGSGSGSamber	22	1e-05
ORF 934	MFESCVRNWMICGSSSGSamber	22	1e-05
ORF 935	MGIMCATCRCCGRGSGSamber	22	1e-05
ORF 936	MNTWLDCDLLCGSGSDSamber	22	1e-05
ORF 937	MWPDRTTWKQKCGSGSamber	22	1e-05
ORF 938	MDTVNCSHKCNCGSGSGSamber	22	1e-05
ORF 939	MCRLKFHTYMRLCGSGSamber	22	1e-05
ORF 940	MRECASLMHCGCGSGSGSamber	22	1e-05
ORF 941	MRCTTYCSRCCGSGSGSamber	22	1e-05
ORF 942	MVMYamberCALQNRCCGSGSGSamber	22	1e-05
ORF 943	MVSSDVHVVCRFCCGSGSGSamber	22	1e-05
ORF 944	MAFRSQHCMNCGSGSNSamber	22	1e-05
ORF 945	MACYTLSSWHQSCGSGSGSamber	22	1e-05
ORF 946	MVVYRFYQINARCDSGSGSamber	22	1e-05
ORF 947	MGSNVCLRYSYCGGSGSamber	22	1e-05
ORF 948	MRGWCMVLCDCCGSGSGSamber	22	1e-05
ORF 949	MANMRKVRSKMSCGSGSGSamber	22	1e-05
ORF 950	MRRTLIISIMHCGSGSamber	22	1e-05
ORF 951	MLCETAFNYLFCGSGSDSamber	22	1e-05
ORF 952	MDVNWRSPNFMCGTGSGSamber	22	1e-05
ORF 953	MRCRMCTSANLCGSGSGSamber	22	1e-05
ORF 954	MIMRSCCRCMQCGSGSGSamber	22	1e-05
ORF 955	MVLWFDCSWCCGSGSSSamber	22	1e-05
ORF 956	MTSMMHWCSKCCCGSGSGSamber	22	1e-05
ORF 957	MKCGNKFCPLPCGSGSGSamber	22	1e-05
ORF 958	MCVKYGRIKIYNCGSGSGSamber	22	1e-05
ORF 959	MTMSMHKPTICGNGSGSamber	22	1e-05
ORF 960	MLCRRKFCFYICGSGSGSamber	22	1e-05
ORF 961	MANCQCVIYLYMQPCGSGSGSamber	22	1e-05
ORF 962	MAIGSRLRCMICGSDSGSamber	22	1e-05
ORF 963	MNLTWRQWNRTHRCGSDSGSamber	22	1e-05
ORF 964	MSGIRTWTYICCCGSGSDSamber	22	1e-05
ORF 965	MGCMTHQCENMQCGSGSGSamber	22	1e-05
ORF 966	MGSLKCMMHACGSGSGSamber	22	1e-05
ORF 967	MRCIACGNFCFYCGSGSGSamber	22	1e-05
ORF 968	MNVKCYEKLMKCGSGSGSamber	22	1e-05
ORF 969	MAFMDVIDWNHCGSGSDSamber	22	1e-05
ORF 970	MYRACANMYWHCVCGSGSGSamber	22	1e-05
ORF 971	MILMLFCGSGSGSamber	22	1e-05
ORF 972	MCEWHPMHVNCSSGSGSamber	22	1e-05
ORF 973	MLMKSAIVMWNCGSDSGSamber	22	1e-05
ORF 974	MRLLKTLMRTNCGSGNGSamber	22	1e-05
ORF 975	MTFLIVKGMNCGNGSGSamber	22	1e-05
ORF 976	METMYWPMVNCGSGSGSamber	22	1e-05
ORF 977	MDLCLKKLMAKCGSGSGSamber	22	1e-05
ORF 978	MELMNTNTKTCGSGSGSamber	22	1e-05
ORF 979	MRDPMRICTDCGSGSGSamber	22	1e-05
ORF 980	MMCDLRLKRLMKCGSGSGSamber	22	1e-05
ORF 981	MPCYRVDRCSCGSGSGSamber	22	1e-05
ORF 982	MCVMLSRNRINCGSGSGSamber	22	1e-05
ORF 983	MGMHSENFCTCGSGSGSamber	22	1e-05
ORF 984	MFAQHCTDCRCDSGSGSamber	22	1e-05
ORF 985	MLTTLMMQKCCGNGSGSamber	22	1e-05
ORF 986	MWYRCTYDKRSCGSGSGSamber	22	1e-05
ORF 987	MAHVPSFHKYCCGSSSGSamber	22	1e-05
ORF 988	MGIVCLRAIMNCGSGSGSamber	22	1e-05
ORF 989	MWNVFGNSYNCCGSGSGSamber	22	1e-05
ORF 990	MCSKIIHRDLTCGSGNGSamber	22	1e-05
ORF 991	MTLDRMFDCMHCGNGSGSamber	22	1e-05
ORF 992	MTCDYQTMCCSCGSGSGSamber	21	1e-05
ORF 993	MKCLYEIYTVSYCGSamber	21	1e-05
ORF 994	MIACLRILMRSCGSGSGSamber	21	1e-05
ORF 995	MGRKMCVSSCHVCGSGSGSamber	21	1e-05
ORF 996	MYAHTSYLamberVLLCGSGSGSamber	21	1e-05
ORF 997	MRSPCCVMCRLNCGSGSGSamber	21	1e-05
ORF 998	MDCWSAYSCNRCGSGSGSamber	21	1e-05
ORF 999	MELMRTRRLMLSCGSGSGSamber	21	1e-05
ORF 1000	MTFamberLYREIRHCGSDSGSamber	21	1e-05
ORF 1001	MCPYVVKAMSCGSSSGSamber	21	1e-05
ORF 1002	MCCCTMNPTFCGSGSGSamber	21	1e-05
ORF 1003	MRLNMVNTKSVRSCGSGSGSamber	21	1e-05
ORF 1004	MILWNKLRQRQGSamber	21	1e-05
ORF 1005	MRNTTKCVWIDCGSGSGSamber	21	1e-05
ORF 1006	MLLCLTGRCMCGSGSGSamber	21	1e-05
ORF 1007	MPMPKDWRSTTCGSGSGSamber	21	1e-05
ORF 1008	MNCDCMRSHKWCGSGSGSamber	21	1e-05
ORF 1009	MFSTLTDHDHSCGSGSGSamber	21	1e-05
ORF 1010	MLNQLCKLMNCGSGSGSamber	21	1e-05
ORF 1011	MECMNCKSNamberGSCGNGSGSamber	21	1e-05
ORF 1012	MamberLKamberIYVVYMCGSGSGSamber	21	1e-05
ORF 1013	MENDNRMLMCLMCGSGSDSamber	21	1e-05
ORF 1014	MMLFTLKAWSRCGSGSGSamber	21	1e-05
ORF 1015	MRLCVLTRLNWCGSGSGSamber	21	1e-05
ORF 1016	MACGKIYVVKTHYCGSGSGSamber	21	1e-05
ORF 1017	MCALEISNSKKICGSGNGSamber	21	1e-05
ORF 1018	MAEMMKKRamberTDNCGSGNGSamber	21	1e-05
ORF 1019	MIIVopalSVCAAGSGSamber	21	1e-05
ORF 1020	MCTTSYMSRSIVCGSGSGSamber	21	1e-05
ORF 1021	MCACYKLRMRHGSGSamber	21	1e-05
ORF 1022	MWIFCTFGWSYSCGSGSSamber	21	1e-05
ORF 1023	MMDRKamberVNamberKCGSSSGSamber	21	1e-05
ORF 1024	MSCKWIRLMNCGSRSGSamber	21	1e-05
ORF 1025	MPCSHATLMRCGSGSGSamber	21	1e-05
ORF 1026	MACMHGMKKAYCGSGSGSamber	21	1e-05
ORF 1027	MWSAYRCASMCGSGSGSamber	21	1e-05
ORF 1028	MWYWPYCRIRVCGSGSGSamber	21	1e-05
ORF 1029	MCACTWSASRDLCGSSSGSamber	21	1e-05
ORF 1030	MCCSSVamberSYSICGSGSGSamber	21	1e-05
ORF 1031	MQNYFGLRCSCGSGNGSamber	21	1e-05
ORF 1032	MTHNCTRLNLCGSGSGSamber	21	1e-05
ORF 1033	MDTSMCNIMYamberTCGSGSGSamber	21	1e-05
ORF 1034	MRVEPNLKSNRSCGNGSGSamber	21	1e-05
ORF 1035	MDGCTamberMCMVCGSGSGSamber	21	1e-05
ORF 1036	MLKYCTMCGQIVCGSGSGSamber	21	1e-05
ORF 1037	MRCTTCTMYSVCGSGSGSamber	21	1e-05
ORF 1038	MRCGLWSGNVCGSGSGSamber	21	1e-05
ORF 1039	MCMLHCHCAMCGSGSGSamber	21	1e-05
ORF 1040	MSSRCWMWNSICGSSSGSamber	21	1e-05
ORF 1041	MWCSRCHCFSCGSGSGSamber	21	1e-05
ORF 1042	MCGFFTYNRMMMCGSSSGSamber	21	1e-05
ORF 1043	MELRMNSWMYGCGSGSGSamber	21	1e-05
ORF 1044	MIMWSFYHAHKMCGSGNGSamber	21	1e-05
ORF 1045	MLFEYVWTTCHCGSDSGSamber	21	1e-05
ORF 1046	MLCWHYTTMNMVCGSGSGSamber	21	1e-05
ORF 1047	MLYRCLSICMCGSGSGSamber	21	1e-05
ORF 1048	MVRYSMCKKCSCGSGSGSamber	21	1e-05
ORF 1049	MHRCLGMVCACGSGSGSamber	21	1e-05
ORF 1050	MLCSSSNYSACMCGSGSGSamber	21	1e-05
ORF 1051	MSCVWMRMSSNCGSGSGSamber	21	1e-05
ORF 1052	MHDRSRCNKICGNGSGSamber	21	1e-05
ORF 1053	MARLYCNCVRICDSGSGSamber	21	1e-05
ORF 1054	MLVLIRIIAAGSGSamber	21	1e-05
ORF 1055	MQNCLLKKLMRICGSGSGSamber	21	1e-05
ORF 1056	MFHKLNITVDACGSGNGSamber	21	1e-05
ORF 1057	MMWWNLTISCYLCGSGSGSamber	21	1e-05
ORF 1058	MRIHRSYANVCGSGSGSamber	21	1e-05
ORF 1059	MNVCYPMHSHVMSCDSGSGSamber	21	1e-05
ORF 1060	MISMGMYSDSCCGSGSGSamber	21	1e-05
ORF 1061	MTLMRNamberHSSCGSGSGSamber	21	1e-05
ORF 1062	MTMGHWIGKCYCGSDSGSamber	21	1e-05
ORF 1063	MTQCLKNLMSFCGSGSGSamber	21	1e-05
ORF 1064	MRCKMNSRQEQICGSGSGSamber	21	1e-05
ORF 1065	MCGNCVYAITFCGRGSGSamber	21	1e-05
ORF 1066	MIamberKRMMCDGETCGSGSGSamber	21	1e-05
ORF 1067	MTQSCACACMDGCGSGSGSamber	21	1e-05
ORF 1068	MIALTSLCVRCGSGSGSamber	21	1e-05
ORF 1069	MDCWMEYKIKVCGSGSGSamber	21	1e-05
ORF 1070	MQSCKLKFLMYCGSGSGSamber	21	1e-05
ORF 1071	MDMMCSKASLCGSGSGSamber	21	1e-05
ORF 1072	MCSHCYSVFCCGSGSGSamber	21	1e-05
ORF 1073	MRLPSAEKSNCCCDSGSGSamber	21	1e-05
ORF 1074	MSYGSSRCDIMCCGSGSGSamber	21	1e-05
ORF 1075	MTIRCYKNLMNCGSGSGSamber	21	1e-05
ORF 1076	MSTCPMECSICGSGSGSamber	21	1e-05
ORF 1077	MCVWRVCHRVCNCGSGSGSamber	21	1e-05
ORF 1078	MRCMLGIRICGSGSGSamber	21	1e-05
ORF 1079	MNLWTVVAWHCGNGSGSamber	21	1e-05
ORF 1080	MNEWQVYCLCTCGSGSGSamber	21	1e-05
ORF 1081	MYWSMYERYMRCGSGSDSamber	21	1e-05
ORF 1082	MIMCGQHTMRNSCGSSSGSamber	21	1e-05
ORF 1083	MCWAYTWIITCGSGSGSamber	21	1e-05
ORF 1084	MVPamberCSHSMHNTCGNGSGSamber	21	1e-05
ORF 1085	MQFRIDVKRLYCCGSGSGSamber	21	1e-05
ORF 1086	MRamberTLRSYMLamberSVCGSGNGSamber	21	1e-05
ORF 1087	MGHHSVDNRKLVCCGSGSGSamber	21	1e-05
ORF 1088	MQPSSDNDVICGSSSGSamber	21	1e-05
ORF 1089	MVMWNCAMHLCGSGSGSamber	21	1e-05
ORF 1090	MAamberTMRSCSVCGSGSGSamber	21	1e-05
ORF 1091	MPMCSAAYNRCGSDSGSamber	21	1e-05
ORF 1092	MTRSKKCYQICGSGSGSamber	21	1e-05
ORF 1093	MNMCLRQLMVCGSGSGSamber	21	1e-05
ORF 1094	MLTDCIWMYCCCGSGSGSamber	21	1e-05
ORF 1095	MWELSCWKIKYYCGSGSGSamber	21	1e-05
ORF 1096	MRKRYRCKIYLCGNGSGSamber	21	1e-05
ORF 1097	MCYTGNASANCGSGNGSamber	21	1e-05
ORF 1098	MQVTYCGMMNTDCGSGSGSamber	21	1e-05
ORF 1099	MNNSELVNWKCGSSSGSamber	21	1e-05
ORF 1100	MAHCYTWTSCNICGSGSGSamber	21	1e-05
ORF 1101	MRIDQDTYLNamberSCGSGSGSamber	21	1e-05
ORF 1102	MSCIamberLRSLMFDCGSGSSSamber	21	1e-05
ORF 1103	MRNCKLMGLMHCGSGSGSamber	21	1e-05
ORF 1104	MMCRACPIIRCCGSGSGSamber	21	1e-05
ORF 1105	MVLMCRGCDGCGSGSGSamber	21	1e-05
ORF 1106	MTYRFYHIWNFCGSGSGSamber	21	1e-05
ORF 1107	MHCKHCMYCCTCGSGSGSamber	21	1e-05
ORF 1108	MGCSCMCWNLFCGSGSGSamber	21	1e-05
ORF 1109	MMSCLRTLMDNCGSGSGSamber	21	1e-05
ORF 1110	MRYLLNDGLYKCCDSGSGSamber	21	1e-05
ORF 1111	MCVNACRLMRWTCGSGSGSamber	21	1e-05
ORF 1112	MSNCVRHFCCCGSGNGSamber	21	1e-05
ORF 1113	MLRCLKKLMDRCGSGSGSamber	21	1e-05
ORF 1114	MWFDDFMSFTRCGSGSGSamber	21	1e-05
ORF 1115	MCRMWIWMHHKCGSGSGSamber	21	1e-05
ORF 1116	MHTQSRPMVYDCGSGSGSamber	21	1e-05
ORF 1117	MWMCDISATYPCGSGSGSamber	21	1e-05
ORF 1118	MKLSTKCSWMSKCGSGSGSamber	21	1e-05
ORF 1119	MDHSKLNMICCGSGSGSamber	21	1e-05
ORF 1120	MSPMLCamberWKLRICGSGNGSamber	21	1e-05
ORF 1121	MDHFCLYRLMHDCGSGSGSamber	21	1e-05
ORF 1122	MVSCamberELMHNCGSGSGSamber	21	1e-05
ORF 1123	MFCPQKWYIIKCGSGSGSamber	21	1e-05
ORF 1124	MNIFQMMLLACGSamber	21	1e-05
ORF 1125	MPIEVEMSCCCCGSSSGSamber	21	1e-05
ORF 1126	MMCYRRLRTNTCGSGSGSamber	21	1e-05
ORF 1127	MCWCDTNDILTamberCGSGSGSamber	21	1e-05
ORF 1128	MVamberQKTAHVRCGSGNGSamber	21	1e-05
ORF 1129	MMKCIMKLKTLMQCGSGSGSamber	21	1e-05
ORF 1130	MIGLSCRDLFCGSGNGSamber	21	1e-05
ORF 1131	MLICRRSSAKMCGSGSGSamber	21	1e-05
ORF 1132	MIDWLCYPLFALCGSGSGSamber	21	1e-05
ORF 1133	MICCLRTLMHTCGSGSGSamber	21	1e-05
ORF 1134	MCSVCGHYWKCGSGSGSamber	21	1e-05
ORF 1135	MNCSATVDYFCGSGSGSamber	21	1e-05
ORF 1136	MVSYTSWIVPCGSGNGSamber	21	1e-05
ORF 1137	MVWDCGCMYCVCGSGNGSamber	21	1e-05
ORF 1138	MSVSAQIFGYTLCGSGSGSamber	21	1e-05
ORF 1139	MSKRNWDKCDCYCGSGSGSamber	21	1e-05
ORF 1140	MASRCLKALMDCGSGSGSamber	21	1e-05
ORF 1141	MYCAMSYFVHCGSGSGSamber	21	1e-05
ORF 1142	MCCTTMLCCSCCGSGSGSamber	21	1e-05
ORF 1143	MVCHMQRSCCCGSGSGSamber	21	1e-05
ORF 1144	MACRIRNTQCKNCGSGSGSamber	21	1e-05
ORF 1145	MRMCYRDLMLCDSGSGSamber	21	1e-05
ORF 1146	MGYQYMMKRCYCGSGSGSamber	21	1e-05
ORF 1147	MCHCSLHKSMRICGSGSDSamber	21	1e-05
ORF 1148	MVIDMWELWLHCGSGSDSamber	21	1e-05
ORF 1149	MCAMHSVFALCGSGSGSamber	21	1e-05
ORF 1150	MESYLCCVKWICGSGSGSamber	21	1e-05
ORF 1151	MNSRLSLLAamberCGSGSDSamber	21	1e-05
ORF 1152	MDRCFLIYIKFLCGRGSGSamber	21	1e-05
ORF 1153	MKMRFCSYGNDCGSGSSSamber	21	1e-05
ORF 1154	MGDVSILCSRTCDSGSGSamber	21	1e-05
ORF 1155	MVCWYFYQSINCGSGSamber	21	1e-05
ORF 1156	MVCCSSSCRRLCGSGSGSamber	21	1e-05
ORF 1157	MYPSSSKCYTCGSGSGSamber	21	1e-05
ORF 1158	MVMCCITQRTCPSCGSGSGSamber	21	1e-05
ORF 1159	MHEMCSENQTLCGSGSGSamber	21	1e-05
ORF 1160	MRNLSWSSIGTCGSGSGSamber	21	1e-05
ORF 1161	MGMRHFCCSRDCGSGSGSamber	21	1e-05
ORF 1162	MCPWCRINLCCCGSGSGSamber	21	1e-05
ORF 1163	MDFGVIWLTLMCGSGNGSamber	21	1e-05
ORF 1164	MMRCRVVNSGDCGSGSGSamber	21	1e-05
ORF 1165	MTKCLRNLMVCGSGSGSamber	21	1e-05
ORF 1166	MCIACWKKLMDCGSGSGSamber	21	1e-05
ORF 1167	MLMIICKRNTVCGSamber	21	1e-05
ORF 1168	MWIRIRVRHEDACGSSSGSamber	21	1e-05
ORF 1169	MFCTRNLAFRNGCGSGSGSamber	21	1e-05
ORF 1170	MCCETochreRYAQDCGSGSGSamber	21	1e-05
ORF 1171	MGNVCLKRLMYCGSGSGSamber	21	1e-05
ORF 1172	MLIPWSTTNamberCGSGSDSamber	21	1e-05
ORF 1173	MDWIARMKRLYQCGSGSGSamber	21	1e-05
ORF 1174	MNNVCWMTHGTYCGSGTGSamber	21	1e-05
ORF 1175	MFAEMYWACRICGSGSGSamber	21	1e-05
ORF 1176	MCCTVPIRCYKCGSGSGSamber	21	1e-05
ORF 1177	MKNCLRSLMNCGSGSGSamber	21	1e-05
ORF 1178	MDMVCMKICNCGSGNGSamber	21	1e-05
ORF 1179	MRSVMAPLVMLGCGRGSGSamber	21	1e-05
ORF 1180	MKWPYASCFIICGSGSGSamber	21	1e-05
ORF 1181	MKAYDAHIDKCRCGSGSSSamber	21	1e-05
ORF 1182	MNSCLKSLMKCGSGSGSamber	21	1e-05
ORF 1183	MKSVLIGAMCCTCGSGSGSamber	21	1e-05
ORF 1184	MMNVRCFMCYGCGSGSGSamber	21	1e-05
ORF 1185	MRIFDSQDKRLCGSGSGSamber	21	1e-05
ORF 1186	MYERFVSCAMFHCGSGSGSamber	21	1e-05
ORF 1187	MCRLKNLMSACGSGSSSamber	21	1e-05
ORF 1188	MDLVTCFMLCYCGSamber	21	1e-05
ORF 1189	MQLRICMDCCCGSGSGSamber	21	1e-05
ORF 1190	MEMTFDamberFKYKCKCGNGSGSamber	21	1e-05
ORF 1191	MFCLRIYKRTCGSGSGSamber	21	1e-05
ORF 1192	MPYCMAECSFCGGGSGSamber	21	1e-05
ORF 1193	MLLCQKKLMHCGSGSGSamber	21	1e-05
ORF 1194	MLFWNTCACHCGSGSGSamber	21	1e-05
ORF 1195	MDDKLYASNCLVCGTGSGSamber	21	1e-05
ORF 1196	MCCLTRCFTMCGNGSGSamber	21	1e-05
ORF 1197	MFNANWSRFCKCGSDSGSamber	21	1e-05
ORF 1198	MESMCERLMGVCSSGSGSamber	21	1e-05
ORF 1199	MGLRITMRSICGSSSGSamber	21	1e-05
ORF 1200	MSWTIFPamberYamberCGSGSSSamber	21	1e-05
ORF 1201	MLNTLRTMISRYCGSGSGSamber	21	1e-05
ORF 1202	MCSRSCFTGSNLCGSGSGSamber	21	1e-05
ORF 1203	MFAMMHSDQCCGSDSGSamber	21	1e-05
ORF 1204	MKKACCEMMCECNCGSGSGSamber	21	1e-05
ORF 1205	MRFTRCCAKICGSGNGSamber	21	1e-05
ORF 1206	MAHKTKIMHYPVCGSGSGSamber	21	1e-05
ORF 1207	MNWWHVCNCCHCGSGSGSamber	21	1e-05
ORF 1208	MVTHNCLMEYCGSGSSSamber	21	1e-05
ORF 1209	MLHDEYNMMICGNGSGSamber	21	1e-05
ORF 1210	MERTLYRMMHFCCGSGSGSamber	21	1e-05
ORF 1211	MSCADFLYPCCGSGSSSamber	21	1e-05
ORF 1212	MSICSTTVHNIPCGSGNGSamber	21	1e-05
ORF 1213	MNNHCRTYTNCGNGSGSamber	21	1e-05
ORF 1214	MMPYCSRCIYCGSGSGSamber	21	1e-05
ORF 1215	MGVYKCARSVRTLCGSGSGSamber	21	1e-05
ORF 1216	MLEQFamberWIWSCGSGSGSamber	21	1e-05
ORF 1217	MSNCYLMCECSCGSGSGSamber	21	1e-05
ORF 1218	MLIELKRLMIKSCGSGSGSamber	21	1e-05
ORF 1219	MNWCLVDLMKCGSGSGSamber	21	1e-05
ORF 1220	MPRDNDACNNCGSGSGSamber	21	1e-05
ORF 1221	MCYNFKDWamberKVCGSDSGSamber	21	1e-05
ORF 1222	MFCHECLMYGCGSGSGSamber	21	1e-05
ORF 1223	MNRCLHRLMFANCGSGSGSamber	21	1e-05
ORF 1224	MMATMKHIFLCGSGNGSamber	21	1e-05
ORF 1225	MTYCamberASVHCHCCDSGSGSamber	21	1e-05
ORF 1226	MDNCRLLILMHTCGSGSGSamber	21	1e-05
ORF 1227	MVCamberFMYKANVCGSGSGSamber	21	1e-05
ORF 1228	MHTCHLamberRLMCGSGSGSamber	21	1e-05
ORF 1229	MEASMCNHQCSCCGSGSGSamber	21	1e-05
ORF 1230	MRQYWTQamberIamberCGNGSGSamber	21	1e-05
ORF 1231	MTINVDFKCCCGSGSGSamber	21	1e-05
ORF 1232	MCEETSDCFELRQRQGSamber	21	1e-05
ORF 1233	MMTCLKKLMHCGSGSGSamber	21	1e-05
ORF 1234	MECLNNPamberSLMSCGQRHGSamber	21	1e-05
ORF 1235	MIHWLHWSLICGSGNGSamber	21	1e-05
ORF 1236	MEQCMTHHATCGSGSGSamber	21	1e-05
ORF 1237	MGCINYYRALCGRGSGSamber	21	1e-05
ORF 1238	MMGIDFRCCCGSGSamber	21	1e-05
ORF 1239	MVRCMKLIIESCGSGSSSamber	21	1e-05
ORF 1240	MMCCACKYVRCGSGSGSamber	21	1e-05
ORF 1241	MYEIVLNSLNKCGSDSGSamber	21	1e-05
ORF 1242	MGTKYVTMILRQRSGSamber	21	1e-05
ORF 1243	MPRWYFYSIWNCGSGSGSamber	21	1e-05
ORF 1244	MSVSMSTYRFCGSGSGSamber	21	1e-05
ORF 1245	MWMMHYTCVACGSGSGSamber	21	1e-05
ORF 1246	MDNCLRKLMDCGSGSGSamber	21	1e-05
ORF 1247	MMCHSDQQNVCYCGSGSGSamber	21	1e-05
ORF 1248	MLIAIWCVSCVNICGSGSGSamber	21	1e-05
ORF 1249	MYQCGSWFTHKTICGNGSGSamber	21	1e-05
ORF 1250	MSCLCKECSCCGSGSGSamber	21	1e-05
ORF 1251	MSFQSKLCCCCGSGSGSamber	21	1e-05
ORF 1252	MDMWLWPGITNCCGSGSGSamber	21	1e-05
ORF 1253	MRSMWMLTCWCMCGSGSDSamber	21	1e-05
ORF 1254	MCEamberVWIVTCCGSGSDSamber	21	1e-05
ORF 1255	MCSQLMMMCGYHCGSGSGSamber	21	1e-05
ORF 1256	MWTRGLWCNSGKCGSGSGSamber	21	1e-05
ORF 1257	MCCEMMWNWCRSCGSGSGSamber	21	1e-05
ORF 1258	MLKRSMMNamberTTCGSGSGSamber	21	1e-05
ORF 1259	MLTCTKRLMLCGSDSGSamber	21	1e-05
ORF 1260	MTLIHDRCILKICGNGSGSamber	21	1e-05
ORF 1261	MWTSMRTCRSMHNCGSGSGSamber	21	1e-05
ORF 1262	MDEVLCAGCPMCGSGSGSamber	21	1e-05
ORF 1263	MCAHTNAQTTVCGSGSamber	21	1e-05
ORF 1264	MCNRICDRSKTCGSGSGSamber	21	1e-05
ORF 1265	MACYGVLMSRMCGSGSGSamber	21	1e-05
ORF 1266	MARCSFVRQRQRSamber	21	1e-05
ORF 1267	MRCMWQLTRKCGSGSGSamber	21	1e-05
ORF 1268	MLECLKKLMNTKCGSGSGSamber	21	1e-05
ORF 1269	MRIQCKESKPCDSGSGSamber	21	1e-05
ORF 1270	MFCRCYHIYCSCGSGSGSamber	21	1e-05
ORF 1271	MEECAHMIDIIESCGSGSGSamber	21	1e-05
ORF 1272	MWCWDSRYNMCGSVSGSamber	21	1e-05
ORF 1273	MSCGYSDNCSCCGSGSGSamber	21	1e-05
ORF 1274	MKWMILCPNEYCGSGSGSamber	21	1e-05
ORF 1275	MWPWFLDECNFHFCGSGSSSamber	21	1e-05
ORF 1276	MWLMCHDELWCGSGSGSamber	21	1e-05
ORF 1277	MCLELYSMIVYNCCGSGSGSamber	21	1e-05
ORF 1278	MHFCARCTLCGSGSGSamber	21	1e-05
ORF 1279	MMRSVKTASYCICGSGSGSamber	21	1e-05
ORF 1280	MLMLIWGKLFCGSGNGSamber	21	1e-05
ORF 1281	MDMLYMCKCVCGSGSGSamber	21	1e-05
ORF 1282	MFAFRKITSCRICGSGSGSamber	21	1e-05
ORF 1283	MSCLMDRCFVYCGSGSamber	21	1e-05
ORF 1284	MSMTDDWLLRLNCGSGSGSamber	21	1e-05
ORF 1285	MNCAGGYYLRSGSGSamber	21	1e-05
ORF 1286	MPMKLSAVKALCCCGSGSGSamber	21	1e-05
ORF 1287	MSCALCTYamberKGSCGSGSGSamber	21	1e-05
ORF 1288	MSCAFIGIVVRKCGSGSGSamber	21	1e-05
ORF 1289	MGYLMDRWMMCGSGSGSamber	21	1e-05
ORF 1290	MVCDDYMHCYMCCGSGSGSamber	21	1e-05
ORF 1291	MRYIKVNCTCCCGSGSGSamber	21	1e-05
ORF 1292	MWLQSDNamberYDACGSGSGSamber	21	1e-05
ORF 1293	MQDAPTFSCMCIACGSGSGSamber	20	1e-05
ORF 1294	MFMPDDWLSIVCGSGSDSamber	20	1e-05
ORF 1295	MQLCLKKLMRNCGSGSGSamber	20	1e-05
ORF 1296	MTCNYPMYCSCGSGSGSamber	20	1e-05
ORF 1297	MDTTCSFLNACGSGSGSamber	20	1e-05
ORF 1298	MCYADamberHSFDEMCGSGSGSamber	20	1e-05
ORF 1299	MTWCPHRTIVCGSGSGSamber	20	1e-05
ORF 1300	MKCNRMHRVNYCGSGSGSamber	20	1e-05
ORF 1301	MDGMCSVNSICCGSGSGSamber	20	1e-05
ORF 1302	MVRCTKLLMVECGSGSGSamber	20	1e-05
ORF 1303	MSESCHPYGACCGSGSGSamber	20	1e-05
ORF 1304	MWSYGamberKLLQICGIGSGSamber	20	1e-05
ORF 1305	MLCLNYMAISCCCGSGSGSamber	20	1e-05
ORF 1306	MMQDYGMKQSCCGSGSGSamber	20	1e-05
ORF 1307	MRLLTRCTFRWYCGSGSGSamber	20	1e-05
ORF 1308	MKSSCYWSMGIGKCGSGSGSamber	20	1e-05
ORF 1309	MLRRPRSASADVCGSSSGSamber	20	1e-05
ORF 1310	MVGLCNLamberSWICGSGSGSamber	20	1e-05
ORF 1311	MVWFRRVCKNCGSGNGSamber	20	1e-05
ORF 1312	MTMGLRIRCCVCGSGSGSamber	20	1e-05
ORF 1313	MLLMTSSQRKWCSCGSGSGSamber	20	1e-05
ORF 1314	MNRCLYVLMQKCGSGSGSamber	20	1e-05
ORF 1315	MDCKDETCIDFMCGSGSGSamber	20	1e-05
ORF 1316	MGCTQCCWKRLQCGSGSGSamber	20	1e-05
ORF 1317	MVMTNATMKCGCGSGNGSamber	20	1e-05
ORF 1318	MGMQMYWRHLKACGSDSGSamber	20	1e-05
ORF 1319	MWCIWWRamberQLGCGSGSGSamber	20	1e-05
ORF 1320	MSWTFTRQCHCGNGSGSamber	20	1e-05
ORF 1321	MSTYCLSSLMRCGSGSGSamber	20	1e-05
ORF 1322	MLIDCYEVLFCGSGSDSamber	20	1e-05
ORF 1323	MVLRGSRYDIIVNCGSGSGSamber	20	1e-05
ORF 1324	MLCRLKWYCHDEICGSGSGSamber	20	1e-05
ORF 1325	MCVRWQMFVYCGSGSGSamber	20	1e-05
ORF 1326	MYAMLSRFHICGSGSGSamber	20	1e-05
ORF 1327	MQIVKEMCCEFCGSGSGSamber	20	1e-05
ORF 1328	MSMQRFCIGLCGSDSGSamber	20	1e-05
ORF 1329	MPNVCGPSIVWYCGSGSGSamber	20	1e-05
ORF 1330	MQWEYCAQHFCKQCGSGSGSamber	20	1e-05
ORF 1331	MNMSCCSANRCGSGSGSamber	20	1e-05
ORF 1332	MCRRVTIRKHNCGSGSGSamber	20	1e-05
ORF 1333	MSFCSVDISLTTCGSVSGSamber	20	1e-05
ORF 1334	MEYKMLRLASCYCGNGSGSamber	20	1e-05
ORF 1335	MVVNECYIVCCGSGSGSamber	20	1e-05
ORF 1336	MAGKamberICMTSCGSGSGSamber	20	1e-05
ORF 1337	MCGEamberETQSYCGSGSGSamber	20	1e-05
ORF 1338	MCCVCNQMNKCGSGSGSamber	20	1e-05
ORF 1339	MMamberRHHLVYEVTCGSGNGSamber	20	1e-05
ORF 1340	MLNINDVMREYYCGSGSGSamber	20	1e-05
ORF 1341	MVVCLamberALMKDCGSGSGSamber	20	1e-05
ORF 1342	MCHYYMEVKCGSGSGSamber	20	1e-05
ORF 1343	MDTNMCGLYYCSGSGSamber	20	1e-05
ORF 1344	MGTCLRKLMLCGSGSGSamber	20	1e-05
ORF 1345	MQIWamberYTKCEICGSGSGSamber	20	1e-05
ORF 1346	MDVLYSYNWSCGSGSGSamber	20	1e-05
ORF 1347	MMELYEMCTFHCGSGSGSamber	20	1e-05
ORF 1348	MCAYTVGHCRIGCGNGSGSamber	20	1e-05
ORF 1349	MMCIRNYPRRKYCGSGNGSamber	20	1e-05
ORF 1350	MFDRSTLMECCGSGSGSamber	20	1e-05
ORF 1351	MISMCAMMRWVCGSGSGSamber	20	1e-05
ORF 1352	MEKRHLLGDCMCCGSGSGSamber	20	1e-05
ORF 1353	MADRYCMKYPLRCCGSGSGSamber	20	1e-05
ORF 1354	MamberKamberSSQRYVTNCGSGSGSamber	20	1e-05
ORF 1355	MWCLRYAYRNHCGSGSGSamber	20	1e-05
ORF 1356	MWEHLDSYCCCCGSGSGSamber	20	1e-05
ORF 1357	MIMPamberRYamberSAVMNCGSDSGSamber	20	1e-05
ORF 1358	MKKEIDFYCENCGNGSGSamber	20	1e-05
ORF 1359	MMSSWTCALYCGSGSamber	20	1e-05
ORF 1360	MAKLLPCFNVIYCGSGSGSamber	20	1e-05
ORF 1361	MEIWYRCYKPYVCGSGSGSamber	20	1e-05
ORF 1362	MDTVTWNSWTYGCGSGSGSamber	20	1e-05
ORF 1363	MLWMMCKYGKFCGSGNGSamber	20	1e-05
ORF 1364	MRREKIILDWQCGNGSGSamber	20	1e-05
ORF 1365	MVGSCTFEYCCCGSGSGSamber	20	1e-05
ORF 1366	MPCWHYamberLMSCGSGSGSamber	20	1e-05
ORF 1367	MGFVECLYKMNVCGSGSGSamber	20	1e-05
ORF 1368	MKFCMRCSSCSCGSGSGSamber	20	1e-05
ORF 1369	MSamberCRSSMDTCKCGSGSGSamber	20	1e-05
ORF 1370	MRSYCLKRLMNCGSGSGSamber	20	1e-05
ORF 1371	MWFNVCYRMDFVCGSGSGSamber	20	1e-05
ORF 1372	MWSCVLVPNLSCSSGSGSamber	20	1e-05
ORF 1373	MESFDCMWMLNCGSGSGSamber	20	1e-05
ORF 1374	MNSYCVPMLCSCGSGSGSamber	20	1e-05
ORF 1375	MRNGIFRNCCCGSGSGSamber	20	1e-05
ORF 1376	MMGSAHNSRSTCGSGSGSamber	20	1e-05
ORF 1377	MDNYCYRLISFCGSGSGSamber	20	1e-05
ORF 1378	MHPWCTDSYRCGSGSGSamber	20	1e-05
ORF 1379	MCCGLKLamberDTQCGSGSGSamber	20	1e-05
ORF 1380	MVYCRRRMIWMYCGSGSamber	20	1e-05
ORF 1381	MGSYWLSCTTCGSGSGSamber	20	1e-05
ORF 1382	MTCTKKHYAKCGSGSGSamber	20	1e-05
ORF 1383	MVNQLMVRYECGCGSGSGSamber	20	1e-05
ORF 1384	MRMWMDTHNCYCGSGSGSamber	20	1e-05
ORF 1385	MPCCDTYMLLCGSGSGSamber	20	1e-05
ORF 1386	MCPREIHYNGCGSGSGSamber	20	1e-05
ORF 1387	MDKHCWKRLMSVCGSGSGSamber	20	1e-05
ORF 1388	MRPDSCQMWCHCCGSGSGSamber	20	1e-05
ORF 1389	MWCMIWMEDICGSGSGSamber	20	1e-05
ORF 1390	MCGWNCRCQMCGSGSGSamber	20	1e-05
ORF 1391	MTCYVTGNMRILCGSGSGSamber	20	1e-05
ORF 1392	MNASTNAAFSVLCGNGSGSamber	20	1e-05
ORF 1393	MGLEHTCLMCPFCGSGNGSamber	20	1e-05
ORF 1394	MKMQRYMWRNamberCGSGSDSamber	20	1e-05
ORF 1395	MLINTCSKQNCGSGNGSamber	20	1e-05
ORF 1396	MDYSamberCVIVGCGSGSGSamber	20	1e-05
ORF 1397	MCYGDHSTNCGSGSGSamber	20	1e-05
ORF 1398	MADFSHGVCARCGSGSGSamber	20	1e-05
ORF 1399	MYIRDWFKCRCGSGSGSamber	20	1e-05
ORF 1400	MLHSYFPVFICGSSSGSamber	20	1e-05
ORF 1401	MKCTQTVPMDYYCGSDSGSamber	20	1e-05
ORF 1402	MLFRMKQSCMKCGSGNGSamber	20	1e-05
ORF 1403	MFMCVRYEISSCGSGSGSamber	20	1e-05
ORF 1404	MDLKCCSYMMEKCDSGSGSamber	20	1e-05
ORF 1405	MLALRENTGFCGSGSGSamber	20	1e-05
ORF 1406	MRRFAamberNHLKCGSGSamber	20	1e-05
ORF 1407	MTWCKNLMVSCGSGSDSamber	20	1e-05
ORF 1408	MGKWCINMKIamberCGSGSGSamber	20	1e-05
ORF 1409	MSSCCLVDMRQRQRSamber	20	1e-05
ORF 1410	MWRWSCECQMCGSGSGSamber	20	1e-05
ORF 1411	MMHCFIERDYCGSGNGSamber	20	1e-05
ORF 1412	MRQQAYMWYCYCGSGSGSamber	20	1e-05
ORF 1413	MIWCTKKLMSCGSGSGSamber	20	1e-05
ORF 1414	MCYMHGYNCEMCGSGSamber	20	1e-05
ORF 1415	MWKTVYHSRCCICGSGSGSamber	20	1e-05
ORF 1416	MQCRSASRADNNVCGSGSDSamber	20	1e-05
ORF 1417	MGCPWTDMGVCGSGSGSamber	20	1e-05
ORF 1418	MKYEYACRLMCDCGSGSGSamber	20	1e-05
ORF 1419	MELQLYVLMNNANCGSSSGSamber	20	1e-05
ORF 1420	MLYYCAKSCCFCGSGSGSamber	20	1e-05
ORF 1421	MFANWCCCCMCGSGSGSamber	20	1e-05
ORF 1422	MGSNEKSNITALMCGNGSGSamber	20	1e-05
ORF 1423	MVRYTRLIINCACGSGSGSamber	20	1e-05
ORF 1424	MFamberFGQMQCCGCGSGSGSamber	20	1e-05
ORF 1425	MCYMCWMTCICGSGSGSamber	20	1e-05
ORF 1426	MSNVCLRELMNCGSGSGSamber	20	1e-05
ORF 1427	MLSWTRMVNCCCGSGSGSamber	20	1e-05
ORF 1428	MEIGCDSSVIDRCGSGSDSamber	20	1e-05
ORF 1429	MNQSRTMYCIDCGSGSGSamber	20	1e-05
ORF 1430	MDMENQSACHCCGSGSGSamber	20	1e-05
ORF 1431	MTTIRPGAYKLHSCGSGSamber	20	1e-05
ORF 1432	MWQVMNTLHHNTCGSSSGSamber	20	1e-05
ORF 1433	MWDLWNLCHVNRCGNGSGSamber	20	1e-05
ORF 1434	MTCLVMFDHDLCGSGSGSamber	20	1e-05
ORF 1435	MFGSRLYRLMYCGSGSGSamber	20	1e-05
ORF 1436	MSDKCLAKLMTNCGSGSGSamber	20	1e-05
ORF 1437	MVPTCMISDHKCDSGSGSamber	20	1e-05
ORF 1438	MMLCHIYFTRSFCGSGSGSamber	20	1e-05
ORF 1439	MKVSIEWKMMCGSGSGSamber	20	1e-05
ORF 1440	MARMMMRRCCCGSGSGSamber	20	1e-05
ORF 1441	MLRCRRLMPKKRCGSGSGSamber	20	1e-05
ORF 1442	MMCALTTCAVCGSGSGSamber	20	1e-05
ORF 1443	MCCNLLTamberNSRCGSGSGSamber	20	1e-05
ORF 1444	MEESILWALMHCGSGSGSamber	20	1e-05
ORF 1445	MRCFDLRSLMRCGSGSGSamber	20	1e-05
ORF 1446	MLESMKKCVHGCCGSGSGSamber	20	1e-05
ORF 1447	MCCSCHTMRWRCGSDSGSamber	20	1e-05
ORF 1448	MELCRLSNLMKCGSGSGSamber	20	1e-05
ORF 1449	MDSCMYWALMYCGSSSGSamber	20	1e-05
ORF 1450	MSMWCITamberLDVTCGSGSamber	20	1e-05
ORF 1451	MCCCVHVEQYDCGSGSGSamber	20	1e-05
ORF 1452	MCHMKNKCYRRMCGSGSGSamber	20	1e-05
ORF 1453	MSVCLKTLMKKCGSGSGSamber	20	1e-05
ORF 1454	MSCSTSSGSMKDCGSDSGSamber	20	1e-05
ORF 1455	MLMHWCRDCGCGSGSGSamber	20	1e-05
ORF 1456	MCYQIMTWRCGSGSSSamber	20	1e-05
ORF 1457	MSCVNNSDPFCGCGSGSGSamber	20	1e-05
ORF 1458	MCCVamberTYEMMTCGSGSGSamber	20	1e-05
ORF 1459	MQNSVLSCTCTCGSGSGSamber	20	1e-05
ORF 1460	MPWFCNDLCACGSGNGSamber	20	1e-05
ORF 1461	MWHSACYLamberMCGNGSGSamber	20	1e-05
ORF 1462	MLCISRLWIVCGNGSGSamber	20	1e-05
ORF 1463	MYRAKFYHDSYCGSGRGSamber	20	1e-05
ORF 1464	MCELVDMFSMNCGSGSGSamber	20	1e-05
ORF 1465	MWMCTDamberMVDCGSGSGSamber	20	1e-05
ORF 1466	MDPCASHVCHGCGSGSRSamber	20	1e-05
ORF 1467	MKCRIMHWVQNCGSGSGSamber	20	1e-05
ORF 1468	MTQRNCMYCKSCGSGSGSamber	20	1e-05
ORF 1469	MNCYRMRFSCCGSGSGSamber	20	1e-05
ORF 1470	MKWCYACSPCCGSGSGSamber	20	1e-05
ORF 1471	MLITECYMKRYCGSGSamber	20	1e-05
ORF 1472	MDQGFSQSFYSamberTCGSGSGSamber	20	1e-05
ORF 1473	MKACDLYRLMHCGSGSGSamber	20	1e-05
ORF 1474	MFEMCEHYVNCGSGSGSamber	20	1e-05
ORF 1475	MALYWFRTIACGSGSGSamber	20	1e-05
ORF 1476	MKCNERVHRFECCGSGSGSamber	20	1e-05
ORF 1477	MLFTFCWCCMSCGSGSGSamber	20	1e-05
ORF 1478	MRKCLFTLMHCGSGSGSamber	20	1e-05
ORF 1479	MPSTKATEVPTWWCGSGSGSamber	20	1e-05
ORF 1480	MSIIVCNRFSMYACGSGSGSamber	20	1e-05
ORF 1481	MECGamberMRNEYHCGSGSGSamber	20	1e-05
ORF 1482	MDGNSWamberFQIFTCGSGSSSamber	20	1e-05
ORF 1483	MTTamberPMDKRFNCGSGSGSamber	20	1e-05
ORF 1484	MMCNCEINACLSCGSGSGSamber	20	1e-05
ORF 1485	MENAMCLNHSLRCGSGSGSamber	20	1e-05
ORF 1486	MCPIRKTCTFMCGSGSGSamber	20	1e-05
ORF 1487	MDPNMYCACTCGSGSGSamber	20	1e-05
ORF 1488	MPMLSYRYSVCGSGSSSamber	20	1e-05
ORF 1489	MVKIMRYIELGCCGSGSGSamber	20	1e-05
ORF 1490	MKHRLWRLMHKCGSGSGSamber	20	1e-05
ORF 1491	MAWMCNDLTFMCGSGSGSamber	20	1e-05
ORF 1492	MGNMMTCYMHCGSGSGSamber	20	1e-05
ORF 1493	MYRLKCLMHEAYCGNGSGSamber	20	1e-05
ORF 1494	MQLCYVLYEMCGSGSGSamber	20	1e-05
ORF 1495	MQYVVTIKSCCGSGSGSamber	20	1e-05
ORF 1496	MNAATQYVamberCCGSGSGSamber	20	1e-05
ORF 1497	MLRDMMIRGYDWCGSGSGSamber	20	1e-05
ORF 1498	MMCCDIIHCCGSGSGSamber	20	1e-05
ORF 1499	MWCSAIYHVCGSGSGSamber	20	1e-05
ORF 1500	MRSCRLMLQDCGSGSGSamber	20	1e-05
ORF 1501	MFWKKQVDMCCGSGSGSamber	20	1e-05
ORF 1502	MSMGMRYDYRYCCGSGSGSamber	20	1e-05
ORF 1503	MKDLKNTKRCNSCGSGSGSamber	20	1e-05
ORF 1504	MTLSLKVLMRCGSGSGSamber	20	1e-05
ORF 1505	MSWKRICRIDCGSSSGSamber	20	1e-05
ORF 1506	MDASYKHamberochreVSYLRQGSGSamber	20	1e-05
ORF 1507	MFGMLRHLCCKVCGSGSDSamber	20	1e-05
ORF 1508	MQCTNWFTWWHKCGSGSGSamber	20	1e-05
ORF 1509	MRSamberKHSLKCSCCGSamber	20	1e-05
ORF 1510	MRSLFALMHYKCGSGSGSamber	20	1e-05
ORF 1511	MIPFRTLIYRCSCGSGNGSamber	20	1e-05
ORF 1512	MNMMFRTYCTCNCGSGSGSamber	20	1e-05
ORF 1513	MVRLIVIVAAAAGSamber	20	1e-05
ORF 1514	MGDNTLNSGDRCGSGSGSamber	20	1e-05
ORF 1515	MRAVYNHKRYCGSGSGSamber	20	1e-05
ORF 1516	MFCRMDLMDYCGTGSGSamber	20	1e-05
ORF 1517	MRMYVRQSILCGSGSGSamber	20	1e-05
ORF 1518	MCACVAKKICMCGSGSGSamber	20	1e-05
ORF 1519	MVKLKDMCCIACGSGSGSamber	20	1e-05
ORF 1520	MEQLKTLMNCCGSGSSSamber	20	1e-05
ORF 1521	MCHVRMVKTTCSCGSGSGSamber	20	1e-05
ORF 1522	MFCGAKKKSKICGSDSGSamber	20	1e-05
ORF 1523	MNLSSSMTYLNTCGSGSGSamber	20	1e-05
ORF 1524	MDVGCSLRNELCCDSGSGSamber	20	1e-05
ORF 1525	MVSHRSVFLMCCGSGSGSamber	20	1e-05
ORF 1526	MSCKYRPVHTCGSGSGSamber	20	1e-05
ORF 1527	MTVPLFCQGFSCGSGSGSamber	20	1e-05
ORF 1528	MGVDLQCIWSACGSGSGSamber	20	1e-05
ORF 1529	MMCamberTRSICCCGSGSGSamber	20	1e-05
ORF 1530	MGVVQNAYDTCGSDSGSamber	20	1e-05
ORF 1531	MamberDHDSEHCSCGSGSGSamber	20	1e-05
ORF 1532	MRAKCVNCLKTYCGSGSGSamber	20	1e-05
ORF 1533	MCGHVRINTMSCCGSGSGSamber	20	1e-05
ORF 1534	MTRCNCLRHCNSCGNGSGSamber	20	1e-05
ORF 1535	MLCRKGYFQNCCGSGSGSamber	20	1e-05
ORF 1536	MCDLCCTMSNRLCGSGSGSamber	20	1e-05
ORF 1537	MSNTPWRSFMCTCGSGSGSamber	20	1e-05
ORF 1538	MSCVIMRNMQGLCGSGSGSamber	20	1e-05
ORF 1539	MGWLFRIRKATCGSSSGSamber	20	1e-05
ORF 1540	MGTYQSYWKLCTCDSGSGSamber	20	1e-05
ORF 1541	MKRKMDLKCLMACGSGSGSamber	20	1e-05
ORF 1542	MHIDRKMEKTCGSGSDSamber	20	1e-05
ORF 1543	MERYKTICAHTHTCGSGSGSamber	20	1e-05
ORF 1544	MGTNTCLRYLMSCGSGSGSamber	20	1e-05
ORF 1545	MRSYLSDFRSCDCGSGSGSamber	20	1e-05
ORF 1546	MGNVHSHMIHCCGIGSGSamber	20	1e-05
ORF 1547	MDMCSISTYRNDWMCGSGSGSamber	20	1e-05
ORF 1548	MWQCMDIMHKCCGSGSGSamber	20	1e-05
ORF 1549	MWRMNCVWMSVCGSGSGSamber	20	1e-05
ORF 1550	MACYCFCTHIWNCGSGSGSamber	20	1e-05
ORF 1551	MNHCLKTLMTDCGSGSGSamber	20	1e-05
ORF 1552	MamberCGFFKLNHCGSGSGSamber	20	1e-05
ORF 1553	MERIYLWVKGCGSGSDSamber	20	1e-05
ORF 1554	MHTRATCEIMCGSGSGSamber	20	1e-05
ORF 1555	MLWFSCHKMVCGSGSGSamber	20	1e-05
ORF 1556	MMACKYSCMYCGSGSGSamber	20	1e-05
ORF 1557	MICSRKVNamberLVCCGSGSGSamber	20	1e-05
ORF 1558	MIVCDGCGSGSGSamber	20	1e-05
ORF 1559	MWRTIPTRCCWCGSGSGSamber	20	1e-05
ORF 1560	MMLSFEDLCSLCGSGSGSamber	20	1e-05
ORF 1561	MCPVRSGCMIICGSGSGSamber	20	1e-05
ORF 1562	MCPYHVLAFYKCGSGSGSamber	20	1e-05
ORF 1563	MELSLKLLMSCGSGSGSamber	20	1e-05
ORF 1564	MLGFCRIRTYCGSGSGSamber	20	1e-05
ORF 1565	MDCVMMTRCRCICGSGSGSamber	20	1e-05
ORF 1566	MDMTGCFQLMYCGSGSGSamber	20	1e-05
ORF 1567	MPYRVGNQSMCDTCGSGSGSamber	20	1e-05
ORF 1568	MCEDCLILNAHCSSGSGSamber	20	1e-05
ORF 1569	MFEMNWSASICGSGSGSamber	20	1e-05
ORF 1570	MDTEWHFCMMVSCGSGSGSamber	20	1e-05
ORF 1571	MRMYLSDVKNCGSGRGSamber	20	1e-05
ORF 1572	MRKCTDLWHLMRCGSGSGSamber	20	1e-05
ORF 1573	MVYCLNCEMCVICGSGSGSamber	20	1e-05
ORF 1574	MCWTamberDVSNDCGSSSGSamber	20	1e-05
ORF 1575	MCLEYRCPNLSCGSGSGSamber	20	1e-05
ORF 1576	MRKLQDGSFHSTCGSGSGSamber	20	1e-05
ORF 1577	MGKLCSLCFVCCGSGSGSamber	20	1e-05
ORF 1578	MSRVCKYNQKCGSGSGSamber	20	1e-05
ORF 1579	MRFENCNTRLLCCGNGSGSamber	20	1e-05
ORF 1580	MGCCCSLEFLTCGSGSGSamber	20	1e-05
ORF 1581	MamberARLRLMMKCGSGSGSamber	20	1e-05
ORF 1582	MVCFQYRRNDCGSRQRSamber	20	1e-05
ORF 1583	MNRSLICLMASCGSGSGSamber	20	1e-05
ORF 1584	MCLRCDMFYTMDCGSamber	20	1e-05
ORF 1585	MRYYPMFEHCDCGSGSGSamber	20	1e-05
ORF 1586	MTSMPKNWLSVICGSGSGSamber	20	1e-05
ORF 1587	MASCEITDCVCGRGSGSamber	20	1e-05
ORF 1588	MQCSFCLGMRQRSGSamber	20	1e-05
ORF 1589	MamberMamberKDCIYRCGSGSGSamber	20	1e-05
ORF 1590	MCSMPKLVNHCGSGSGSamber	20	1e-05
ORF 1591	MPQNWCWCNCICGSGSGSamber	20	1e-05
ORF 1592	MGFWIPCPKACGSGSGSamber	20	1e-05
ORF 1593	MCLRAHTYCNCGSGSGSamber	20	1e-05
ORF 1594	MTVYRKTHKFICGSDSGSamber	20	1e-05
ORF 1595	MMSGKSCSYCGCGSGSGSamber	20	1e-05
ORF 1596	MACRKGMMGHNLCGSGSGSamber	20	1e-05
ORF 1597	MMYTICRCYYKCGSSSGSamber	20	1e-05
ORF 1598	MPVQCFYECNACGSGSGSamber	20	1e-05
ORF 1599	MFHMLMESKLamberCGSGSGSamber	20	1e-05
ORF 1600	MIRCLRDLMLCGSGSGSamber	20	1e-05
ORF 1601	MCKRAESYLASFCGNGSGSamber	20	1e-05
ORF 1602	MSCRTVVTNAVICGSDSGSamber	20	1e-05
ORF 1603	MWCNMSYMDVHVLCGNGSGSamber	20	1e-05
ORF 1604	MWCSFVLYRNYCSSGSGSamber	20	1e-05
ORF 1605	MTQTGYHRVSCLCGNGSGSamber	20	1e-05
ORF 1606	MIRCLWSLYHCGSGSGSamber	20	1e-05
ORF 1607	MCDICCCWMVLCGSGSGSamber	20	1e-05
ORF 1608	MNFILPLVYKFCCGSRSGSamber	20	1e-05
ORF 1609	MMMCADIWHNRTCGSGSGSamber	20	1e-05
ORF 1610	MALRNamberLYQHCGNGSGSamber	20	1e-05
ORF 1611	MPITENRRCCCGSGSGSamber	20	1e-05
ORF 1612	MAGYYMTCSSHCGSGSGSamber	20	1e-05
ORF 1613	MLGNTILNRTYCGSamber	20	1e-05
ORF 1614	MVKCLRILMVCGSGSGSamber	20	1e-05
ORF 1615	MCWMTCVYEICGSGSGSamber	20	1e-05
ORF 1616	MNACLALMVTCGSGSGSamber	20	1e-05
ORF 1617	MRCHSNamberGENKLCGSGSGSamber	20	1e-05
ORF 1618	MRSRSHHCLMHCGSGSGSamber	20	1e-05
ORF 1619	MYECELKSLMHCGSGSGSamber	20	1e-05
ORF 1620	MDKCRLKSLMNCGSGSGSamber	20	1e-05
ORF 1621	MDCLYDLMHSTRCGSGSGSamber	20	1e-05
ORF 1622	MCTRCLamberSLMICGSGSGSamber	20	1e-05
ORF 1623	MRQQWYITTLCGSGSSSamber	20	1e-05
ORF 1624	MHHGEMFRCLCGSGSGSamber	20	1e-05
ORF 1625	MVATCQYMGMFYCGSGSamber	20	1e-05
ORF 1626	MCFLYamberSVLFCGSSSGSamber	20	1e-05
ORF 1627	MRMCGLAPSVYCGSGSGSamber	20	1e-05
ORF 1628	MNQWAMVYNTRSCGSGSGSamber	20	1e-05
ORF 1629	MCLRPKERLKICCGSGSGSamber	20	1e-05
ORF 1630	MWVDFCWRCRCGSSSGSamber	20	1e-05
ORF 1631	MCDQWICDMCDCGSGSGSamber	20	1e-05
ORF 1632	MWYLPMTTCSMSCGSGSGSamber	20	1e-05
ORF 1633	MLNIRNSYMWDNYCGSGSGSamber	20	1e-05
ORF 1634	MTGPFQQYSCamberCGSGSGSamber	20	1e-05
ORF 1635	MACRTQNKPMHCGSGSGSamber	20	1e-05
ORF 1636	MSHDDFWWICLHRCGSGSGSamber	20	1e-05
ORF 1637	MGITFRTICKRamberCGSSSGSamber	20	1e-05
ORF 1638	MMRLTRLYMLMHCGSGSGSamber	20	1e-05
ORF 1639	MVDCLRKLMSCGSGSGSamber	20	1e-05
ORF 1640	MIRKKYMICYCGSGSGSamber	20	1e-05
ORF 1641	MLTRLRSTSMCamberICGSGSGSamber	20	1e-05
ORF 1642	MRHDVAAHTCCCGSGSGSamber	20	1e-05
ORF 1643	MMWHENDYCCGSGSGSamber	20	1e-05
ORF 1644	MPSCYLMLCGSGSGSamber	20	1e-05
ORF 1645	MWRNLRNLMQNCGSGSGSamber	20	1e-05
ORF 1646	METTCHEYGRKCGSGSGSamber	20	1e-05
ORF 1647	MPYWRYWMMDCGSGSGSamber	20	1e-05
ORF 1648	MGGWIWCVRLPICGSGSGSamber	20	1e-05
ORF 1649	MISSMAYKTCICGSGSGSamber	20	1e-05
ORF 1650	MNRNSPCAWFCGSGSDSamber	20	1e-05
ORF 1651	MEDKPMLRTICGSGSGSamber	20	1e-05
ORF 1652	MIRSLIVamberLTCGSSSGSamber	20	1e-05
ORF 1653	MGSYARIGCIACGSGSGSamber	20	1e-05
ORF 1654	MFYQECYFTVSCGSGSamber	20	1e-05
ORF 1655	MIECLKQLMNCGSGSGSamber	20	1e-05
ORF 1656	MICCPKSWMSCGSGSGSamber	20	1e-05
ORF 1657	MCRMVVRVILFAAAASGSamber	20	1e-05
ORF 1658	MKMRIRNSLCCGSGSGSamber	20	1e-05
ORF 1659	MMCTSHWNTVCWCGSGSGSamber	20	1e-05
ORF 1660	MMFGNCQRDHCGNGSGSamber	20	1e-05
ORF 1661	MKSCLKLLMVCGSGSGSamber	20	1e-05
ORF 1662	MWRKVCLVTILLCGSGSGSamber	20	1e-05
ORF 1663	MSRVFTNRLYDCGSGSGSamber	20	1e-05
ORF 1664	MRRFVMMKEIAFRCGSGSGSamber	20	1e-05
ORF 1665	MWYCWNDRLWCGSGSGSamber	20	1e-05
ORF 1666	MVGWETKQMCDNLCGSSSGSamber	20	1e-05
ORF 1667	MSEMDECCCRSMCGSGSGSamber	20	1e-05
ORF 1668	MMTDVLSGCNKTCGSGSGSamber	20	1e-05
ORF 1669	MPFSAHCVMYFCGSGSGSamber	20	1e-05
ORF 1670	MCDNYLLSTVMCGSGSGSamber	20	1e-05
ORF 1671	MGSISCLKNLMDCGSGSGSamber	20	1e-05
ORF 1672	MQWEFVNYWCIamberCGSGIGSamber	20	1e-05
ORF 1673	MCPDTRMDAYSCCGSGSGSamber	20	1e-05
ORF 1674	MYSCSDLFRLMHCGSGSGSamber	20	1e-05
ORF 1675	MANCLKALMKDCGSGSGSamber	20	1e-05
ORF 1676	MHYRVNSYMCCGSGSGSamber	20	1e-05
ORF 1677	MVDCANLRSLMFCGSGSGSamber	20	1e-05
ORF 1678	MLSHANamberRKMEHCGNGSGSamber	20	1e-05
ORF 1679	MSVRKCVRLSMCGSSSGSamber	20	1e-05
ORF 1680	MSDLKALMQCGRCGSGSGSamber	20	1e-05
ORF 1681	MTCMDTVCGSGSGSamber	20	1e-05
ORF 1682	MTITLMNGKLFCGSGSGSamber	20	1e-05
ORF 1683	MDAAYDSVamberTTCGSGSGSamber	19	1e-05
ORF 1684	MMWPFIRFRYYCCGIGSGSamber	19	1e-05
ORF 1685	MHVWRPLSMNCGSGSGSamber	19	1e-05
ORF 1686	MVLMNMRWMMDCGSGSRSamber	19	1e-05
ORF 1687	MFETYCMCVFCGSGSGSamber	19	1e-05
ORF 1688	MKVYQKLRRLMCGSGSGSamber	19	1e-05
ORF 1689	MCCYVNDCYNCGSGSGSamber	19	1e-05
ORF 1690	MMCRNRMPIGCGSGSamber	19	1e-05
ORF 1691	MVVVWQSAFMCCGSGSGSamber	19	1e-05
ORF 1692	MSCYDFAWIQCGSGSGSamber	19	1e-05
ORF 1693	MGCCMCTDDYFCGSGSGSamber	19	1e-05
ORF 1694	MRSYQFCIVDYCSSGSGSamber	19	1e-05
ORF 1695	MEFCVAHYTWVCGSGSGSamber	19	1e-05
ORF 1696	MGMWSRFVNCVCGSGSGSamber	19	1e-05
ORF 1697	MNRCLRALMKNCGSGSGSamber	19	1e-05
ORF 1698	MRDamberCVLPYCCGSGSGSamber	19	1e-05
ORF 1699	MAYLVRISIYCDSGSGSamber	19	1e-05
ORF 1700	MRRDSVHWACDFCGSGSGSamber	19	1e-05
ORF 1701	MCLHCCTRMKCGSGSGSamber	19	1e-05
ORF 1702	MWCYSYVVIHRCGSGSDSamber	19	1e-05
ORF 1703	MALTNYMLNSCCGSGSGSamber	19	1e-05
ORF 1704	MVSRSSFTYICCGSDSGSamber	19	1e-05
ORF 1705	MLNCDRNIYCCCGSGSGSamber	19	1e-05
ORF 1706	MPMVCSFPKLDDNCGSDSGSamber	19	1e-05
ORF 1707	MLCamberamberNVGLHICGSGSGSamber	19	1e-05
ORF 1708	MTRGAMSNYRCGSGSSSamber	19	1e-05
ORF 1709	MTRLCTMQKLMCGSGSamber	19	1e-05
ORF 1710	MLCSTHYSHWFCGSGSGSamber	19	1e-05
ORF 1711	MHKMSKSNLICGSGSGSamber	19	1e-05
ORF 1712	MCECIRRVMSCGSGSGSamber	19	1e-05
ORF 1713	MRYMQCIMCQRCGSGSGSamber	19	1e-05
ORF 1714	MDDLDTFIKNFTCGSGSGSamber	19	1e-05
ORF 1715	MLRFIGLYCCCCGSGSGSamber	19	1e-05
ORF 1716	MGCFWFPKYMCGSGSGSamber	19	1e-05
ORF 1717	MANRNNCSLLCGSGSGSamber	19	1e-05
ORF 1718	MRLCILMSHKCCGSGSGSamber	19	1e-05
ORF 1719	MHRFSDNMPVCGRGSGSamber	19	1e-05
ORF 1720	MNCMFGCEYCCGSGSGSamber	19	1e-05
ORF 1721	MCamberTDYFLWNCGSGSGSamber	19	1e-05
ORF 1722	MRHRCQFSLPCGSGSGSamber	19	1e-05
ORF 1723	MSDTCLRKLMSNCGSGSGSamber	19	1e-05
ORF 1724	MASVAVSTKYMTCGSGNGSamber	19	1e-05
ORF 1725	MQCLAMRYSCCCGSGSGSamber	19	1e-05
ORF 1726	MMCQPMYCCYKSCGSGSGSamber	19	1e-05
ORF 1727	MMKYMDGRRNMCCGSGSGSamber	19	1e-05
ORF 1728	MTWMSCQKLCGCGSGSGSamber	19	1e-05
ORF 1729	MSKWLYMGKVLLECGSGSGSamber	19	1e-05
ORF 1730	MTHEMCMKQVCLCGSGSGSamber	19	1e-05
ORF 1731	MMKQCYNGCNLCGSGSGSamber	19	1e-05
ORF 1732	MamberNTSHVGamberSCGSGNGSamber	19	1e-05
ORF 1733	MLSCLKVYMPCGSGSGSamber	19	1e-05
ORF 1734	MMNVTRMSCMLCGSGSGSamber	19	1e-05
ORF 1735	MMSKLMKDTFCGSGSGSamber	19	1e-05
ORF 1736	MHGRCSMFRLCCGSGSGSamber	19	1e-05
ORF 1737	MVMCDCNHFLCGSSSGSamber	19	1e-05
ORF 1738	MAamberRTVamberNQCGSGSGSamber	19	1e-05
ORF 1739	MCDNGSFFELQCCGSGSGSamber	19	1e-05
ORF 1740	MLMLFCIMSESCGSGSGSamber	19	1e-05
ORF 1741	MMYFARIKCCNCGSGSGSamber	19	1e-05
ORF 1742	MDVYMCFDFGCGSGSGSamber	19	1e-05
ORF 1743	MHYACSLSDVCGSGNGSamber	19	1e-05
ORF 1744	MMWTIIVKQSLCDSGSGSamber	19	1e-05
ORF 1745	MIMCDMNIRMWCGSGSGSamber	19	1e-05
ORF 1746	MNMISCFWCCECGSGSGSamber	19	1e-05
ORF 1747	MWTSYGFLVPNCGSGSSSamber	19	1e-05
ORF 1748	MTSPCYDCFWMCGSGSGSamber	19	1e-05
ORF 1749	MPFSamberCSRKLYCGSGSGSamber	19	1e-05
ORF 1750	MWNCSWMAYSTCGSGSGSamber	19	1e-05
ORF 1751	MEDHVGFAHACYCGSGSGSamber	19	1e-05
ORF 1752	MPMMSNLKCTCGGGSGSamber	19	1e-05
ORF 1753	MNQRSACYSHCGSGSGSamber	19	1e-05
ORF 1754	MCYWNLVCMEMCGSamber	19	1e-05
ORF 1755	MVPYDCMHGSCGSGSGSamber	19	1e-05
ORF 1756	MPNCIRSNHRKamberCGSGNGSamber	19	1e-05
ORF 1757	MNCLPSRLTFICGSGSGSamber	19	1e-05
ORF 1758	MCPEDCIRLYLACGNGSGSamber	19	1e-05
ORF 1759	MCFMHSSEDNCGSGSGSamber	19	1e-05
ORF 1760	MTLLMSCTCGSGSGSamber	19	1e-05
ORF 1761	MRMMGYCLEYQLCGSGSGSamber	19	1e-05
ORF 1762	MLTKNYTFLCNPWCGSGSDSamber	19	1e-05
ORF 1763	MSCGKIRFRLCGSGSGSamber	19	1e-05
ORF 1764	MQQYLWMNIYKICSSGSGSamber	19	1e-05
ORF 1765	MANMDLFALMHCGSGSGSamber	19	1e-05
ORF 1766	MVTamberRLYNLMHSCGSGSGSamber	19	1e-05
ORF 1767	MCYHRAEIMKCGSGSGSamber	19	1e-05
ORF 1768	MVamberMLCESTDCGSGSGSamber	19	1e-05
ORF 1769	MWACSFSMHCQCGSGSGSamber	19	1e-05
ORF 1770	MAFRNFLYSGLCGSGSGSamber	19	1e-05
ORF 1771	MCCVDWFCNHFCGSGSGSamber	19	1e-05
ORF 1772	MKYCHARCSICGSGSGSamber	19	1e-05
ORF 1773	MCKMSLamberFWATYYGSGSGSamber	19	1e-05
ORF 1774	MMMCTPCTCYICGSDSGSamber	19	1e-05
ORF 1775	MTIRCKGMTTCGSGSGSamber	19	1e-05
ORF 1776	MKITNYRYECNCCCGSGSDSamber	19	1e-05
ORF 1777	MSQLCFKELMKCGSGSGSamber	19	1e-05
ORF 1778	MICWDPRIRLCGSGSGSamber	19	1e-05
ORF 1779	MSKWCLMYVHCYCGSGSGSamber	19	1e-05
ORF 1780	MSKWWALMHNCIKCGSGSGSamber	19	1e-05
ORF 1781	MamberHEDICELAICGSGSGSamber	19	1e-05
ORF 1782	MAEVWMYSNHCDSGSGSamber	19	1e-05
ORF 1783	MIRCWSKLMDCGSGSGSamber	19	1e-05
ORF 1784	MMCYYVamberRVDCGSGSGSamber	19	1e-05
ORF 1785	MFAYPTHLMLCGSGSGSamber	19	1e-05
ORF 1786	MSLFKLMNKNVFCGSGSGSamber	19	1e-05
ORF 1787	MGPYIKCHPCCGSGRGSamber	19	1e-05
ORF 1788	MGWKLSALSWHCCGSDSGSamber	19	1e-05
ORF 1789	MDMCYGRVLRVWSCGSGSGSamber	19	1e-05
ORF 1790	MVSYYEQCTKKYCDSGSGSamber	19	1e-05
ORF 1791	MGHHCREIRICGSGSGSamber	19	1e-05
ORF 1792	MRWMLCTSKPSCGSGSGSamber	19	1e-05
ORF 1793	MVSCLKKLMQCGSGSGSamber	19	1e-05
ORF 1794	MWDLCTEWNCCGSGSGSamber	19	1e-05
ORF 1795	MVACMKSCMRCGSGSGSamber	19	1e-05
ORF 1796	MMTCLKALMNCGSGSGSamber	19	1e-05
ORF 1797	MANRKKLNDVCGSGSGSamber	19	1e-05
ORF 1798	MYCVAQDVMCICGSGSGSamber	19	1e-05
ORF 1799	MSMDFLYICHRCGRGSGSamber	19	1e-05
ORF 1800	MCVYHRMIARDDCGSGSGSamber	19	1e-05
ORF 1801	MPRMNDMRDVMCGSGSGSamber	19	1e-05
ORF 1802	MCTECLTNCLMCGSGSGSamber	19	1e-05
ORF 1803	MRLSIMMCDESWECGSGSGSamber	19	1e-05
ORF 1804	MHIAWLYCKRCGSGSGSamber	19	1e-05
ORF 1805	MKTQCPGSSECGSGSDSamber	19	1e-05
ORF 1806	MCMWTNRTGCNFCGNGSGSamber	19	1e-05
ORF 1807	MVVQYCECTKNLCGSGSGSamber	19	1e-05
ORF 1808	MGISCERNamberMCGSGSGSamber	19	1e-05
ORF 1809	MFSWFSLWCFSCGSGNGSamber	19	1e-05
ORF 1810	MCSRSICYSVCGSGSGSamber	19	1e-05
ORF 1811	MLCFQTATMRCGSDSGSamber	19	1e-05
ORF 1812	MWRIPKAVMNCGSGSGSamber	19	1e-05
ORF 1813	MCFIRACLYamberGCGNGSGSamber	19	1e-05
ORF 1814	MLamberGNMHMPGINCGSGSGSamber	19	1e-05
ORF 1815	MQMASTMCGQCGSGSGSamber	19	1e-05
ORF 1816	MCNCYYRCVTCGSGSGSamber	19	1e-05
ORF 1817	MKHTAMTICHQHCGSGSGSamber	19	1e-05
ORF 1818	MCNHKSEDMRVPVCGTGSGSamber	19	1e-05
ORF 1819	MALMYTKIMNCGSGSGSamber	19	1e-05
ORF 1820	MQLRLMMGCNCGSGSGSamber	19	1e-05
ORF 1821	MIKCAGCCDECCGSGSGSamber	19	1e-05
ORF 1822	MCYIAQFSRICGSGNGSamber	19	1e-05
ORF 1823	MFEMCFFRSSYACGSGSGSamber	19	1e-05
ORF 1824	MTCSSVLKNLLCGSGSGSamber	19	1e-05
ORF 1825	MTVCPSMHNSamberRCGSGSGSamber	19	1e-05
ORF 1826	MPKIFPMMCCYCGSGSGSamber	19	1e-05
ORF 1827	MRHYamberVLCERNCGSGSGSamber	19	1e-05
ORF 1828	MHVYKIVCDWTCGSGNGSamber	19	1e-05
ORF 1829	MCCPMTNHMRDTCGSGSGSamber	19	1e-05
ORF 1830	MCamberQSGESYNCNCGSGSamber	19	1e-05
ORF 1831	MVSCNVDWTCTLCGSGSGSamber	19	1e-05
ORF 1832	MTVEIEYFPDCCCGSGSGSamber	19	1e-05
ORF 1833	MamberMCQTYERINYCGSGSGSamber	19	1e-05
ORF 1834	MIVTCPFDNFWCDCGSGSGSamber	19	1e-05
ORF 1835	MCNSCQFVRQRQGSamber	19	1e-05
ORF 1836	MMKCPSGCSNCGSGSGSamber	19	1e-05
ORF 1837	MHHNTGLDCSLHCDSGSGSamber	19	1e-05
ORF 1838	MQYAMYCVWSCGSGSGSamber	19	1e-05
ORF 1839	MCESVYQMWFCGSGSGSamber	19	1e-05
ORF 1840	MANLSIAHVTMCGSGRGSamber	19	1e-05
ORF 1841	MRNCRLSVLMMNCGSGSGSamber	19	1e-05
ORF 1842	MGKWNACDLDASCGSGSGSamber	19	1e-05
ORF 1843	MLNFSNMTYCCSSGSGSamber	19	1e-05
ORF 1844	MLRPQICMHSFCGSGSGSamber	19	1e-05
ORF 1845	MERVPYHHNCHCGSGSGSamber	19	1e-05
ORF 1846	MTDDWWKYMECGSGSGSamber	19	1e-05
ORF 1847	MLASSGYDEMQNCGSGSSSamber	19	1e-05
ORF 1848	MQIRMYamberGMHCGSGSGSamber	19	1e-05
ORF 1849	MRKCKNVNWRLYCGSGSGSamber	19	1e-05
ORF 1850	MAYCLKKLMFCGSGSGSamber	19	1e-05
ORF 1851	MQGFTSRVVNWCGSGSGSamber	19	1e-05
ORF 1852	MACNDYCCYTCGSGSGSamber	19	1e-05
ORF 1853	MWYGWSLPTYHCGSGSGSamber	19	1e-05
ORF 1854	MLMCSVSYRYSTCGSGSGSamber	19	1e-05
ORF 1855	MGSLNYWCCHSWCGSGSGSamber	19	1e-05
ORF 1856	MDTRYFWQCRCGSGSDSamber	19	1e-05
ORF 1857	MTYKFLWRGCCGSGSGSamber	19	1e-05
ORF 1858	MESYSRYESECGSGSGSamber	19	1e-05
ORF 1859	MFWHTRIHFCCDSGSGSamber	19	1e-05
ORF 1860	MFYGCSNAQIKYCSSGSGSamber	19	1e-05
ORF 1861	MCATHVEILSYCGSGSGSamber	19	1e-05
ORF 1862	MNRICQLMDSCGSGSGSamber	19	1e-05
ORF 1863	MRSQFNTLamberHCDSGSGSamber	19	1e-05
ORF 1864	MSPMQRMCYSCQCGSGSGSamber	19	1e-05
ORF 1865	MFCYMQWKFHPVCGSGSGSamber	19	1e-05
ORF 1866	MIVYYRGRFYLNCGRGSGSamber	19	1e-05
ORF 1867	MKQTRFSRSRKCCGSGSGSamber	19	1e-05
ORF 1868	MLCGHIIRLRHCGSGSSSamber	19	1e-05
ORF 1869	MMFSGDYWICIGHCGSGSGSamber	19	1e-05
ORF 1870	MFVTQCDWVYMNCGSDSGSamber	19	1e-05
ORF 1871	MAMSRLQLYFLVCGSGSGSamber	19	1e-05
ORF 1872	MCTNNQRLNNNMCGNGSGSamber	19	1e-05
ORF 1873	MSCamberHYQHNNCGSGSGSamber	19	1e-05
ORF 1874	MCWRAAVMMLDACGSGSGSamber	19	1e-05
ORF 1875	MRMESLCSCGVCGSGSGSamber	19	1e-05
ORF 1876	MKLPWKSCIMCGSGSDSamber	19	1e-05
ORF 1877	MRFKPPHECYCGSamber	19	1e-05
ORF 1878	MNNCLLSLMRCGSGSGSamber	19	1e-05
ORF 1879	MFCWILamberISKRCGSGSGSamber	19	1e-05
ORF 1880	MNCMTGFCTCNCGSGSGSamber	19	1e-05
ORF 1881	MLDCWKILVYDCGSGSGSamber	19	1e-05
ORF 1882	MRTKMCRSMKCGNGSGSamber	19	1e-05
ORF 1883	MPAGVSamberMIKLNCGNGSGSamber	19	1e-05
ORF 1884	MCKQDLWDSIECCGSGSGSamber	19	1e-05
ORF 1885	MSSSIPVCLSICGSGSGSamber	19	1e-05
ORF 1886	MRMQKENYFVCGSGSGSamber	19	1e-05
ORF 1887	MVNCLKSLMNCGSGSGSamber	19	1e-05
ORF 1888	MRMAVILNDGYLCGSGSGSamber	19	1e-05
ORF 1889	MTLRWMSCCSCGSGSGSamber	19	1e-05
ORF 1890	MWMCSamberTDNYVKICGSGSSSamber	19	1e-05
ORF 1891	MASMRIFRICLTECSSGSGSamber	19	1e-05
ORF 1892	MLFELIFEHSCGSGSamber	19	1e-05
ORF 1893	MAMCRSIIRCCCGSGSGSamber	19	1e-05
ORF 1894	MNCRSIRQLMDCGSGSGSamber	19	1e-05
ORF 1895	MRWCQIGISGVCGSGSGSamber	19	1e-05
ORF 1896	MVVLTKTEMWCGSDSGSamber	19	1e-05
ORF 1897	MYAFKNTQLCDCGSGSDSamber	19	1e-05
ORF 1898	MSMNKKTLICLMRCGSGSGSamber	19	1e-05
ORF 1899	MRMAVRNCDHHHCGSGSGSamber	19	1e-05
ORF 1900	MHVCRamberLSFSNWICGSGSGSamber	19	1e-05
ORF 1901	MCHWHITTFGCGSGSGSamber	19	1e-05
ORF 1902	MNRTPCDNLWTHKCGSGSGSamber	19	1e-05
ORF 1903	MHHWYRNECTSCGSGSGSamber	19	1e-05
ORF 1904	MCAGDVYMDMICGSGSamber	19	1e-05
ORF 1905	MSVCLVKLMNCGSGSGSamber	19	1e-05
ORF 1906	MGCHRFRITKCGSGSGSamber	19	1e-05
ORF 1907	MEIMCCCDSNGCGSGSGSamber	19	1e-05
ORF 1908	MLELMCHQDVCGSGSGSamber	19	1e-05
ORF 1909	MVWLKYYLSSILCGSGSGSamber	19	1e-05
ORF 1910	MEHYMMKCRRCGSGSGSamber	19	1e-05
ORF 1911	MFVPEMINDCCGSGSSSamber	19	1e-05
ORF 1912	MKSKDRamberFCDKCGSGSGSamber	19	1e-05
ORF 1913	MAWEITamberHMSNCGSGSGSamber	19	1e-05
ORF 1914	MCVAMNCVHHPLCGSGSGSamber	19	1e-05
ORF 1915	MHRTLRCTKQCGSGSGSamber	19	1e-05
ORF 1916	MRLELMLTWMCGSGSGSamber	19	1e-05
ORF 1917	MCLLNNFQCLMLACGSGSGSamber	19	1e-05
ORF 1918	MVSKCKGMTCTCGSGSGSamber	19	1e-05
ORF 1919	MKTHWTVRCKSCGSGSGSamber	19	1e-05
ORF 1920	MTCANTCSYMHMCGSGSGSamber	19	1e-05
ORF 1921	MWYFEYYREFRCGSGSGSamber	19	1e-05
ORF 1922	MVRCTRELMNCGSGSGSamber	19	1e-05
ORF 1923	MHDMMAKLRKYICGSGSGSamber	19	1e-05
ORF 1924	MICAEMIMQKCGSGSGSamber	19	1e-05
ORF 1925	MWCILDETVNCCGSGSGSamber	19	1e-05
ORF 1926	MICFGWKMQYERCGSGRGSamber	19	1e-05
ORF 1927	MGamberFLQKFWSHCGSGSGSamber	19	1e-05
ORF 1928	MELPNNTCLICGSGSGSamber	19	1e-05
ORF 1929	MHQSSYCMRSQCGSGSGSamber	19	1e-05
ORF 1930	MFWAHRCFWQCGSGSGSamber	19	1e-05
ORF 1931	MTYRESCCLPCGSGSGSamber	19	1e-05
ORF 1932	MCTMQRWCPKHACGNGSGSamber	19	1e-05
ORF 1933	MRKMCDLMSRSCGSGSGSamber	19	1e-05
ORF 1934	MQSWCVHPSDTMSCGSGSGSamber	19	1e-05
ORF 1935	MWKRVVMSCNVCGSGSGSamber	19	1e-05
ORF 1936	MGCFDAIWRHRYCGSGSGSamber	19	1e-05
ORF 1937	MHamberMDWMMNDRMCGSGSGSamber	19	1e-05
ORF 1938	MRFCLLMADSGHKCGSGSGSamber	19	1e-05
ORF 1939	MNHYKSLYSLMHCGSGSGSamber	19	1e-05
ORF 1940	MVAYRCNRCYNMCGSSSGSamber	19	1e-05
ORF 1941	MWNSRLCHWTVNACGSGSGSamber	19	1e-05
ORF 1942	MCRMCLYPCVNVCGSGSGSamber	19	1e-05
ORF 1943	MEWTCGYSYCDCGSGSGSamber	19	1e-05
ORF 1944	MGKMDWYWKMSCGSGSGSamber	19	1e-05
ORF 1945	MSWCEPLMCGCDCGSGSGSamber	19	1e-05
ORF 1946	MSCDYTWSSWHCGRGSGSamber	19	1e-05
ORF 1947	MIELLKRMMSCGNGSGSamber	19	1e-05
ORF 1948	MCASYHMDMNYCGSDSGSamber	19	1e-05
ORF 1949	MDCMNSMNVCQCGSGSGSamber	19	1e-05
ORF 1950	MSFCRTYDLKVHFTCGSGSGSamber	19	1e-05
ORF 1951	MMHDNFVAYDCGSGSDSamber	19	1e-05
ORF 1952	MMQMamberFLCSTLCGSGSGSamber	19	1e-05
ORF 1953	MHLFSWCNGTVLCGSGSGSamber	19	1e-05
ORF 1954	MMKYREMTMCKCGSGSGSamber	19	1e-05
ORF 1955	MLNVQRCYLCCKICGSGSGSamber	19	1e-05
ORF 1956	MWWYGFCRGSSCGSGSGSamber	19	1e-05
ORF 1957	MSCRLMWSCSCGSGSGSamber	19	1e-05
ORF 1958	MLMCANEVKVTHCGSGSGSamber	19	1e-05
ORF 1959	MMLFWYEIYVCGSGSGSamber	19	1e-05
ORF 1960	MAHEYVNKYHCGSGSGSamber	19	1e-05
ORF 1961	MCCVWRMTCGNCGSGSGSamber	19	1e-05
ORF 1962	MCAMRRRDHWNCGSGSGSamber	19	1e-05
ORF 1963	MLNSTMNIGNCGSGNGSamber	19	1e-05
ORF 1964	MFQCQWVCICCGSGSGSamber	19	1e-05
ORF 1965	MWMRTCCRYFYSCGSGSGSamber	19	1e-05
ORF 1966	MLTCKAGMWICCGSGSGSamber	19	1e-05
ORF 1967	MRMCKCMLQamberCGSGNGSamber	19	1e-05
ORF 1968	MACVFWNRYQMCGSGSamber	19	1e-05
ORF 1969	MGKamberLNSTMQCGSGSamber	19	1e-05
ORF 1970	MGPSVRMCDVCGSGSGSamber	19	1e-05
ORF 1971	MMMVTTCQFNCMCGSGSGSamber	19	1e-05
ORF 1972	MLWLWSRMNSCGSGSDSamber	19	1e-05
ORF 1973	MNCVDYSDRFGTCGSGSGSamber	19	1e-05
ORF 1974	MLDWTMSTCKDCGSGSGSamber	19	1e-05
ORF 1975	MENRGNMCNHRCCGSGSGSamber	19	1e-05
ORF 1976	MASLDSNDTGNCGNGSGSamber	19	1e-05
ORF 1977	MLRACYLMPSNCCGSGSGSamber	19	1e-05
ORF 1978	MVCRFEYLWHFCGSGSSSamber	19	1e-05
ORF 1979	MHSCLRRLMNCGSGSGSamber	19	1e-05
ORF 1980	MDQADRLKNFCCGSGSGSamber	19	1e-05
ORF 1981	MCTTCVMWIYCGSGSGSamber	19	1e-05
ORF 1982	MWMKFYDDFEFRCGSGSGSamber	19	1e-05
ORF 1983	MLSVGCTKYTCGSGSGSamber	19	1e-05
ORF 1984	MRIFCLRSCCEHYCGSGSGSamber	19	1e-05
ORF 1985	MRKLFTHICHDCGSGSGSamber	19	1e-05
ORF 1986	MVGamberRVSIamberHCGTGSGSamber	19	1e-05
ORF 1987	MLSSMRMSSLRamberDCGSGSGSamber	19	1e-05
ORF 1988	MAMamberPMNNHETVCGSGSGSamber	19	1e-05
ORF 1989	MTCHRCNEGICGSGSGSamber	19	1e-05
ORF 1990	MTTRVCNHCVCGSGNGSamber	19	1e-05
ORF 1991	MWKIHCTGRKCGSGSGSamber	19	1e-05
ORF 1992	MCMLCSVCHKCGSGSGSamber	19	1e-05
ORF 1993	MTDMWKLGLNCGSGSSSamber	19	1e-05
ORF 1994	MARSNLYCLMWSCGSGSGSamber	19	1e-05
ORF 1995	MNLNDMCYHSANCGSGSGSamber	19	1e-05
ORF 1996	MGIRVERDPVTCGSGSGSamber	19	1e-05
ORF 1997	MMMRDMLIASSCGSGSGSamber	19	1e-05
ORF 1998	MFSDWYIFQIDCCGSSSGSamber	19	1e-05
[truncated: 752,196+ more rows]

## Sheet: R3
selection round # 3	Total Reads #3596953
	Peptide sequence	Number of Reads	Proportion of library reads
ORF 1	MLNamberKYDVMWHYYCGSGSGSamber	21975	0.00611
ORF 2	MLNSVNDDMYLAYCGSGSGSamber	18210	0.00506
ORF 3	MKNFVYMGDIRLSCGSGSGSamber	12301	0.00342
ORF 4	MLNHYQDPMYQLYCGSGSGSamber	10850	0.00302
ORF 5	MSVCRLRNLMNCGSGSGSamber	7852	0.00218
ORF 6	MLNRESDLMYQIYCGSGSGSamber	7759	0.00216
ORF 7	MLNVPTDPMFLVYCGSGSGSamber	7341	0.00204
ORF 8	MWGFYSRVMRCGSGSGSamber	6576	0.00183
ORF 9	MNICRLKKLMKCGSGSGSamber	5782	0.00161
ORF 10	MSICLKRLMQCGSGSGSamber	4721	0.00131
ORF 11	MNRCLRNLMNCGSGSGSamber	4352	0.00121
ORF 12	MLNAKGDTMFIIYCGSGSGSamber	4154	0.00115
ORF 13	MVNCELKTLMHCGSGSGSamber	4104	0.00114
ORF 14	MNVCLRALMKSCGSGSGSamber	4019	0.00112
ORF 15	MHSCKLFELMHKCGSGSGSamber	3887	0.00108
ORF 16	MIECLKELMDQCGSGSGSamber	3783	0.00105
ORF 17	MIVYYRGRFYLNCGSGSGSamber	3765	0.00105
ORF 18	MRQCLKLKALMNCGSGSGSamber	3442	0.00096
ORF 19	MNSCLKSLMKCGSGSGSamber	3126	0.00087
ORF 20	MSNVCLRELMNCGSGSGSamber	3119	0.00087
ORF 21	MWYTYADLMDYCGSGSGSamber	3085	0.00086
ORF 22	MNKCLISLMNCGSGSGSamber	3015	0.00084
ORF 23	MVNCLKKLMHCGSGSGSamber	2969	0.00083
ORF 24	MVKCLKKLMQSNYCGSGSGSamber	2936	0.00082
ORF 25	MTVCLKDLMQCGSGSGSamber	2923	0.00081
ORF 26	MNACLKRLMKCGSGSGSamber	2896	0.00081
ORF 27	MSSCLKHLMRNCGSGSGSamber	2827	0.00079
ORF 28	MNVCLKSLMANCGSGSGSamber	2797	0.00078
ORF 29	MVNCLKSLMNCGSGSGSamber	2780	0.00077
ORF 30	MLKCLKEIMNCGSGSGSamber	2758	0.00077
ORF 31	MVSCLKKLMQCGSGSGSamber	2631	0.00073
ORF 32	MIACLRKLMSNSCGSGSGSamber	2553	0.00071
ORF 33	MILCTKKLMSCGSGSGSamber	2525	0.0007
ORF 34	MTECLRELMKCGSGSGSamber	2463	0.00068
ORF 35	MNMCLKELMHCGSGSGSamber	2439	0.00068
ORF 36	MNACLLRLMRNKCGSGSGSamber	2417	0.00067
ORF 37	MRKCLYLLMHSCGSGSGSamber	2409	0.00067
ORF 38	MTLCLRKLMKCGSGSGSamber	2408	0.00067
ORF 39	MVTCLKRLMNCGSGSGSamber	2395	0.00067
ORF 40	MAKCLKKLMVCGSGSGSamber	2390	0.00066
ORF 41	MDVCLLKSLMNCGSGSGSamber	2373	0.00066
ORF 42	MLNIRNSYMWDNYCGSGSGSamber	2367	0.00066
ORF 43	MLECLKKLMNTKCGSGSGSamber	2326	0.00065
ORF 44	MMPQDWLDRINCGSGSGSamber	2269	0.00063
ORF 45	MVTCLKKLMSCGSGSGSamber	2230	0.00062
ORF 46	MNICKLKRLMLHCGSGSGSamber	2204	0.00061
ORF 47	MDKCRLKSLMNCGSGSGSamber	2173	0.0006
ORF 48	MMDCFNPDAICFCGSGSGSamber	2145	0.0006
ORF 49	MESCRYRQVLQLCGSGSGSamber	2134	0.00059
ORF 50	MLNLPNSHMWTVYCGSGSGSamber	2100	0.00058
ORF 51	MNLCLKQLMYCGSGSGSamber	2030	0.00056
ORF 52	MVHCLKNLMKCGSGSGSamber	2029	0.00056
ORF 53	MKMCLKSLMQCGSGSGSamber	1982	0.00055
ORF 54	MKNCLKELMNCGSGSGSamber	1950	0.00054
ORF 55	MDVCLKTLMDCGSGSGSamber	1941	0.00054
ORF 56	MNVCLRSLMKECGSGSGSamber	1919	0.00053
ORF 57	MVVCLKEVMNCGSGSGSamber	1862	0.00052
ORF 58	MSGCLKTLMNCGSGSGSamber	1861	0.00052
ORF 59	MNDCLFDLMHCGSGSGSamber	1852	0.00051
ORF 60	MQACLKSLMQCGSGSGSamber	1822	0.00051
ORF 61	MLTCQRKLMHCGSGSGSamber	1807	0.0005
ORF 62	MVSCLKEIMRCGSGSGSamber	1805	0.0005
ORF 63	MYECELKSLMHCGSGSGSamber	1782	0.0005
ORF 64	MNKCLLSLMNCGSGSGSamber	1775	0.00049
ORF 65	MNGCMKRLMNCGSGSGSamber	1775	0.00049
ORF 66	MTDCRLWNLMNCGSGSGSamber	1744	0.00048
ORF 67	MLRCLKKLMDRCGSGSGSamber	1725	0.00048
ORF 68	MQLCLKKLMRNCGSGSGSamber	1724	0.00048
ORF 69	MGNVCLKRLMYCGSGSGSamber	1720	0.00048
ORF 70	MIRCLKRLMNCGSGSGSamber	1694	0.00047
ORF 71	MSTKCLKRLMNKCGSGSGSamber	1692	0.00047
ORF 72	MSVCLKTLMKKCGSGSGSamber	1685	0.00047
ORF 73	MGSYCLKRLMLCGSGSGSamber	1681	0.00047
ORF 74	MMPKNWLSKQCGSGSGSamber	1673	0.00047
ORF 75	MTGCLKKLMKHCGSGSGSamber	1669	0.00046
ORF 76	MNSCLKYLMNCGSGSGSamber	1667	0.00046
ORF 77	MDDICNLKILMHCGSGSGSamber	1657	0.00046
ORF 78	MAMPKNWLEIVCGSGSGSamber	1619	0.00045
ORF 79	MSVCLKSLMLSCGSGSGSamber	1615	0.00045
ORF 80	MNRCLIDLMRNCGSGSGSamber	1612	0.00045
ORF 81	MLECLRNLMRCGSGSGSamber	1603	0.00045
ORF 82	MWKCDLKSLMNCGSGSGSamber	1596	0.00044
ORF 83	MLNCLRNLMNSCGSGSGSamber	1542	0.00043
ORF 84	MHRTCNLRLLMACGSGSGSamber	1535	0.00043
ORF 85	MNNCLKELMNCCHCGSGSGSamber	1533	0.00043
ORF 86	MKYMRLVNGVLFSCGSGSGSamber	1530	0.00043
ORF 87	MNACLRELMKTCGSGSGSamber	1514	0.00042
ORF 88	MMGSRLYCLMHNCGSGSGSamber	1493	0.00042
ORF 89	MRICLFDLMHRCGSGSGSamber	1488	0.00041
ORF 90	MTFYGCRLKNLMNCGSGSGSamber	1468	0.00041
ORF 91	MMTCLKKLMHCGSGSGSamber	1453	0.0004
ORF 92	MESCLKKLMNCGSGSGSamber	1452	0.0004
ORF 93	MLNRVDamberMRQKYCGSGSGSamber	1451	0.0004
ORF 94	MDVCALRTIMNCGSGSGSamber	1444	0.0004
ORF 95	MDHFCLYRLMHDCGSGSGSamber	1439	0.0004
ORF 96	MAPCLKKLMSCGSGSGSamber	1425	0.0004
ORF 97	MNSCKLKALMLCGSGSGSamber	1420	0.00039
ORF 98	MCLLMGSKKFFCGSGSGSamber	1408	0.00039
ORF 99	MNKCLKDLMHGCGSGSGSamber	1400	0.00039
ORF 100	MRTCSLKSLMFCGSGSGSamber	1385	0.00039
ORF 101	MDLCLKKLMAKCGSGSGSamber	1382	0.00038
ORF 102	MTYVSADLMNYCGSGSGSamber	1379	0.00038
ORF 103	MIDCLKKLMSCGSGSGSamber	1370	0.00038
ORF 104	MTSMPKNWLSVICGSGSGSamber	1368	0.00038
ORF 105	MASRCLKALMDCGSGSGSamber	1367	0.00038
ORF 106	MNGCLTDLMRCGSGSGSamber	1364	0.00038
ORF 107	MLNTLRTMISRYCGSGSGSamber	1355	0.00038
ORF 108	MNCFDPNMRHLCGSGSGSamber	1352	0.00038
ORF 109	MFDDTMDMLTVGCGSGSGSamber	1340	0.00037
ORF 110	MESIDCLKKLMNCGSGSGSamber	1335	0.00037
ORF 111	MIVCLKRLMSHCGSGSGSamber	1334	0.00037
ORF 112	MNGCLKALMHCGSGSGSamber	1331	0.00037
ORF 113	MKGYLLMNHVRFECGSGSGSamber	1314	0.00037
ORF 114	MDACLRKLMKCGSGSGSamber	1306	0.00036
ORF 115	MDNCLRKLMDCGSGSGSamber	1306	0.00036
ORF 116	MLACLKGLMQCGSGSGSamber	1305	0.00036
ORF 117	MGSDFCYKKLMDCGSGSGSamber	1304	0.00036
ORF 118	MSLCLRDLMNCGSGSGSamber	1301	0.00036
ORF 119	MNECLKGLMRSCGSGSGSamber	1300	0.00036
ORF 120	MNHCLKTLMTDCGSGSGSamber	1297	0.00036
ORF 121	MKNCLRSLMNCGSGSGSamber	1291	0.00036
ORF 122	MVDCLRTLMDCGSGSGSamber	1285	0.00036
ORF 123	MNHLCNLKQLMKCGSGSGSamber	1281	0.00036
ORF 124	MNPMPTNWLSKQCGSGSGSamber	1278	0.00036
ORF 125	MGICLKRLMRCGSGSGSamber	1273	0.00035
ORF 126	MLACLNRLMHCGSGSGSamber	1264	0.00035
ORF 127	MNRSLWDLMHKCGSGSGSamber	1262	0.00035
ORF 128	MHCKDALKNLMHCGSGSGSamber	1255	0.00035
ORF 129	MKVCLRDLMRCGSGSGSamber	1248	0.00035
ORF 130	MNRCLKDLMKCGSGSGSamber	1232	0.00034
ORF 131	MIVCTKRLMHCGSGSGSamber	1227	0.00034
ORF 132	MWTNDDMCTYFVCGSGSGSamber	1220	0.00034
ORF 133	MNSCLHTLMHSCGSGSGSamber	1216	0.00034
ORF 134	MISCQKQLMNCGSGSGSamber	1216	0.00034
ORF 135	MRGIIMDTYFYKCGSGSGSamber	1215	0.00034
ORF 136	MQTCLKamberLMHCGSGSGSamber	1214	0.00034
ORF 137	MDACLKKLMRNCGSGSGSamber	1213	0.00034
ORF 138	MANCLKALMKDCGSGSGSamber	1208	0.00034
ORF 139	MQTCLKELMRDCGSGSGSamber	1207	0.00034
ORF 140	MLNRKDDamberMFMNYCGSGSGSamber	1194	0.00033
ORF 141	MKKCLQALMRCGSGSGSamber	1193	0.00033
ORF 142	MPMRDSWLTKQCGSGSGSamber	1190	0.00033
ORF 143	MNHCLSKLMNCGSGSGSamber	1187	0.00033
ORF 144	MKWCLKNLMRCGSGSGSamber	1187	0.00033
ORF 145	MSRCKALMQNCGSGSGSamber	1185	0.00033
ORF 146	MIECLKQLMNCGSGSGSamber	1184	0.00033
ORF 147	MKGCLRNLMHCGSGSGSamber	1175	0.00033
ORF 148	MALCLRTLMDCGSGSGSamber	1175	0.00033
ORF 149	MTDDCLRRLMSHCGSGSGSamber	1148	0.00032
ORF 150	MNRCLHRLMNCGSGSGSamber	1136	0.00032
ORF 151	MTKCLRNLMVCGSGSGSamber	1135	0.00032
ORF 152	MKYMIVDRPYLMSCGSGSGSamber	1134	0.00032
ORF 153	MDCKDETCIDFMCGSGSGSamber	1129	0.00031
ORF 154	MITCLKSLMDCGSGSGSamber	1128	0.00031
ORF 155	MTNCELYLLMRCGSGSGSamber	1125	0.00031
ORF 156	MVRCLRTLMDCGSGSGSamber	1124	0.00031
ORF 157	MNIEYMCYCMCGSGSGSamber	1123	0.00031
ORF 158	MDVCDLRNLMLCGSGSGSamber	1122	0.00031
ORF 159	MVLCLKTLMSKDCGSGSGSamber	1120	0.00031
ORF 160	MLNINDVMREYYCGSGSGSamber	1117	0.00031
ORF 161	MSNCKLRSLMKCGSGSGSamber	1112	0.00031
ORF 162	MRQCKLYDIMHNCGSGSGSamber	1111	0.00031
ORF 163	MRRFVMMKEIAFRCGSGSGSamber	1103	0.00031
ORF 164	MEICRLRNLMICGSGSGSamber	1097	0.0003
ORF 165	MKAFMGTVCGSGSGSamber	1092	0.0003
ORF 166	MNNCLLSLMRCGSGSGSamber	1090	0.0003
ORF 167	MNRCLRALMKNCGSGSGSamber	1089	0.0003
ORF 168	MIVCLRKLMKNSCGSGSGSamber	1086	0.0003
ORF 169	MWTSDEMLSFYRCGSGSGSamber	1086	0.0003
ORF 170	MTGCLKKLMYNCGSGSGSamber	1077	0.0003
ORF 171	MDVTCWKRLMQNCGSGSGSamber	1075	0.0003
ORF 172	MCLLMGTKRFYCGSGSGSamber	1074	0.0003
ORF 173	MMCDLRLKRLMKCGSGSGSamber	1074	0.0003
ORF 174	MDICLRNLMNCGSGSGSamber	1073	0.0003
ORF 175	MTTCALKTLMNCGSGSGSamber	1069	0.0003
ORF 176	MSRCLHKLMHNSECGSGSGSamber	1069	0.0003
ORF 177	MFQCNLKKLMNRCGSGSGSamber	1069	0.0003
ORF 178	MIWCTKKLMSCGSGSGSamber	1067	0.0003
ORF 179	MECSRLRALMNCGSGSGSamber	1062	0.0003
ORF 180	MTKTLMNGLLSCGSGSGSamber	1059	0.00029
ORF 181	METCLKNLMYCGSGSGSamber	1052	0.00029
ORF 182	MIKCLKRLMRSCGSGSGSamber	1046	0.00029
ORF 183	MNLCLIRLMHCGSGSGSamber	1043	0.00029
ORF 184	MNHCIKELMNRCGSGSGSamber	1039	0.00029
ORF 185	MSDCLVELMKCGSGSGSamber	1037	0.00029
ORF 186	MMNIAYDamberMWNNYCGSGSGSamber	1036	0.00029
ORF 187	MVACLKKLMTCKPCGSGSGSamber	1036	0.00029
ORF 188	MLSCLKDIMNCGSGSGSamber	1030	0.00029
ORF 189	MNRCLYVLMQKCGSGSGSamber	1026	0.00029
ORF 190	MRACNLKKLMNCGSGSGSamber	1023	0.00028
ORF 191	MLRCKNLMRHCGSGSGSamber	1020	0.00028
ORF 192	MDVCKLRSIMQCGSGSGSamber	1013	0.00028
ORF 193	MNDCLLALMNCGSGSGSamber	1012	0.00028
ORF 194	MNTCLTRLMQCGSGSGSamber	1010	0.00028
ORF 195	MIKCLRTLMKSCGSGSGSamber	1005	0.00028
ORF 196	MGSISCLKNLMDCGSGSGSamber	991	0.00028
ORF 197	MTGCLKDLMNRNCGSGSGSamber	989	0.00027
ORF 198	MNGCLKALMLRKCGSGSGSamber	986	0.00027
ORF 199	MHSCLRSLMSCGSGSGSamber	985	0.00027
ORF 200	MHDCLRNLMACGSGSGSamber	981	0.00027
ORF 201	MIGCLKNLMANCGSGSGSamber	980	0.00027
ORF 202	MLNRLCLLMQCGSGSGSamber	979	0.00027
ORF 203	MKDCLKTLMLCGSGSGSamber	977	0.00027
ORF 204	MWFTNFMEFEACGSGSGSamber	976	0.00027
ORF 205	MNVCLHRLMRNGHCGSGSGSamber	973	0.00027
ORF 206	MVSCLRKLMNDCGSGSGSamber	970	0.00027
ORF 207	MNNCLWKLMRCGSGSGSamber	970	0.00027
ORF 208	MKPLMFGKLKCGSGSGSamber	968	0.00027
ORF 209	MNRCIRALMNCGSGSGSamber	966	0.00027
ORF 210	MVRCTRELMNCGSGSGSamber	965	0.00027
ORF 211	MLYCQRLKQLMNCGSGSGSamber	964	0.00027
ORF 212	MDRKCSLRSLMNCGSGSGSamber	959	0.00027
ORF 213	MSWSCKLRSLMNCGSGSGSamber	956	0.00027
ORF 214	MSSCLKRLMHCGSGSGSamber	955	0.00027
ORF 215	MGochreLochreEGDIHTGNSamber	954	0.00027
ORF 216	MTNCLRKLMRGNCGSGSGSamber	951	0.00026
ORF 217	MSDTCLRKLMSNCGSGSGSamber	946	0.00026
ORF 218	MKVCLKRLMHSCGSGSGSamber	934	0.00026
ORF 219	MLQCLKKLMSNDCGSGSGSamber	933	0.00026
ORF 220	MILCLRSLMKKCGSGSGSamber	933	0.00026
ORF 221	MSDCLRLLMNECGSGSGSamber	931	0.00026
ORF 222	MTSCRLHDLMHNCGSGSGSamber	930	0.00026
ORF 223	MGTCLRKLMLCGSGSGSamber	930	0.00026
ORF 224	MNSCLRSLMRKHCGSGSGSamber	925	0.00026
ORF 225	MHSCLRRLMNCGSGSGSamber	922	0.00026
ORF 226	MNKCLSSLMKCGSGSGSamber	918	0.00026
ORF 227	MKSMCADWLIRQCGSGSGSamber	916	0.00025
ORF 228	MNNCALRNLMSCGSGSGSamber	914	0.00025
ORF 229	MNSCLKNLMNECGSGSGSamber	911	0.00025
ORF 230	MFWYDamberKMRRDICGSGSGSamber	908	0.00025
ORF 231	MKACLYDLMQCGSGSGSamber	907	0.00025
ORF 232	MLSCWRSLMHDCGSGSGSamber	907	0.00025
ORF 233	MNGCLRKLMNKTCGSGSGSamber	903	0.00025
ORF 234	MLECLKNLMQDCGSGSGSamber	899	0.00025
ORF 235	MNLCIKHLMDCGSGSGSamber	891	0.00025
ORF 236	MARCLKSLMSCGSGSGSamber	885	0.00025
ORF 237	MNLCLIRLMKCGSGSGSamber	879	0.00024
ORF 238	MSDSLYCLMHECGSGSGSamber	878	0.00024
ORF 239	MDCSDLYRLMHCGSGSGSamber	871	0.00024
ORF 240	MDLCKLRHLMNSCGSGSGSamber	871	0.00024
ORF 241	MVNFACKLRDLMSCGSGSGSamber	869	0.00024
ORF 242	MTHCAKLRVLMNCGSGSGSamber	867	0.00024
ORF 243	MVDCLRKLMSCGSGSGSamber	861	0.00024
ORF 244	MNECLMKLMNCGSGSGSamber	856	0.00024
ORF 245	MHRCLKKLMQCGSGSGSamber	850	0.00024
ORF 246	MTTCLRKLMQCGSGSGSamber	849	0.00024
ORF 247	MKSCLKLLMVCGSGSGSamber	848	0.00024
ORF 248	MNGCLamberKLMVCGSGSGSamber	844	0.00023
ORF 249	MYYADVDLMNYCGSGSGSamber	842	0.00023
ORF 250	MNLCRLKHLMSQCGSGSGSamber	834	0.00023
ORF 251	MNQCIKRLMLSCGSGSGSamber	833	0.00023
ORF 252	MMCVHTRSSCHCGSGSGSamber	832	0.00023
ORF 253	MNSCLIRLMKCGSGSGSamber	831	0.00023
ORF 254	MTLCLRDLMQCGSGSGSamber	829	0.00023
ORF 255	MLICARKLMNCGSGSGSamber	829	0.00023
ORF 256	MKLCLRELMFNCGSGSGSamber	829	0.00023
ORF 257	MELCRLSNLMKCGSGSGSamber	821	0.00023
ORF 258	MQTCLKKLMSVTCGSGSGSamber	821	0.00023
ORF 259	MNDCLKSLMLCGSGSGSamber	820	0.00023
ORF 260	MLGCLKDLMNCGSGSGSamber	817	0.00023
ORF 261	MVRCLHRLMRCGSGSGSamber	817	0.00023
ORF 262	MDSELWRLMHKCGSGSGSamber	817	0.00023
ORF 263	MHLCLKTLMSKSCGSGSGSamber	817	0.00023
ORF 264	MNYCLLKLMQCGSGSGSamber	816	0.00023
ORF 265	MNKCLLKLMNCGSGSGSamber	815	0.00023
ORF 266	MRNCKLMGLMHCGSGSGSamber	814	0.00023
ORF 267	MCHQSRLYKLMHGCGSGSGSamber	813	0.00023
ORF 268	MIDCAKALMRNCGSGSGSamber	810	0.00023
ORF 269	MHACLFNLMHNNCGSGSGSamber	810	0.00023
ORF 270	MPMPINWYDLVCGSGSGSamber	806	0.00022
ORF 271	MNLCLRRLMNCGSGSGSamber	803	0.00022
ORF 272	MNPCLKQLMHCGSGSGSamber	802	0.00022
ORF 273	MMNCSLRDLMRCGSGSGSamber	801	0.00022
ORF 274	MNVCLHDLMNECGSGSGSamber	800	0.00022
ORF 275	MTQTCLWSLMHNCGSGSGSamber	799	0.00022
ORF 276	MYDCNLKTLMACGSGSGSamber	796	0.00022
ORF 277	MTACLKRIMVRCGSGSGSamber	791	0.00022
ORF 278	MNDVRLCNLMKCGSGSGSamber	788	0.00022
ORF 279	MDDYCLKRLMADCGSGSGSamber	788	0.00022
ORF 280	MNDCLYKLMNDCGSGSGSamber	786	0.00022
ORF 281	MIPCARRLMHCGSGSGSamber	784	0.00022
ORF 282	MSNCRLKamberLMNCGSGSGSamber	779	0.00022
ORF 283	MNGCYLKALMNNCGSGSGSamber	776	0.00022
ORF 284	MWFDDFMSFTRCGSGSGSamber	774	0.00022
ORF 285	MMCFRLKRLMQCGSGSGSamber	773	0.00021
ORF 286	MNPCIRKLMSCGSGSGSamber	770	0.00021
ORF 287	MLLCQKKLMHCGSGSGSamber	768	0.00021
ORF 288	MTLCDLRSLMNCGSGSGSamber	768	0.00021
ORF 289	MDRCLKGLMSRCGSGSGSamber	767	0.00021
ORF 290	MRNCYLKELMKPCGSGSGSamber	765	0.00021
ORF 291	MDSCKALKSLMHCGSGSGSamber	764	0.00021
ORF 292	MLMCLKTLMSCGSGSGSamber	762	0.00021
ORF 293	MQLCLYRLMNCGSGSGSamber	760	0.00021
ORF 294	MNTCLSRLMNCGSGSGSamber	758	0.00021
ORF 295	MHYCLKKLMSCGSGSGSamber	757	0.00021
ORF 296	MSERLCILMSKCGSGSGSamber	753	0.00021
ORF 297	MSVKCLKALMFCGSGSGSamber	752	0.00021
ORF 298	MGTHCLRLLMSCGSGSGSamber	751	0.00021
ORF 299	MNRSLLMANVVFRCGSGSGSamber	750	0.00021
ORF 300	MTYCLRKLMNCGSGSGSamber	750	0.00021
ORF 301	MCYQDEFVCLMKICGSGSGSamber	750	0.00021
ORF 302	MRICELKQLMVCGSGSGSamber	749	0.00021
ORF 303	MRNCELKNLMFCGSGSGSamber	748	0.00021
ORF 304	MDECLKSLMNNCGSGSGSamber	748	0.00021
ORF 305	MHYMLLTKRCLRPCGSGSGSamber	748	0.00021
ORF 306	MTTCKLVRLMHCGSGSGSamber	743	0.00021
ORF 307	MGMTCLRNLMNCGSGSGSamber	742	0.00021
ORF 308	MKSCLIVLMNCGSGSGSamber	735	0.0002
ORF 309	MQTCTLKDLMFNCGSGSGSamber	732	0.0002
ORF 310	MQKQLMKGKLKCGSGSGSamber	729	0.0002
ORF 311	MGTFKCYQFLMNCGSGSGSamber	724	0.0002
ORF 312	MLRCKSLMKCACGSGSGSamber	723	0.0002
ORF 313	MSEMLYKLDPFCGSGSGSamber	714	0.0002
ORF 314	MWTDDSMTKLKTCGSGSGSamber	710	0.0002
ORF 315	MSQCLKILMKCGSGSGSamber	709	0.0002
ORF 316	MGYHMDLKRLMNCGSGSGSamber	706	0.0002
ORF 317	MVMCLKTLMDCGSGSGSamber	704	0.0002
ORF 318	MRTCLKRLMSCGSGSGSamber	703	0.0002
ORF 319	MNNCLHQLMKCGSGSGSamber	702	0.0002
ORF 320	MSRLYRLMHCCGSGSGSamber	702	0.0002
ORF 321	MVKCLKELMRCGSGSGSamber	701	0.00019
ORF 322	MNSCIamberLKRLMNCGSGSGSamber	698	0.00019
ORF 323	MFMPDDWLSIVCGSGSGSamber	692	0.00019
ORF 324	MSICLKQLMSCGSGSGSamber	691	0.00019
ORF 325	MRRCKDLMLNCGSGSGSamber	691	0.00019
ORF 326	MTRCLSILMKCGSGSGSamber	687	0.00019
ORF 327	MHYTALYCLMHECGSGSGSamber	684	0.00019
ORF 328	MLVCLRKVMNCGSGSGSamber	680	0.00019
ORF 329	MNMTLMNGKLLCGSGSGSamber	679	0.00019
ORF 330	MNNCLYELMRCGSGSGSamber	679	0.00019
ORF 331	MLYNGYACVMCGSGSGSamber	679	0.00019
ORF 332	MSDQCLKRLMQCGSGSGSamber	677	0.00019
ORF 333	MSTCLRKLMSKSCGSGSGSamber	675	0.00019
ORF 334	MSLTCLKDLMHCGSGSGSamber	673	0.00019
ORF 335	MNSCLRTIMDCGSGSGSamber	670	0.00019
ORF 336	MAYQSCLKQLMNCGSGSGSamber	670	0.00019
ORF 337	MSDKCLAKLMTNCGSGSGSamber	667	0.00019
ORF 338	MNFCLRTLMNCGSGSGSamber	662	0.00018
ORF 339	MDVCLRVLMNCGSGSGSamber	658	0.00018
ORF 340	MTNCKLLSLMRCGSGSGSamber	658	0.00018
ORF 341	MYACKLSALMTDCGSGSGSamber	658	0.00018
ORF 342	MVPCLKVLMECGSGSGSamber	656	0.00018
ORF 343	MDHVQCLKFLMRCGSGSGSamber	656	0.00018
ORF 344	MYDCDLRILMKCGSGSGSamber	655	0.00018
ORF 345	MNNCLKLLMTKNCGSGSGSamber	653	0.00018
ORF 346	MVACTKNLMQCGSGSGSamber	652	0.00018
ORF 347	MDVCMLRKLMDCGSGSGSamber	651	0.00018
ORF 348	MLKCMKVLMHCGSGSGSamber	649	0.00018
ORF 349	MGENNCKLKKLMNCGSGSGSamber	649	0.00018
ORF 350	MNQCLKSLMKCGSGSGSamber	648	0.00018
ORF 351	MGRTLMNGLLMCGSGSGSamber	648	0.00018
ORF 352	MNEHCLYKLMHHCGSGSGSamber	645	0.00018
ORF 353	MNSCIamberALMICGSGSGSamber	644	0.00018
ORF 354	MPMPKDWRSTTCGSGSGSamber	642	0.00018
ORF 355	MMTCLKALMNCGSGSGSamber	642	0.00018
ORF 356	MRICLKDLMQCGSGSGSamber	641	0.00018
ORF 357	MSVCLVKLMNCGSGSGSamber	641	0.00018
ORF 358	MCSMTLPNRCCGSGSGSamber	636	0.00018
ORF 359	MNKCLKNLMCHCCGSGSGSamber	636	0.00018
ORF 360	MKICLYSLMHCGSGSGSamber	632	0.00018
ORF 361	MTSCLKVLMWKCGSGSGSamber	631	0.00018
ORF 362	MVMCLRRLMRSNCGSGSGSamber	630	0.00018
ORF 363	MSSCLKKLMWCGSGSGSamber	630	0.00018
ORF 364	MQCSMWELMHSPCGSGSGSamber	628	0.00017
ORF 365	MSMPDNWYDLVVCGSGSGSamber	628	0.00017
ORF 366	MNCRDLRNLMNCGSGSGSamber	628	0.00017
ORF 367	MERCLRTLMNCGSGSGSamber	627	0.00017
ORF 368	MQSCLRDLMQPCGSGSGSamber	626	0.00017
ORF 369	MLNTLDFMKDRYCGSGSGSamber	625	0.00017
ORF 370	MNLCLRSLMQAETCGSGSGSamber	623	0.00017
ORF 371	MIACVRALMDCGSGSGSamber	623	0.00017
ORF 372	MSCHNLKKLMNCGSGSGSamber	623	0.00017
ORF 373	MDSALWSLMHPNCGSGSGSamber	622	0.00017
ORF 374	MDICLRQLMTCGSGSGSamber	616	0.00017
ORF 375	MLKSLMRGLLQCGSGSGSamber	615	0.00017
ORF 376	MNSCLLSLMRCGSGSGSamber	614	0.00017
ORF 377	MCAYDPPQMYCGSGSGSamber	614	0.00017
ORF 378	MPRDLWLLMHSCGSGSGSamber	613	0.00017
ORF 379	MSHKCLKDLMNCGSGSGSamber	613	0.00017
ORF 380	MSTACLRRLMNCGSGSGSamber	613	0.00017
ORF 381	MHECLKRLMNCGSGSGSamber	613	0.00017
ORF 382	MNGCLKALMFCGSGSGSamber	613	0.00017
ORF 383	MCSKLWSFMHDCGSGSGSamber	612	0.00017
ORF 384	MSKECLKRLMIRCGSGSGSamber	612	0.00017
ORF 385	MIDCQLamberALMHCGSGSGSamber	611	0.00017
ORF 386	MNECLSNLMLACGSGSGSamber	611	0.00017
ORF 387	MNVCIRNLMQCGSGSGSamber	610	0.00017
ORF 388	MSNCLRILMNCGSGSGSamber	609	0.00017
ORF 389	MTACLSKLMRCGSGSGSamber	609	0.00017
ORF 390	MNPCLKKLMEICGSGSGSamber	609	0.00017
ORF 391	MQSCKLKFLMYCGSGSGSamber	608	0.00017
ORF 392	MYRNLYCLMHCGSGSGSamber	607	0.00017
ORF 393	MNMCLRQLMVCGSGSGSamber	606	0.00017
ORF 394	MYDCQLRMLMQCGSGSGSamber	605	0.00017
ORF 395	MWSKSRLYNLMNCGSGSGSamber	605	0.00017
ORF 396	MFRCKYELMHGCGSGSGSamber	604	0.00017
ORF 397	MLRCMKKLMDCGSGSGSamber	604	0.00017
ORF 398	MNTCLKQLMYCGSGSGSamber	603	0.00017
ORF 399	MDDHLNALKVLMNCGSGSGSamber	598	0.00017
ORF 400	MNLCMKRLMNCGSGSGSamber	597	0.00017
ORF 401	MSICEWRNLMKCGSGSGSamber	597	0.00017
ORF 402	MDTCLamberALMRCGSGSGSamber	596	0.00017
ORF 403	MNKCLSRIMKRCGSGSGSamber	595	0.00017
ORF 404	MMPRNWLSKQCGSGSGSamber	595	0.00017
ORF 405	MVYCMKKLMDCGSGSGSamber	592	0.00016
ORF 406	MNWCLamberDLMKCGSGSGSamber	591	0.00016
ORF 407	MSTCLYKLMQCGSGSGSamber	590	0.00016
ORF 408	MRNDLCRLRTLMYCGSGSGSamber	590	0.00016
ORF 409	MWYYHGDMVTCCGSGSGSamber	590	0.00016
ORF 410	MILCLKRLMNCGSGSGSamber	588	0.00016
ORF 411	MMPIDWLRKQCGSGSGSamber	587	0.00016
ORF 412	MDTYCLRNLMNCGSGSGSamber	587	0.00016
ORF 413	MVSCLDKLMKKCGSGSGSamber	586	0.00016
ORF 414	MRNCamberLKSLMDCGSGSGSamber	585	0.00016
ORF 415	MDNISCWKLLMRCGSGSGSamber	584	0.00016
ORF 416	MKPRTNLWHLMHCGSGSGSamber	583	0.00016
ORF 417	MLVHECKMRSLMCGSGSGSamber	582	0.00016
ORF 418	MDGCRLKKLMRCGSGSGSamber	582	0.00016
ORF 419	MHICRAKLLMVCGSGSGSamber	578	0.00016
ORF 420	MRNRLFALMHCNKCGSGSGSamber	576	0.00016
ORF 421	MVKCLKLLMKCGSGSGSamber	576	0.00016
ORF 422	MNLTCLKNLMRCGSGSGSamber	573	0.00016
ORF 423	MLTCLKRLMVCGSGSGSamber	573	0.00016
ORF 424	MQVNCSLYRLMRCGSGSGSamber	573	0.00016
ORF 425	MSTCamberLFDLMHSCGSGSGSamber	570	0.00016
ORF 426	MSQCLKELMQDCGSGSGSamber	569	0.00016
ORF 427	MRLCLKDLMNKCGSGSGSamber	569	0.00016
ORF 428	MIRCLKELMECGSGSGSamber	569	0.00016
ORF 429	MNTCLYKIMHECGSGSGSamber	569	0.00016
ORF 430	MGIVCLRAIMNCGSGSGSamber	567	0.00016
ORF 431	MSMTDDWLLRLNCGSGSGSamber	566	0.00016
ORF 432	MGDRLWDLMHCCGSGSGSamber	564	0.00016
ORF 433	MSNRLWSLMHCGSGSGSamber	563	0.00016
ORF 434	MMPVDWQNRQCGSGSGSamber	563	0.00016
ORF 435	MSVRMGSVIFSCGSGSGSamber	560	0.00016
ORF 436	MVNCNMKNLMTCGSGSGSamber	560	0.00016
ORF 437	MSLTMGNVLFKCGSGSGSamber	558	0.00016
ORF 438	MLECLKNLMKKGCGSGSGSamber	558	0.00016
ORF 439	MTHTCLKALMNSCGSGSGSamber	557	0.00015
ORF 440	MPPCLKKLMECGSGSGSamber	556	0.00015
ORF 441	MLICLKKLMHRNSCGSGSGSamber	554	0.00015
ORF 442	MNVCLKSLMLCGSGSGSamber	554	0.00015
ORF 443	MNPCLSQLMTCGSGSGSamber	554	0.00015
ORF 444	MSYCLKDLMFNCGSGSGSamber	552	0.00015
ORF 445	MNDCIRRLMLCGSGSGSamber	550	0.00015
ORF 446	MRPLNLRDLMNCCGSGSGSamber	549	0.00015
ORF 447	MCFACRLKALMKCGSGSGSamber	548	0.00015
ORF 448	MAHCLRTLMKCGSGSGSamber	547	0.00015
ORF 449	MVHCNIRMKALMNCGSGSGSamber	545	0.00015
ORF 450	MNTCLLKTLMNCGSGSGSamber	544	0.00015
ORF 451	MIVCTRNLMHCGSGSGSamber	543	0.00015
ORF 452	MVDCLKNIMNCGSGSGSamber	542	0.00015
ORF 453	MLQCLRDLMSCGSGSGSamber	542	0.00015
ORF 454	MVKCLKDLMKCGSGSGSamber	542	0.00015
ORF 455	MNTCMKNLMRKCGSGSGSamber	541	0.00015
ORF 456	MNSCLKLLMRTCGSGSGSamber	541	0.00015
ORF 457	MNSCLYQLMQNCGSGSGSamber	541	0.00015
ORF 458	MLKCKNLMSEKCGSGSGSamber	540	0.00015
ORF 459	MMLCKYKDLMKCGSGSGSamber	539	0.00015
ORF 460	MSACLKKLMNVCGSGSGSamber	538	0.00015
ORF 461	MNCRLKRLMHSCGSGSGSamber	537	0.00015
ORF 462	MKGCLRRLMYCGSGSGSamber	534	0.00015
ORF 463	MIECTRILMRCGSGSGSamber	533	0.00015
ORF 464	MIRCLKTIMLCGSGSGSamber	531	0.00015
ORF 465	MNYCLIELMNCGSGSGSamber	530	0.00015
ORF 466	MNARLCKLMRCGSGSGSamber	530	0.00015
ORF 467	MSYCLKRLMTNDCGSGSGSamber	529	0.00015
ORF 468	MTNCLIKLMNSDICGSGSGSamber	529	0.00015
ORF 469	MRCFDLRSLMRCGSGSGSamber	528	0.00015
ORF 470	MEQCKYRLMHCGSGSGSamber	528	0.00015
ORF 471	MTITLMNGKLFCGSGSGSamber	527	0.00015
ORF 472	MVSCDLKVLMRCGSGSGSamber	527	0.00015
ORF 473	MGCMPRDWSNKQCGSGSGSamber	526	0.00015
ORF 474	MRCLKALMLGCGSGSGSamber	525	0.00015
ORF 475	MHSCDLKHLMNCGSGSGSamber	524	0.00015
ORF 476	MNECIRKLMKCGSGSGSamber	522	0.00015
ORF 477	MIRCTKKLMQCGSGSGSamber	521	0.00014
ORF 478	MDLRCLKSLMNCGSGSGSamber	520	0.00014
ORF 479	MVKCLRILMVCGSGSGSamber	520	0.00014
ORF 480	MCHSRQWQLMHCGSGSGSamber	520	0.00014
ORF 481	MRKCLKNLMKNCGSGSGSamber	519	0.00014
ORF 482	MDKCLYKLMNNCGSGSGSamber	519	0.00014
ORF 483	MESCRLKVLMACGSGSGSamber	519	0.00014
ORF 484	MNNCLKNLMRRCGSGSGSamber	518	0.00014
ORF 485	MKKCLKNLMYNCGSGSGSamber	518	0.00014
ORF 486	MNTCLRVLMTCGSGSGSamber	517	0.00014
ORF 487	MSKWWALMHNCIKCGSGSGSamber	517	0.00014
ORF 488	MRRCLHRLMRDCGSGSGSamber	517	0.00014
ORF 489	MKRCLIVLMNCGSGSGSamber	516	0.00014
ORF 490	MGSLNCYKELMTCGSGSGSamber	516	0.00014
ORF 491	MESCLFSLMRCGSGSGSamber	516	0.00014
ORF 492	MYDVCGLKLLMKCGSGSGSamber	516	0.00014
ORF 493	MDIDRLRLLMICGSGSGSamber	516	0.00014
ORF 494	MGHCKLVDLMNCGSGSGSamber	515	0.00014
ORF 495	MNRNCRLRLLMCGSGSGSamber	514	0.00014
ORF 496	MVTHCRLRELMLCGSGSGSamber	513	0.00014
ORF 497	MSNACLRLLMKRCGSGSGSamber	512	0.00014
ORF 498	MNNCVKRLMHCGSGSGSamber	512	0.00014
ORF 499	MQDCLYSLMRCGSGSGSamber	511	0.00014
ORF 500	MRICLWKLMQCGSGSGSamber	509	0.00014
ORF 501	MIPCLRTIMKKCGSGSGSamber	507	0.00014
ORF 502	MVACLKALMSNTCGSGSGSamber	506	0.00014
ORF 503	MARCLRTLMACGSGSGSamber	505	0.00014
ORF 504	MLECLRKLMRCGSGSGSamber	504	0.00014
ORF 505	MMICIKRLMNCGSGSGSamber	504	0.00014
ORF 506	MRTCRLLSLMDCGSGSGSamber	504	0.00014
ORF 507	MIRCMKLLMSCGSGSGSamber	504	0.00014
ORF 508	MTVCKLKSLMKCGSGSGSamber	502	0.00014
ORF 509	MWNCDLamberDLMSCGSGSGSamber	502	0.00014
ORF 510	MSDTMCMDDACTCGSGSGSamber	502	0.00014
ORF 511	MHHCDLRELMLNCGSGSGSamber	500	0.00014
ORF 512	MVSCLKamberLMKECGSGSGSamber	499	0.00014
ORF 513	MLNLLDEMYSQYCGSGSGSamber	498	0.00014
ORF 514	MNVCLTRIMKCGSGSGSamber	496	0.00014
ORF 515	MQNCLLKKLMRICGSGSGSamber	495	0.00014
ORF 516	MRSCLKLLMSNCGSGSGSamber	494	0.00014
ORF 517	MTNECLKALMICGSGSGSamber	494	0.00014
ORF 518	MKTRLYCLMHGCGSGSGSamber	494	0.00014
ORF 519	MNKSMLYCLMHDCGSGSGSamber	493	0.00014
ORF 520	MMPKYWLIKQCGSGSGSamber	493	0.00014
ORF 521	MTNRLCLLMNCGSGSGSamber	493	0.00014
ORF 522	MRSCKLKAIMNCGSGSGSamber	491	0.00014
ORF 523	MEFCRLKQLMCGSGSGSamber	490	0.00014
ORF 524	MNRCLLKLMKCGSGSGSamber	489	0.00014
ORF 525	MNRCLAGLMNKCGSGSGSamber	489	0.00014
ORF 526	MTNCLKTLMSCGSGSGSamber	488	0.00014
ORF 527	MKSITCWKDLMTCGSGSGSamber	488	0.00014
ORF 528	MVKCLTRLMHACGSGSGSamber	487	0.00014
ORF 529	MCLIMNSGRHFHCGSGSGSamber	486	0.00014
ORF 530	MVRCLREIMNCGSGSGSamber	485	0.00013
ORF 531	MNKCLRDLMQYCGSGSGSamber	485	0.00013
ORF 532	MAQCLRSLMSSCGSGSGSamber	485	0.00013
ORF 533	MDRLFDLMHNCGSGSGSamber	484	0.00013
ORF 534	MNICISKLMHNCGSGSGSamber	483	0.00013
ORF 535	MNLCVRKLMFCGSGSGSamber	483	0.00013
ORF 536	MNNRLLCLRNLMYCGSGSGSamber	482	0.00013
ORF 537	MMACLKKLMRTNCGSGSGSamber	481	0.00013
ORF 538	MMGCLKNLMNCGSGSGSamber	480	0.00013
ORF 539	MSDYCLKRLMLYCGSGSGSamber	479	0.00013
ORF 540	MSCDYNLRRLMHNCGSGSGSamber	479	0.00013
ORF 541	MIVCWKNLMICGSGSGSamber	479	0.00013
ORF 542	MNRCLHRLMFANCGSGSGSamber	478	0.00013
ORF 543	MRCLKALMLHKYCGSGSGSamber	478	0.00013
ORF 544	MHACLKNLMNSCGSGSGSamber	478	0.00013
ORF 545	MSMCLAQLMRNCGSGSGSamber	476	0.00013
ORF 546	MDNCNLYRLMLCGSGSGSamber	474	0.00013
ORF 547	MDTNALKELMKCGSGSGSamber	474	0.00013
ORF 548	MKYLDKLWCLMHCGSGSGSamber	474	0.00013
ORF 549	MSVVCLKDLMAYCGSGSGSamber	473	0.00013
ORF 550	MDMCLKRLMTNTCGSGSGSamber	473	0.00013
ORF 551	MNKCLESLMNCGSGSGSamber	472	0.00013
ORF 552	MVVRFIopalGopalCGSGSGSamber	471	0.00013
ORF 553	MISCQYHLMHQCGSGSGSamber	469	0.00013
ORF 554	MFQCLWKLYHNCGSGSGSamber	469	0.00013
ORF 555	MVCAQWRLMHSCGSGSGSamber	468	0.00013
ORF 556	MIKCLSRLMNCGSGSGSamber	467	0.00013
ORF 557	MQLCLKSLMATCGSGSGSamber	467	0.00013
ORF 558	MDCLYDLMHSTRCGSGSGSamber	466	0.00013
ORF 559	MTEKWCLSWNTMCGSGSGSamber	465	0.00013
ORF 560	MCIACWKKLMDCGSGSGSamber	465	0.00013
ORF 561	MDILCLKRLMNCGSGSGSamber	464	0.00013
ORF 562	MTVCLKRLMVCGSGSGSamber	464	0.00013
ORF 563	MNRCLHVLMQCGSGSGSamber	463	0.00013
ORF 564	MNSRTCRLVNLMDCGSGSGSamber	463	0.00013
ORF 565	MNRCLVALMNCGSGSGSamber	462	0.00013
ORF 566	MRSCYLKLLMNCGSGSGSamber	462	0.00013
ORF 567	MKFCLKQLMDCGSGSGSamber	461	0.00013
ORF 568	MRTLQCSKALMNCGSGSGSamber	461	0.00013
ORF 569	MNSCIRKLMNQTCGSGSGSamber	461	0.00013
ORF 570	MKRKCTLWALMHCGSGSGSamber	460	0.00013
ORF 571	MLKCNALKALMNCGSGSGSamber	459	0.00013
ORF 572	MLNADDLMRTYYCGSGSGSamber	458	0.00013
ORF 573	MAELRLTCMCTCGSGSGSamber	457	0.00013
ORF 574	MRTHRCLMHYCGSGSGSamber	457	0.00013
ORF 575	MNRCLKSIMNCGSGSGSamber	454	0.00013
ORF 576	MNTCIRALMYDCGSGSGSamber	453	0.00013
ORF 577	MRSCLLKSLMICGSGSGSamber	453	0.00013
ORF 578	MKVCLVHLMKCGSGSGSamber	453	0.00013
ORF 579	MNNCIKVLMRCGSGSGSamber	453	0.00013
ORF 580	MNWCLVDLMKCGSGSGSamber	452	0.00013
ORF 581	MEQCLKVLMNCGSGSGSamber	449	0.00012
ORF 582	MTVCNLRRLMDCGSGSGSamber	449	0.00012
ORF 583	MNKCLTNLMLCGSGSGSamber	449	0.00012
ORF 584	MSTTCLKEIMNCGSGSGSamber	447	0.00012
ORF 585	MSYKCVALYKLMHCGSGSGSamber	446	0.00012
ORF 586	MVKCLTNLMHCGSGSGSamber	446	0.00012
ORF 587	MQNRLCNLMNCGSGSGSamber	445	0.00012
ORF 588	MNICLRNLMCCCGSGSGSamber	445	0.00012
ORF 589	MFTHRCLMSQCGSGSGSamber	445	0.00012
ORF 590	MVNCLKTLMLCGSGSGSamber	442	0.00012
ORF 591	MDRCLRRLMDCGSGSGSamber	440	0.00012
ORF 592	MDTLYELMHGCGSGSGSamber	440	0.00012
ORF 593	MNLCLARLMNCGSGSGSamber	440	0.00012
ORF 594	MGKSSLWLLMHSCGSGSGSamber	439	0.00012
ORF 595	MNTCSNLRRLMNCGSGSGSamber	438	0.00012
ORF 596	MIRCKNLMESNRCGSGSGSamber	437	0.00012
ORF 597	MNECLIELMRNCGSGSGSamber	437	0.00012
ORF 598	MSRCLASLMKCGSGSGSamber	436	0.00012
ORF 599	MRKYLYMKTHLFSCGSGSGSamber	436	0.00012
ORF 600	MELCKWKHLMINCGSGSGSamber	436	0.00012
ORF 601	MRTCQLRILMLCGSGSGSamber	436	0.00012
ORF 602	MVSCLKALMSCGSGSGSamber	436	0.00012
ORF 603	MNDCLRNLMACGSGSGSamber	435	0.00012
ORF 604	MLSCLKVIMKCGSGSGSamber	435	0.00012
ORF 605	MVVCLamberALMKDCGSGSGSamber	434	0.00012
ORF 606	MDRINELKSLMQCGSGSGSamber	433	0.00012
ORF 607	MTNCLRTLMRNRKCGSGSGSamber	433	0.00012
ORF 608	MTTCLRALMVRCGSGSGSamber	432	0.00012
ORF 609	MTLCLRRLMKCGSGSGSamber	432	0.00012
ORF 610	MADALCRLMRCGSGSGSamber	431	0.00012
ORF 611	MNVICQKMLMRCGSGSGSamber	430	0.00012
ORF 612	MHRCKELMKGCGSGSGSamber	430	0.00012
ORF 613	MMYCMKKLMDCGSGSGSamber	429	0.00012
ORF 614	MIRCLRDLMLCGSGSGSamber	429	0.00012
ORF 615	MTNNLYELMHNSCGSGSGSamber	429	0.00012
ORF 616	MRNCAILKLMDCGSGSGSamber	429	0.00012
ORF 617	MDVCRYKKLMSGCGSGSGSamber	428	0.00012
ORF 618	MIPCLKKIMDCGSGSGSamber	428	0.00012
ORF 619	MHDCERFLILMRCGSGSGSamber	427	0.00012
ORF 620	MVPCMKKLMECGSGSGSamber	427	0.00012
ORF 621	MNYVKKLRELMKCGSGSGSamber	427	0.00012
ORF 622	MNECIRSLMACGSGSGSamber	426	0.00012
ORF 623	MKSSLYELMHKCCGSGSGSamber	425	0.00012
ORF 624	MGDMPKNWLMKTCGSGSGSamber	425	0.00012
ORF 625	MRRCELYRLMHNCGSGSGSamber	425	0.00012
ORF 626	MSSCLRHLMNNHCGSGSGSamber	424	0.00012
ORF 627	MQTCNLKILMMCGSGSGSamber	424	0.00012
ORF 628	MKLCYLKKLMNECGSGSGSamber	424	0.00012
ORF 629	MQNCLKRLMLACGSGSGSamber	423	0.00012
ORF 630	MCLLNNFQCLMLACGSGSGSamber	423	0.00012
ORF 631	MNSCLRTLMHSCGSGSGSamber	422	0.00012
ORF 632	MNPCIQRLMSCGSGSGSamber	422	0.00012
ORF 633	MCNRFHDYMWNYYCGSGSGSamber	421	0.00012
ORF 634	MNVCLKNLMHVCGSGSGSamber	420	0.00012
ORF 635	MRSRSHHCLMHCGSGSGSamber	420	0.00012
ORF 636	MRTECLKRLMNCGSGSGSamber	418	0.00012
ORF 637	MIVCTKSLMTCGSGSGSamber	417	0.00012
ORF 638	MVRCWRDLMKNCGSGSGSamber	417	0.00012
ORF 639	MTRCLRDLMTCGSGSGSamber	416	0.00012
ORF 640	MLPCTKLLMNCGSGSGSamber	416	0.00012
ORF 641	MSECLRVLMRCGSGSGSamber	413	0.00011
ORF 642	MTDCLRKLMFCGSGSGSamber	413	0.00011
ORF 643	MMPLDWLHKQCGSGSGSamber	413	0.00011
ORF 644	MNTRCLRLLMHCGSGSGSamber	412	0.00011
ORF 645	MVDCLRKLMYDCGSGSGSamber	410	0.00011
ORF 646	MRSRLCKLMHDCGSGSGSamber	409	0.00011
ORF 647	MIPCLKTLMRHSNCGSGSGSamber	408	0.00011
ORF 648	METCLRTLMKCGSGSGSamber	408	0.00011
ORF 649	MTDCALSRLMNCGSGSGSamber	408	0.00011
ORF 650	MTSCLKRLMICGSGSGSamber	407	0.00011
ORF 651	MTSCLKELMMPCGSGSGSamber	407	0.00011
ORF 652	MVECLRDLMSHDCGSGSGSamber	406	0.00011
ORF 653	MNSRLWYLMHSCGSGSGSamber	406	0.00011
ORF 654	MYDCARRNLMISCGSGSGSamber	404	0.00011
ORF 655	MDRIKCWRSLMHCGSGSGSamber	404	0.00011
ORF 656	MWNRLCRLMACGSGSGSamber	404	0.00011
ORF 657	MLECLKALMRNCGSGSGSamber	403	0.00011
ORF 658	MIVCMRDLMNCGSGSGSamber	403	0.00011
ORF 659	MRNCALRSLMYRCGSGSGSamber	403	0.00011
ORF 660	MNDTCLRSLMICGSGSGSamber	402	0.00011
ORF 661	MLSFPRELMPILCGSGSGSamber	402	0.00011
ORF 662	MTNCRLIALMRCGSGSGSamber	401	0.00011
ORF 663	MSDICLRILMamberQCGSGSGSamber	401	0.00011
ORF 664	MGCRRLYSLMHCGSGSGSamber	399	0.00011
ORF 665	MVYCNDIKVLMNCGSGSGSamber	398	0.00011
ORF 666	MGYCTRLKTLMRCGSGSGSamber	398	0.00011
ORF 667	MNSLYRLMHKCCGSGSGSamber	398	0.00011
ORF 668	MTKCARLKALMNCGSGSGSamber	398	0.00011
ORF 669	MNICLKKLMCGSGSGSamber	397	0.00011
ORF 670	MNACLKSLMSMCGSGSGSamber	397	0.00011
ORF 671	MSTCVKRLMNSCGSGSGSamber	397	0.00011
ORF 672	MHACLRNLMNCGSGSGSamber	397	0.00011
ORF 673	MNNCLRLLMKCGSGSGSamber	397	0.00011
ORF 674	MNICRLKNLMQCGSGSGSamber	396	0.00011
ORF 675	MSNSLWCLMHSCGSGSGSamber	396	0.00011
ORF 676	MSTCRLYALMNACGSGSGSamber	395	0.00011
ORF 677	MLECTKLLMTCGSGSGSamber	395	0.00011
ORF 678	MVVCLKSIMSCGSGSGSamber	395	0.00011
ORF 679	MIGCLRRLMKDSVCGSGSGSamber	394	0.00011
ORF 680	MWNCRGMQCNCGSGSGSamber	392	0.00011
ORF 681	MCPCLKKIMDRNKHCGSGSGSamber	391	0.00011
ORF 682	MLKCWRNLMRCGSGSGSamber	390	0.00011
ORF 683	MKTCLKLLMVNCGSGSGSamber	390	0.00011
ORF 684	MNACLKRMMMCGSGSGSamber	390	0.00011
ORF 685	MHICLamberALMNDCGSGSGSamber	388	0.00011
ORF 686	MTYCLRKLMHCGSGSGSamber	388	0.00011
ORF 687	MVECWKRLMNCGSGSGSamber	387	0.00011
ORF 688	MNICLRSLMKECGSGSGSamber	386	0.00011
ORF 689	MRNLYNLMHNCGSGSGSamber	385	0.00011
ORF 690	MSEYAKCLKRLMSCGSGSGSamber	385	0.00011
ORF 691	MCQCSVRCLMHPCGSGSGSamber	384	0.00011
ORF 692	MLTCLHNLMKNCGSGSGSamber	383	0.00011
ORF 693	MGTNTCLRYLMSCGSGSGSamber	383	0.00011
ORF 694	MERNCKLKELMSCGSGSGSamber	383	0.00011
ORF 695	MAVCLKSLMQCGSGSGSamber	383	0.00011
ORF 696	MSNCSLRALMDCGSGSGSamber	382	0.00011
ORF 697	MTINSKLYNLMHNCGSGSGSamber	381	0.00011
ORF 698	MNNCLKRLMFCGSGSGSamber	381	0.00011
ORF 699	MYCDHRLKTLMNCGSGSGSamber	381	0.00011
ORF 700	MLVCQKELMICGSGSGSamber	380	0.00011
ORF 701	MPDNSDLFALMHRCGSGSGSamber	380	0.00011
ORF 702	MSVCLKRLMYRKCGSGSGSamber	379	0.00011
ORF 703	MDECVKRLMNCGSGSGSamber	379	0.00011
ORF 704	MRNCSLSYLMACGSGSGSamber	379	0.00011
ORF 705	MNICLIALMRKCGSGSGSamber	378	0.00011
ORF 706	MVYCTRKLMHCGSGSGSamber	377	0.0001
ORF 707	MEICRLSSLMNCGSGSGSamber	377	0.0001
ORF 708	MDFCSLKRLMDCGSGSGSamber	377	0.0001
ORF 709	MCKTLMAGKLWCGSGSGSamber	376	0.0001
ORF 710	MSSCLKDLMDCGSGSGSamber	376	0.0001
ORF 711	MVTCKLKLLMHCGSGSGSamber	375	0.0001
ORF 712	MIATLMHGLMKCGSGSGSamber	375	0.0001
ORF 713	MHRCLSRLMDCGSGSGSamber	374	0.0001
ORF 714	MLNCLKKIMRACGSGSGSamber	374	0.0001
ORF 715	MRTKLYQLMHSCGSGSGSamber	373	0.0001
ORF 716	MNQCLYRLMRCGSGSGSamber	373	0.0001
ORF 717	MNVCLRSIMDCGSGSGSamber	372	0.0001
ORF 718	MIRCKNLMRLNCGSGSGSamber	372	0.0001
ORF 719	MNPCLISLMSSHCGSGSGSamber	371	0.0001
ORF 720	MNYCLRTLMRDCGSGSGSamber	371	0.0001
ORF 721	MAQLRNLRRLMNLCGSGSGSamber	371	0.0001
ORF 722	MHCQDRLKKLMTCGSGSGSamber	370	0.0001
ORF 723	MNRCLRSLMSDVCGSGSGSamber	370	0.0001
ORF 724	MARSNLYCLMWSCGSGSGSamber	370	0.0001
ORF 725	MLKCLRQLMRSCGSGSGSamber	369	0.0001
ORF 726	MSYCLKMLMQKKNCGSGSGSamber	368	0.0001
ORF 727	MIQCYKLMHTHNCGSGSGSamber	368	0.0001
ORF 728	MRSCHLKALMRCGSGSGSamber	368	0.0001
ORF 729	MCLNMNGVMFRCGSGSGSamber	368	0.0001
ORF 730	MNGCLVNLMSCGSGSGSamber	367	0.0001
ORF 731	MDSCLKFLMKCGSGSGSamber	367	0.0001
ORF 732	MSLCNLRRLMICGSGSGSamber	367	0.0001
ORF 733	MTFCKLKSLMNCGSGSGSamber	367	0.0001
ORF 734	MIGCLHDLMNCGSGSGSamber	366	0.0001
ORF 735	MYCFARYKQLMQCGSGSGSamber	366	0.0001
ORF 736	MACNRALFRLMHCGSGSGSamber	366	0.0001
ORF 737	MRITMTNGSSLYCGSGSGSamber	365	0.0001
ORF 738	MNWCMKKLMHCGSGSGSamber	365	0.0001
ORF 739	MNRCLKNLMTCGSGSGSamber	364	0.0001
ORF 740	MICDSSRLKSLMKCGSGSGSamber	363	0.0001
ORF 741	MNRCLRLLMKCGSGSGSamber	363	0.0001
ORF 742	MKSCLIRLMSNCGSGSGSamber	362	0.0001
ORF 743	MMRCLKALMEDDCGSGSGSamber	362	0.0001
ORF 744	MNSRLWQYMHDCGSGSGSamber	361	0.0001
ORF 745	MTDCLRRLMHQKCGSGSGSamber	360	0.0001
ORF 746	MHACNMRKLMCGSGSGSamber	359	0.0001
ORF 747	MHNCLKALMACGSGSGSamber	359	0.0001
ORF 748	MHYCIKTLMNCGSGSGSamber	359	0.0001
ORF 749	MSYCLRLKSIMKCGSGSGSamber	359	0.0001
ORF 750	MDLGCLRSLMKCGSGSGSamber	358	0.0001
ORF 751	MNGMRSNWLNVQCGSGSGSamber	358	0.0001
ORF 752	MISCLKRVMYCGSGSGSamber	358	0.0001
ORF 753	MYTCSLRDLMSKCGSGSGSamber	358	0.0001
ORF 754	MKWIRCLKALMNCGSGSGSamber	358	0.0001
ORF 755	MNHCLLTLMHCGSGSGSamber	358	0.0001
ORF 756	MNSCLADLMKHCGSGSGSamber	357	0.0001
ORF 757	MSECLKDLMYRCGSGSGSamber	357	0.0001
ORF 758	MSDCLRSLMSNTCGSGSGSamber	357	0.0001
ORF 759	MLRCKLLMQCCCGSGSGSamber	357	0.0001
ORF 760	MSHKCLKDLMSCGSGSGSamber	356	0.0001
ORF 761	MHCSKLHNLMHNCGSGSGSamber	356	0.0001
ORF 762	MYTCVKLKKLMRCGSGSGSamber	355	0.0001
ORF 763	MQACLRDIMRCGSGSGSamber	355	0.0001
ORF 764	MSIICLRRLMNCGSGSGSamber	355	0.0001
ORF 765	MRICALTDLMRCGSGSGSamber	354	0.0001
ORF 766	MELCRSRWLMLCGSGSGSamber	354	0.0001
ORF 767	MPMRNDWWSIQCGSGSGSamber	353	0.0001
ORF 768	MMECKKLMTGHCGSGSGSamber	353	0.0001
ORF 769	MDFCLYRLMRCGSGSGSamber	353	0.0001
ORF 770	MNRCLEKLMRDCGSGSGSamber	353	0.0001
ORF 771	MLKCLKSLMIDCGSGSGSamber	352	0.0001
ORF 772	MIPCLSNLMNCGSGSGSamber	352	0.0001
ORF 773	MDSDCLRRLMICGSGSGSamber	352	0.0001
ORF 774	MPICLKEIMRCGSGSGSamber	352	0.0001
ORF 775	MYEQCLADLMKCGSGSGSamber	352	0.0001
ORF 776	MDLHACYRALMNCGSGSGSamber	352	0.0001
ORF 777	MNTCLKILMRCHCGSGSGSamber	351	0.0001
ORF 778	MKQCLYNLMRCGSGSGSamber	351	0.0001
ORF 779	MVNCNLKSLMKCGSGSGSamber	350	0.0001
ORF 780	MLNQLCKLMNCGSGSGSamber	350	0.0001
ORF 781	MVMCLRRLMRPCGSGSGSamber	350	0.0001
ORF 782	MSDCSRLKMLMYCGSGSGSamber	350	0.0001
ORF 783	MKACLKNLMFLCGSGSGSamber	349	0.0001
ORF 784	MVECLKALMKTECGSGSGSamber	348	0.0001
ORF 785	MLSCLKNLMSRCGSGSGSamber	348	0.0001
ORF 786	MTSCLKNIMSCGSGSGSamber	348	0.0001
ORF 787	MITCMKLLMHCGSGSGSamber	348	0.0001
ORF 788	MTVCLRRLMKNLHCGSGSGSamber	346	0.0001
ORF 789	MMSCLRTLMDNCGSGSGSamber	346	0.0001
ORF 790	MSRNNCELIRLMNCGSGSGSamber	346	0.0001
ORF 791	MDNCRLLILMHTCGSGSGSamber	346	0.0001
ORF 792	MTDCIKKLMTCGSGSGSamber	345	0.0001
ORF 793	MCLYMRNVRFVCGSGSGSamber	345	0.0001
ORF 794	MDRAWYLMHSINCGSGSGSamber	344	0.0001
ORF 795	MNGCLLVLMKNCGSGSGSamber	344	0.0001
ORF 796	MNRCRLYRLMRCGSGSGSamber	343	0.0001
ORF 797	MSIHCQRLLMSCGSGSGSamber	343	0.0001
ORF 798	MNTCLRRLMVCGSGSGSamber	342	0.0001
ORF 799	MNYCSLKRLMLCGSGSGSamber	342	0.0001
ORF 800	MGDRLKLLMKCGSGSGSamber	342	0.0001
ORF 801	MDTQLWRLMHCGSGSGSamber	342	0.0001
ORF 802	MRSYCLKRLMNCGSGSGSamber	341	9e-05
ORF 803	MNASTLKCLMNRCGSGSGSamber	341	9e-05
ORF 804	MGNRLCSLMHCGSGSGSamber	340	9e-05
ORF 805	MRTCRLYDLMRDCGSGSGSamber	340	9e-05
ORF 806	MNLCIIRLMNCGSGSGSamber	340	9e-05
ORF 807	MRFCSLKLLMHCGSGSGSamber	340	9e-05
ORF 808	MDRCDSLRILMACGSGSGSamber	339	9e-05
ORF 809	MLKCLGELMNCGSGSGSamber	339	9e-05
ORF 810	MNCKLKHLMHSCGSGSGSamber	339	9e-05
ORF 811	MISCAKTLMQCGSGSGSamber	338	9e-05
ORF 812	MEQCLKamberLMRCGSGSGSamber	338	9e-05
ORF 813	MRFCDLRKLMRCGSGSGSamber	338	9e-05
ORF 814	MTTCLKMLMQCGSGSGSamber	337	9e-05
ORF 815	MNRCAYNLMHNCGSGSGSamber	336	9e-05
ORF 816	MIACVKKLMTCGSGSGSamber	336	9e-05
ORF 817	MNHNCEQLLNLMRCGSGSGSamber	336	9e-05
ORF 818	MSQCLKNLMIRCGSGSGSamber	335	9e-05
ORF 819	MLTCLDRLMKCGSGSGSamber	335	9e-05
ORF 820	MRICKLQILMDCGSGSGSamber	334	9e-05
ORF 821	MHVDCLRLLMRCGSGSGSamber	334	9e-05
ORF 822	MTYNCALKRLMCGSGSGSamber	334	9e-05
ORF 823	MRTCLLKGLMNCGSGSGSamber	334	9e-05
ORF 824	MRICNLTKLMRCGSGSGSamber	334	9e-05
ORF 825	MYKCRLIKLMNNCGSGSGSamber	333	9e-05
ORF 826	MLLCQKKLMSCGSGSGSamber	333	9e-05
ORF 827	MTKCKSLMHHDCGSGSGSamber	332	9e-05
ORF 828	MFRSRLWCLMRCGSGSGSamber	332	9e-05
ORF 829	MTEKCMKLKLLMHCGSGSGSamber	331	9e-05
ORF 830	MIKCLRTLMICGSGSGSamber	331	9e-05
ORF 831	MHRCKDLMKSQCGSGSGSamber	330	9e-05
ORF 832	MDWTLYRLMHDCGSGSGSamber	330	9e-05
ORF 833	MSNCSLRILMNCGSGSGSamber	330	9e-05
ORF 834	MICRDLKRLMSCGSGSGSamber	330	9e-05
ORF 835	MLLCLKKLMNCGSGSGSamber	330	9e-05
ORF 836	MKATLMNGRMACGSGSGSamber	330	9e-05
ORF 837	MDLCWRRHLMSCGSGSGSamber	329	9e-05
ORF 838	MIPCLKKLMKCGSGSGSamber	329	9e-05
ORF 839	MSMCLKKLMRCGSGSGSamber	328	9e-05
ORF 840	MAICLKTLMLCGSGSGSamber	327	9e-05
ORF 841	MGNLCLRELMLCGSGSGSamber	326	9e-05
ORF 842	MKNCLKRLMYSDLCGSGSGSamber	326	9e-05
ORF 843	MNRCKDLMTKTCGSGSGSamber	326	9e-05
ORF 844	MHTCLRTLMRCGSGSGSamber	325	9e-05
ORF 845	MNVNRLYRLMHTCGSGSGSamber	325	9e-05
ORF 846	MSYCRLKRLMTQSCGSGSGSamber	325	9e-05
ORF 847	MKACDLYRLMHCGSGSGSamber	325	9e-05
ORF 848	MVNCLRRLMLCGSGSGSamber	325	9e-05
ORF 849	MTLCLKSMMNSCGSGSGSamber	325	9e-05
ORF 850	MSLRCQLDLMRCGSGSGSamber	324	9e-05
ORF 851	MARNLRCLMDCGSGSGSamber	324	9e-05
ORF 852	MNECLIRIMNCGSGSGSamber	324	9e-05
ORF 853	MIRCLKKLMYCGSGSGSamber	323	9e-05
ORF 854	MLDCARKLMHCGSGSGSamber	323	9e-05
ORF 855	MVCRLKQLMDCGSGSGSamber	323	9e-05
ORF 856	MVNCDLWTIMHSSCGSGSGSamber	323	9e-05
ORF 857	MIVCMKQLMNCGSGSGSamber	322	9e-05
ORF 858	MRFCLKRLMLCGSGSGSamber	321	9e-05
ORF 859	MRDAWDLKLLMQCGSGSGSamber	321	9e-05
ORF 860	MTIRCYKNLMNCGSGSGSamber	320	9e-05
ORF 861	MLGCTRALMNCGSGSGSamber	320	9e-05
ORF 862	MNVCILKTLMDCGSGSGSamber	319	9e-05
ORF 863	MYNCDVYKLMSCGSGSGSamber	319	9e-05
ORF 864	MTSHTDLWLLMHCGSGSGSamber	319	9e-05
ORF 865	MYACKALMFGCGSGSGSamber	318	9e-05
ORF 866	MLDCLHamberLMNSCGSGSGSamber	318	9e-05
ORF 867	MNTCIKKLMQNDACGSGSGSamber	318	9e-05
ORF 868	MSFSRLYCLMRCGSGSGSamber	317	9e-05
ORF 869	MLVCLRNLMKTCGSGSGSamber	317	9e-05
ORF 870	MNECLGELMKKCGSGSGSamber	316	9e-05
ORF 871	MDGYSRLRLLMCCGSGSGSamber	316	9e-05
ORF 872	MNLCLRTLMFCGSGSGSamber	316	9e-05
ORF 873	MKTCLKHLMTCGSGSGSamber	315	9e-05
ORF 874	MNCDLamberALMRSCGSGSGSamber	315	9e-05
ORF 875	MSDCLSRLMKCGSGSGSamber	315	9e-05
ORF 876	MRDCSLMKLMNCGSGSGSamber	315	9e-05
ORF 877	MDCRLKLLMLCGSGSGSamber	315	9e-05
ORF 878	MISCMKTLMLCGSGSGSamber	315	9e-05
ORF 879	MDCNHRLFWLMHCGSGSGSamber	314	9e-05
ORF 880	MSHTTKLYSLMHCGSGSGSamber	313	9e-05
ORF 881	MSRVCKLKSLMTCGSGSGSamber	313	9e-05
ORF 882	MGNLTCLKGLMTCGSGSGSamber	313	9e-05
ORF 883	MDRCLFTLMQCGSGSGSamber	313	9e-05
ORF 884	MCRECNLKRLMRCGSGSGSamber	312	9e-05
ORF 885	MRCRKLQRLMNCGSGSGSamber	312	9e-05
ORF 886	MGSCLKKLMAKCGSGSGSamber	312	9e-05
ORF 887	MATHWCLMHTCGSGSGSamber	311	9e-05
ORF 888	MSNCLamberDLMKSCGSGSGSamber	311	9e-05
ORF 889	MIECWRQLMNCGSGSGSamber	311	9e-05
ORF 890	MRKCLFTLMHCGSGSGSamber	311	9e-05
ORF 891	MRTHKCLMKKDSCGSGSGSamber	310	9e-05
ORF 892	MTTLWCLMHACGSGSGSamber	310	9e-05
ORF 893	MGNCLKELMRCGSGSGSamber	309	9e-05
ORF 894	MSNDCRLKRLMFYCGSGSGSamber	308	9e-05
ORF 895	MNECIMRLMDCGSGSGSamber	308	9e-05
ORF 896	MGSALYSLMHCCGSGSGSamber	308	9e-05
ORF 897	MYYCELKDLMNCGSGSGSamber	307	9e-05
ORF 898	MHNCALKKLMCGSGSGSamber	307	9e-05
ORF 899	MNRTCKLRALMCGSGSGSamber	307	9e-05
ORF 900	MNGCLYHFMHNCGSGSGSamber	307	9e-05
ORF 901	MKFCLIELMKCGSGSGSamber	306	9e-05
ORF 902	MVKCSLRELMNCGSGSGSamber	306	9e-05
ORF 903	MNMCLKEIMKCGSGSGSamber	305	8e-05
ORF 904	MSDICLQNLMKHCGSGSGSamber	305	8e-05
ORF 905	MRCLILKDLMNCGSGSGSamber	305	8e-05
ORF 906	MNNCLKKLMDDNCGSGSGSamber	305	8e-05
ORF 907	MEICLVNLMKCGSGSGSamber	305	8e-05
ORF 908	MSYRCDLHNLMNCGSGSGSamber	305	8e-05
ORF 909	MKTHYCLMYSSECGSGSGSamber	304	8e-05
ORF 910	MNECLKSMMSACGSGSGSamber	303	8e-05
ORF 911	MSVECLRRLMNCGSGSGSamber	303	8e-05
ORF 912	MDDYCLYKLMKCGSGSGSamber	303	8e-05
ORF 913	MYTRICQLMRNCGSGSGSamber	303	8e-05
ORF 914	MKRCLKWLMKNCGSGSGSamber	303	8e-05
ORF 915	MFTHNCLMHRFCGSGSGSamber	302	8e-05
ORF 916	MIVEYNNFASLMQCGSGSGSamber	302	8e-05
ORF 917	MFRCSVLKKLMNCGSGSGSamber	302	8e-05
ORF 918	MIDCLARLMKCGSGSGSamber	302	8e-05
ORF 919	MICRLKELMTCGSGSGSamber	302	8e-05
ORF 920	MVRCTKLLMVECGSGSGSamber	301	8e-05
ORF 921	MLARIIMTTKTLYCGSGSGSamber	301	8e-05
ORF 922	MLTCTKRLMLCGSGSGSamber	301	8e-05
ORF 923	MQFRCLKGLMKCGSGSGSamber	301	8e-05
ORF 924	MNKTVLWCLMRCGSGSGSamber	300	8e-05
ORF 925	MNAGCLWSLMHTCGSGSGSamber	299	8e-05
ORF 926	MNVCLKVLMTCGSGSGSamber	298	8e-05
ORF 927	MTHTIMDYRALMTCGSGSGSamber	298	8e-05
ORF 928	MSMCKLKYLMACGSGSGSamber	298	8e-05
ORF 929	MEKCSLIALMQCGSGSGSamber	298	8e-05
ORF 930	MQQCWALKRLMHNCGSGSGSamber	297	8e-05
ORF 931	MMKRVYMSNIALNCGSGSGSamber	297	8e-05
ORF 932	MFTCDLRNLMDCGSGSGSamber	297	8e-05
ORF 933	MPNCLKLLMHCGSGSGSamber	296	8e-05
ORF 934	MDNCLQNLMRCGSGSGSamber	296	8e-05
ORF 935	MHYCLVRLMKCGSGSGSamber	296	8e-05
ORF 936	MRNLQCLMSRNSCGSGSGSamber	296	8e-05
ORF 937	MERMFRLMHSCKCGSGSGSamber	295	8e-05
ORF 938	MKNRLCKLMSKCGSGSGSamber	295	8e-05
ORF 939	MISCIKRLMECGSGSGSamber	295	8e-05
ORF 940	MHFTNPCLKRLMKCGSGSGSamber	295	8e-05
ORF 941	MGLRCLKSIMACGSGSGSamber	295	8e-05
ORF 942	MVACLKILMTECGSGSGSamber	294	8e-05
ORF 943	MTVCLTHLMKNCGSGSGSamber	294	8e-05
ORF 944	MRSNLYCLMHCGSGSGSamber	294	8e-05
ORF 945	MFLTMHNTHYALCGSGSGSamber	294	8e-05
ORF 946	MRHCRLWRLMYACGSGSGSamber	294	8e-05
ORF 947	MERCWWLMHPNSCGSGSGSamber	294	8e-05
ORF 948	MLNCLKNIMHCGSGSGSamber	293	8e-05
ORF 949	MRLLMGNKILYCGSGSGSamber	293	8e-05
ORF 950	MLKALRKLMHCGSGSGSamber	293	8e-05
ORF 951	MNSCLYQLMSCGSGSGSamber	292	8e-05
ORF 952	MKSCLRSLMFCGSGSGSamber	292	8e-05
ORF 953	MILCMKTLMDCGSGSGSamber	292	8e-05
ORF 954	MYNCRVKILMLCGSGSGSamber	292	8e-05
ORF 955	MKICVWRNLMNCGSGSGSamber	291	8e-05
ORF 956	MYVCRIKILMDCGSGSGSamber	291	8e-05
ORF 957	MVRCRNLMSDNCGSGSGSamber	291	8e-05
ORF 958	MPSANRCLFKLMRCGSGSGSamber	291	8e-05
ORF 959	MNCRDRLWTLMKCGSGSGSamber	290	8e-05
ORF 960	MYKSVKCNYNYCGSGSGSamber	290	8e-05
ORF 961	MSSSDRLYRLMHCGSGSGSamber	290	8e-05
ORF 962	MTKLKALMHLCGSGSGSamber	289	8e-05
ORF 963	MSTYCLSSLMRCGSGSGSamber	289	8e-05
ORF 964	MNSNCLLRELMNCGSGSGSamber	289	8e-05
ORF 965	MIRCWSKLMDCGSGSGSamber	288	8e-05
ORF 966	MDIQRLRKLMWNCGSGSGSamber	288	8e-05
ORF 967	MIDCSKRLMLCGSGSGSamber	287	8e-05
ORF 968	MLNCMKELMKCGSGSGSamber	287	8e-05
ORF 969	MDICIKRLMSSCGSGSGSamber	287	8e-05
ORF 970	MLKCWKLLMNCGSGSGSamber	287	8e-05
ORF 971	MVDRLFCLMHACGSGSGSamber	287	8e-05
ORF 972	MNTCIRALMYNCGSGSGSamber	287	8e-05
ORF 973	MILCLamberALMHKCGSGSGSamber	286	8e-05
ORF 974	MVPCLRLVMQCGSGSGSamber	286	8e-05
ORF 975	MLCNRHWLLMHRCGSGSGSamber	286	8e-05
ORF 976	MDDDLYELMYGCGSGSGSamber	286	8e-05
ORF 977	MIPCVKDLMTCGSGSGSamber	286	8e-05
ORF 978	MDFCLLSLMHDCGSGSGSamber	285	8e-05
ORF 979	MYDCALRSLMSCGSGSGSamber	285	8e-05
ORF 980	MVMPEHWLIIQCGSGSGSamber	285	8e-05
ORF 981	MGRCYHLKTLMICGSGSGSamber	285	8e-05
ORF 982	MAIGNYKCLMNCGSGSGSamber	285	8e-05
ORF 983	MDTCALRDLMYCGSGSGSamber	284	8e-05
ORF 984	MSACNNRLYYLMHCGSGSGSamber	284	8e-05
ORF 985	MNTCVKRLMQCGSGSGSamber	284	8e-05
ORF 986	MTRCWHLMHGLCGSGSGSamber	283	8e-05
ORF 987	MNCRSIRQLMDCGSGSGSamber	283	8e-05
ORF 988	MTNCLKRLMLCGSGSGSamber	282	8e-05
ORF 989	MNDYQYNLKKLMRCGSGSGSamber	282	8e-05
ORF 990	MRYRSALWRLYHCGSGSGSamber	282	8e-05
ORF 991	MHEYCLIRLMKCGSGSGSamber	282	8e-05
ORF 992	MVNRLKKLMICGSGSGSamber	282	8e-05
ORF 993	MHSCLYALYHCGSGSGSamber	281	8e-05
ORF 994	MWNCRLRRLMYHCGSGSGSamber	281	8e-05
ORF 995	MLVCIRSLMNCGSGSGSamber	281	8e-05
ORF 996	MVRRLRDLMNCGSGSGSamber	281	8e-05
ORF 997	MDLCLLKLMNCGSGSGSamber	280	8e-05
ORF 998	MARCLKDLMHGCGSGSGSamber	280	8e-05
ORF 999	MGDCLRSLMADCGSGSGSamber	279	8e-05
ORF 1000	MTVCLWELMHQDCGSGSGSamber	279	8e-05
ORF 1001	MLSRNLRCLMNCGSGSGSamber	279	8e-05
ORF 1002	MSNWCLKQLMHNCGSGSGSamber	279	8e-05
ORF 1003	MQKLYALMHPRCCGSGSGSamber	279	8e-05
ORF 1004	MNEYYMCDCECGSGSGSamber	279	8e-05
ORF 1005	MLRSTELCKLMRCGSGSGSamber	279	8e-05
ORF 1006	MIPCLKRVMHCGSGSGSamber	279	8e-05
ORF 1007	MDDTCELLMLMRCGSGSGSamber	278	8e-05
ORF 1008	MVPCKRLMTVCGSGSGSamber	278	8e-05
ORF 1009	MQCTPTLKNLMHCGSGSGSamber	278	8e-05
ORF 1010	MRDCLLKKLMQDCGSGSGSamber	277	8e-05
ORF 1011	MQLCLRELMTNCGSGSGSamber	277	8e-05
ORF 1012	MEFCEDIKKLMTCGSGSGSamber	277	8e-05
ORF 1013	MNGCRDLYALMRCGSGSGSamber	276	8e-05
ORF 1014	MTITRLKALMNCGSGSGSamber	276	8e-05
ORF 1015	MVSSLYCLMHDNCGSGSGSamber	275	8e-05
ORF 1016	MGLCLKNLMRCGSGSGSamber	275	8e-05
ORF 1017	MQCSRLYRLMKCGSGSGSamber	275	8e-05
ORF 1018	MILCLRKLMVKCGSGSGSamber	274	8e-05
ORF 1019	MLNamberKYDVMWHYYCGSGSamber	274	8e-05
ORF 1020	MSLRSKLYNLMHCGSGSGSamber	274	8e-05
ORF 1021	MTICELamberALMNSCGSGSGSamber	273	8e-05
ORF 1022	MDKLFALMHHSCGSGSGSamber	273	8e-05
ORF 1023	MQMRNVCSCLCGSGSGSamber	273	8e-05
ORF 1024	MNVVELKRLMQCGSGSGSamber	272	8e-05
ORF 1025	MLNRINSFMFDTYCGSGSGSamber	272	8e-05
ORF 1026	MGICLRKMMLRCGSGSGSamber	272	8e-05
ORF 1027	MNIERLKALMYPCGSGSGSamber	271	8e-05
ORF 1028	MIKCLSRLMHCGSGSGSamber	270	8e-05
ORF 1029	MSCVALKVLMSCGSGSGSamber	270	8e-05
ORF 1030	MACKYDLKSLMVCGSGSGSamber	270	8e-05
ORF 1031	MDDDLCTLMRNCGSGSGSamber	270	8e-05
ORF 1032	MHTCamberLKKLMLSCGSGSGSamber	269	7e-05
ORF 1033	MHRCKNLMHRVCGSGSGSamber	269	7e-05
ORF 1034	MLRRLKSLMKCGSGSGSamber	267	7e-05
ORF 1035	MMSSRLCRLMHCGSGSGSamber	267	7e-05
ORF 1036	MICCLRTLMHTCGSGSGSamber	266	7e-05
ORF 1037	MFERSNIYNLMHCGSGSGSamber	266	7e-05
ORF 1038	MRNCLRNLMHCGSGSGSamber	266	7e-05
ORF 1039	MYKCWNLMHHCGSGSGSamber	266	7e-05
ORF 1040	MIRCLWSLYHCGSGSGSamber	266	7e-05
ORF 1041	MVRCIKSLMSNCGSGSGSamber	265	7e-05
ORF 1042	MRDRLFDLMHKNCGSGSGSamber	265	7e-05
ORF 1043	MGLDVRLWNLMHCGSGSGSamber	265	7e-05
ORF 1044	MHVCNDLKVLMKCGSGSGSamber	265	7e-05
ORF 1045	MKDCLRKLMGSVCGSGSGSamber	265	7e-05
ORF 1046	MKTCDRFKLLMSCGSGSGSamber	265	7e-05
ORF 1047	MQSRICHLRHLMCGSGSGSamber	264	7e-05
ORF 1048	MTQRLYDLMHHTCGSGSGSamber	264	7e-05
ORF 1049	MMKCIKELMSDCGSGSGSamber	264	7e-05
ORF 1050	MIRCQKRLMLCGSGSGSamber	264	7e-05
ORF 1051	MTPCKQLMYCGSGSGSamber	264	7e-05
ORF 1052	MSLCLRSLMKCGSGSGSamber	264	7e-05
ORF 1053	MGMCLKKIMKNCGSGSGSamber	263	7e-05
ORF 1054	MIDCLRSLMRCGSGSGSamber	263	7e-05
ORF 1055	MHHRLCMLMNCGSGSGSamber	263	7e-05
ORF 1056	MSKCLKLIMSCGSGSGSamber	263	7e-05
ORF 1057	MVWCIKKLMASCGSGSGSamber	263	7e-05
ORF 1058	MRDLWELMHGNRCGSGSGSamber	262	7e-05
ORF 1059	MNRSLICLMASCGSGSGSamber	262	7e-05
ORF 1060	MALCLKamberLMLCGSGSGSamber	262	7e-05
ORF 1061	MDAQCLRMLMRCGSGSGSamber	262	7e-05
ORF 1062	MSACLYTLMKCGSGSGSamber	261	7e-05
ORF 1063	MNGCWKRLMHDPCGSGSGSamber	261	7e-05
ORF 1064	MLRCKRLMCGCGSGSGSamber	261	7e-05
ORF 1065	MWCGPQDYQCLMCGSGSGSamber	261	7e-05
ORF 1066	MSELYDLMHNCGSGSGSamber	260	7e-05
ORF 1067	MHTCQLAVLMRSHCGSGSGSamber	260	7e-05
ORF 1068	MKRKMDLKCLMACGSGSGSamber	260	7e-05
ORF 1069	MIRCIKRLMHCGSGSGSamber	260	7e-05
ORF 1070	MSSTCLKNLMICGSGSGSamber	259	7e-05
ORF 1071	MLSCLRNLMACGSGSGSamber	259	7e-05
ORF 1072	MGCNALRRLMNCGSGSGSamber	259	7e-05
ORF 1073	MWVSTFKDLMKNCGSGSGSamber	259	7e-05
ORF 1074	MEHCRLATLMTCGSGSGSamber	259	7e-05
ORF 1075	MRCLKALMNCGSGSGSamber	259	7e-05
ORF 1076	MVDCANLRSLMFCGSGSGSamber	258	7e-05
ORF 1077	MGYCVNIKRLMTCGSGSGSamber	258	7e-05
ORF 1078	MIKCMRTLMHCGSGSGSamber	258	7e-05
ORF 1079	MHLCTKRLMECGSGSGSamber	258	7e-05
ORF 1080	MVTCKIKRLMTCGSGSGSamber	258	7e-05
ORF 1081	MNLTCRTKALMDSCGSGSGSamber	258	7e-05
ORF 1082	MKICLKDLMKLCGSGSGSamber	257	7e-05
ORF 1083	MVNKLCSLMNCGSGSGSamber	256	7e-05
ORF 1084	MNDICLamberMLMHCGSGSGSamber	256	7e-05
ORF 1085	MDRNKCLRVLMNCGSGSGSamber	256	7e-05
ORF 1086	MAHCYAMKHLMNCGSGSGSamber	256	7e-05
ORF 1087	MSDLCLYRLMACGSGSGSamber	256	7e-05
ORF 1088	MKMPIDWLEITCGSGSGSamber	256	7e-05
ORF 1089	MLRCKALMNVVSCGSGSGSamber	256	7e-05
ORF 1090	MLLCLRRLMRCGSGSGSamber	256	7e-05
ORF 1091	MNRYVYLKALMNCGSGSGSamber	255	7e-05
ORF 1092	MAHCLTKLMHCGSGSGSamber	254	7e-05
ORF 1093	MSECLTRLMNCGSGSGSamber	254	7e-05
ORF 1094	MTDCMKKLMINCGSGSGSamber	254	7e-05
ORF 1095	MHKCLamberELMYCGSGSGSamber	254	7e-05
ORF 1096	MRNCLRALMDCGSGSGSamber	254	7e-05
ORF 1097	MDGCLYELMNRSCGSGSGSamber	254	7e-05
ORF 1098	MSCKKLKLLMNCGSGSGSamber	254	7e-05
ORF 1099	MNSCIRALMYCGSGSGSamber	254	7e-05
ORF 1100	MTTCLRNLMRNCGSGSGSamber	253	7e-05
ORF 1101	MTRCKALMFLNCGSGSGSamber	253	7e-05
ORF 1102	MHSCRLKALMKCGSGSGSamber	253	7e-05
ORF 1103	MYLCLKNLMKDCGSGSGSamber	253	7e-05
ORF 1104	MLRCLRNLMRCGSGSGSamber	252	7e-05
ORF 1105	MSDLKALMQCGRCGSGSGSamber	252	7e-05
ORF 1106	MDMamberKNWLFVQCGSGSGSamber	252	7e-05
ORF 1107	MHTCNVRFLMACGSGSGSamber	252	7e-05
ORF 1108	MISCLSSLMKCGSGSGSamber	252	7e-05
ORF 1109	MFLEDMDMPRSCGSGSGSamber	251	7e-05
ORF 1110	MTAQCLRRLMKCGSGSGSamber	251	7e-05
ORF 1111	MRNKLCVLMHDCGSGSGSamber	251	7e-05
ORF 1112	MLDKLKCLMQCGSGSGSamber	251	7e-05
ORF 1113	MLSCLKSLMDTCGSGSGSamber	251	7e-05
ORF 1114	MSMTCMRRLMSCGSGSGSamber	251	7e-05
ORF 1115	MNKTLMNGMLTCGSGSGSamber	251	7e-05
ORF 1116	MNKCLRILMNCGSGSGSamber	250	7e-05
ORF 1117	MNSCLKLKGLMHCGSGSGSamber	250	7e-05
ORF 1118	MELCKLSELMKLCGSGSGSamber	250	7e-05
ORF 1119	MNDRLLKLMQSCGSGSGSamber	250	7e-05
ORF 1120	MNDCLLVIMNCGSGSGSamber	249	7e-05
ORF 1121	MNNCIRALMHCGSGSGSamber	249	7e-05
ORF 1122	MRNCILRQLMVCGSGSGSamber	249	7e-05
ORF 1123	MICKLKALMTCGSGSGSamber	248	7e-05
ORF 1124	MIDRECFIRLMKCGSGSGSamber	248	7e-05
ORF 1125	MSMPYNWLRIQCGSGSGSamber	248	7e-05
ORF 1126	MPNRLCALMHCGSGSGSamber	247	7e-05
ORF 1127	MTMPCRLKELMRNCGSGSGSamber	247	7e-05
ORF 1128	MDRCLVYLMKKCGSGSGSamber	246	7e-05
ORF 1129	MVWCSKVKALMKCGSGSGSamber	246	7e-05
ORF 1130	MNWCLWKLMNECGSGSGSamber	246	7e-05
ORF 1131	MSCNAYLKRLMNCGSGSGSamber	246	7e-05
ORF 1132	MVTCLRSMMQDCGSGSGSamber	245	7e-05
ORF 1133	MHICKLKKLMCGSGSGSamber	245	7e-05
ORF 1134	MATCLKVLMSCGSGSGSamber	245	7e-05
ORF 1135	MPICLRGLMHCGSGSGSamber	245	7e-05
ORF 1136	MMTCMDAFVRSCGSGSGSamber	245	7e-05
ORF 1137	MVRCSYLMGNCGSGSGSamber	244	7e-05
ORF 1138	MVQCYRSLMSCGSGSGSamber	244	7e-05
ORF 1139	MDSVNCLRRLMMKCGSGSGSamber	244	7e-05
ORF 1140	MRNLACLMSSCGSGSGSamber	244	7e-05
ORF 1141	MNPCLWTLMKCGSGSGSamber	243	7e-05
ORF 1142	MMNTDDSYMYWLYCGSGSGSamber	243	7e-05
ORF 1143	MYTMTCYRYCHCGSGSGSamber	243	7e-05
ORF 1144	MVVCDLKALMRCGSGSGSamber	243	7e-05
ORF 1145	MICENLKRLMNCGSGSGSamber	243	7e-05
ORF 1146	MDTTYLFALMHDCGSGSGSamber	242	7e-05
ORF 1147	MKHCLLMKSIMCGSGSGSamber	242	7e-05
ORF 1148	MGTCLRDLMNCGSGSGSamber	242	7e-05
ORF 1149	MKGMPTNWLLVTCGSGSGSamber	242	7e-05
ORF 1150	MNACVKILMECGSGSGSamber	242	7e-05
ORF 1151	MYACRMAVLMDCGSGSGSamber	242	7e-05
ORF 1152	MHFCRLKSLMLCGSGSGSamber	241	7e-05
ORF 1153	MLSKLCLLMHCGSGSGSamber	241	7e-05
ORF 1154	MWTCKMRELMNCGSGSGSamber	241	7e-05
ORF 1155	MNYCLamberKLMKCGSGSGSamber	241	7e-05
ORF 1156	MSLSCMKILMKCGSGSGSamber	241	7e-05
ORF 1157	MDRNLRLRKLMVCGSGSGSamber	241	7e-05
ORF 1158	MVKCYNLMHNIDCGSGSGSamber	240	7e-05
ORF 1159	MCKLYRLMHNSYLCGSGSGSamber	240	7e-05
ORF 1160	MDLSCLamberELMRCGSGSGSamber	240	7e-05
ORF 1161	MNRCVRLIRLMRCGSGSGSamber	240	7e-05
ORF 1162	MVDCLRRLMYCGSGSGSamber	239	7e-05
ORF 1163	MNHCWLKELMNCGSGSGSamber	239	7e-05
ORF 1164	MYECamberLRLLMSKCGSGSGSamber	239	7e-05
ORF 1165	MTKCKNLMVKCGSGSGSamber	239	7e-05
ORF 1166	MDSCLYELMHGCGSGSGSamber	239	7e-05
ORF 1167	MVQCLRKIMLRNCGSGSGSamber	239	7e-05
ORF 1168	MNSCLRLMMHSPRCGSGSGSamber	239	7e-05
ORF 1169	MNLNCWKHLMHCGSGSGSamber	238	7e-05
ORF 1170	MLNGDDLMRENMCGSGSGSamber	238	7e-05
ORF 1171	MTHLCRWKTLMHCGSGSGSamber	238	7e-05
ORF 1172	MTRRSHECLMCGSGSGSamber	238	7e-05
ORF 1173	MTCIRLKRLMHTCGSGSGSamber	237	7e-05
ORF 1174	MDCPEGPMACFCGSGSGSamber	237	7e-05
ORF 1175	MNHCLVNLMamberKCGSGSGSamber	236	7e-05
ORF 1176	MRICLRDLMKYCGSGSGSamber	236	7e-05
ORF 1177	MLHCLKVLMHNSCGSGSGSamber	235	7e-05
ORF 1178	MVDCLKSLMYCGSGSGSamber	235	7e-05
ORF 1179	MSYQCRIRKLMSCGSGSGSamber	235	7e-05
ORF 1180	MAFQCLKDLMLRCGSGSGSamber	235	7e-05
ORF 1181	MNDCLYALMACGSGSGSamber	235	7e-05
ORF 1182	MWNCRLRNLMRCGSGSGSamber	234	7e-05
ORF 1183	MDRVHSLYVLMHKCGSGSGSamber	234	7e-05
ORF 1184	MVECLRRVMDCGSGSGSamber	233	6e-05
ORF 1185	MKLCLTRLMNCGSGSGSamber	233	6e-05
ORF 1186	MNGCLRQIMLCGSGSGSamber	233	6e-05
ORF 1187	MCDCNVCRIMNKCGSGSGSamber	233	6e-05
ORF 1188	MVVCDLRTLMDCGSGSGSamber	233	6e-05
ORF 1189	MYLMPDDWLSKTCGSGSGSamber	233	6e-05
ORF 1190	MLSDMSCSCDCGSGSGSamber	233	6e-05
ORF 1191	MVNRLCELMNCGSGSGSamber	232	6e-05
ORF 1192	MDVDYCYRMLMLCGSGSGSamber	232	6e-05
ORF 1193	MDDYLYLLMHGCGSGSGSamber	232	6e-05
ORF 1194	MTFCLRSLMRSCGSGSGSamber	232	6e-05
ORF 1195	MRHCLKMLMRQCGSGSGSamber	232	6e-05
ORF 1196	MYECRRYKLMCGSGSGSamber	231	6e-05
ORF 1197	MIVCQRELMVCGSGSGSamber	231	6e-05
ORF 1198	MTTLYSLMHEDCGSGSGSamber	231	6e-05
ORF 1199	MLFCLKKLMIKCGSGSGSamber	231	6e-05
ORF 1200	MTLKKLYCLMRCGSGSGSamber	231	6e-05
ORF 1201	MTNRCLKamberLMHCGSGSGSamber	231	6e-05
ORF 1202	MNSLYALMHNHCCGSGSGSamber	231	6e-05
ORF 1203	MVIHMERKSLYCGSGSGSamber	230	6e-05
ORF 1204	MNLCLLVLMQDCGSGSGSamber	230	6e-05
ORF 1205	MSSISCFKRLMHCGSGSGSamber	230	6e-05
ORF 1206	MSCRALKELMHCGSGSGSamber	230	6e-05
ORF 1207	MMPVNWQNIQCGSGSGSamber	230	6e-05
ORF 1208	MSTHWCWKSLMNCGSGSGSamber	229	6e-05
ORF 1209	MGYDAKMAYLNNCGSGSGSamber	229	6e-05
ORF 1210	MLDCTRKLMNCGSGSGSamber	228	6e-05
ORF 1211	MNACLISLMACGSGSGSamber	228	6e-05
ORF 1212	MNSCLTNLMMCGSGSGSamber	228	6e-05
ORF 1213	MQCTRTLRamberLMNCGSGSGSamber	228	6e-05
ORF 1214	MYNCDMRTLMWCGSGSGSamber	228	6e-05
ORF 1215	MSVCLANLMRCGSGSGSamber	228	6e-05
ORF 1216	MCRCLKSLMKCGSGSGSamber	228	6e-05
ORF 1217	MRCKLWNLMHNSYCGSGSGSamber	227	6e-05
ORF 1218	MDTCRLSLLMHNCGSGSGSamber	227	6e-05
ORF 1219	MKRCLIamberLMKSCGSGSGSamber	227	6e-05
ORF 1220	MSSCLFVLMKRCGSGSGSamber	227	6e-05
ORF 1221	MSNCKLRTLMNPCGSGSGSamber	227	6e-05
ORF 1222	MQHNRIWCLMHRCGSGSGSamber	226	6e-05
ORF 1223	MSDIDMLRRLMNCGSGSGSamber	226	6e-05
ORF 1224	MLNEMCSCFCGSGSGSamber	226	6e-05
ORF 1225	MINCQRLLMLCGSGSGSamber	226	6e-05
ORF 1226	MDTCALRKLMCGSGSGSamber	226	6e-05
ORF 1227	MLKCIKRLMYKNCGSGSGSamber	226	6e-05
ORF 1228	MHSSCLRNLMLCGSGSGSamber	226	6e-05
ORF 1229	MTECLSKLMQTCGSGSGSamber	225	6e-05
ORF 1230	MDCHKLWCLMHCGSGSGSamber	225	6e-05
ORF 1231	MLNCLRTLMSCGSGSGSamber	225	6e-05
ORF 1232	MYNCRLMRLMVCGSGSGSamber	225	6e-05
ORF 1233	MRVCHDLKQLMHCGSGSGSamber	225	6e-05
ORF 1234	MNKCLISLMKDCGSGSGSamber	225	6e-05
ORF 1235	MLKCLRRIMTCGSGSGSamber	225	6e-05
ORF 1236	MQHCRLQRLMSCCGSGSGSamber	225	6e-05
ORF 1237	MKSCLRSLMSRCGSGSGSamber	224	6e-05
ORF 1238	MSLCLKLLMQNCGSGSGSamber	224	6e-05
ORF 1239	MNRCLRLMNGCGSGSGSamber	224	6e-05
ORF 1240	MNSCLamberSLMLCGSGSGSamber	224	6e-05
ORF 1241	MNRCKDLMKDCGSGSGSamber	224	6e-05
ORF 1242	MLTKLRSLMNCGSGSGSamber	223	6e-05
ORF 1243	MFEMCHNWQSVQCGSGSGSamber	223	6e-05
ORF 1244	MRHCLLIRLMKKCGSGSGSamber	223	6e-05
ORF 1245	MDIECKNIKKLMLCGSGSGSamber	223	6e-05
ORF 1246	MNSCLSGLMNRCGSGSGSamber	223	6e-05
ORF 1247	MYNCELILLMSCGSGSGSamber	223	6e-05
ORF 1248	MIVCLDELMRCGSGSGSamber	223	6e-05
ORF 1249	MNICIGALMRCGSGSGSamber	223	6e-05
ORF 1250	MIVCLKHLMTCGSGSGSamber	223	6e-05
ORF 1251	MISNVQCKTLMRCGSGSGSamber	223	6e-05
ORF 1252	MVGCDLRDLMNCGSGSGSamber	222	6e-05
ORF 1253	MSamberCLKNLMNCGSGSGSamber	222	6e-05
ORF 1254	MNGALCSLMRCGSGSGSamber	222	6e-05
ORF 1255	MQKCKWRDLMRCGSGSGSamber	221	6e-05
ORF 1256	MSEFLFMGNSIFRCGSGSGSamber	221	6e-05
ORF 1257	MNKCRLRALMHCGSGSGSamber	221	6e-05
ORF 1258	MITRLCSLMRSCGSGSGSamber	221	6e-05
ORF 1259	MFTHNCLMRNHCGSGSGSamber	221	6e-05
ORF 1260	MRNCLKNLMADCGSGSGSamber	221	6e-05
ORF 1261	MNGCLRRIMSHCGSGSGSamber	220	6e-05
ORF 1262	MHQMLCRLWRNRCGSGSGSamber	220	6e-05
ORF 1263	MNIGCLRRLMTCGSGSGSamber	220	6e-05
ORF 1264	MMPVDWYQIIERDCGSGSGSamber	220	6e-05
ORF 1265	MEICDLRNLMCGSGSGSamber	220	6e-05
ORF 1266	MCRLKSLMKVRCGSGSGSamber	220	6e-05
ORF 1267	MFDCRLamberVLMSCGSGSGSamber	220	6e-05
ORF 1268	MDDACLKVMMNRCGSGSGSamber	219	6e-05
ORF 1269	MTPCLKSFMICGSGSGSamber	219	6e-05
ORF 1270	MVPCKDLMRYCGSGSGSamber	219	6e-05
ORF 1271	MIDCLRVLMICGSGSGSamber	219	6e-05
ORF 1272	MYAMNCRLRELMECGSGSGSamber	219	6e-05
ORF 1273	MMCHSRLMSSDCGSGSGSamber	219	6e-05
ORF 1274	MAYCLKKLMFCGSGSGSamber	218	6e-05
ORF 1275	MVNCIKALMSCGSGSGSamber	218	6e-05
ORF 1276	MLKCMRRLMESCGSGSGSamber	218	6e-05
ORF 1277	MKFCKLKRLMINCGSGSGSamber	217	6e-05
ORF 1278	MDVCRIRRLMRCGSGSGSamber	217	6e-05
ORF 1279	MTMPSEWLEMQCGSGSGSamber	217	6e-05
ORF 1280	MLTRLKKLMVCGSGSGSamber	217	6e-05
ORF 1281	MVSCLKAIMKCGSGSGSamber	217	6e-05
ORF 1282	MLVCLRQLMDCGSGSGSamber	217	6e-05
ORF 1283	MDRCLKDLMRLCGSGSGSamber	217	6e-05
ORF 1284	MGAYNDCLRILMDCGSGSGSamber	216	6e-05
ORF 1285	MLRCLKamberLMHCGSGSGSamber	216	6e-05
ORF 1286	MQMCLMNLMHNQCGSGSGSamber	216	6e-05
ORF 1287	MRSMPSNWLWLQCGSGSGSamber	216	6e-05
ORF 1288	MFPCLRKLMKCGSGSGSamber	216	6e-05
ORF 1289	MRLCDLRMIMNCGSGSGSamber	216	6e-05
ORF 1290	MNRCLQQLMTCGSGSGSamber	215	6e-05
ORF 1291	MLVCARNLMRCGSGSGSamber	215	6e-05
ORF 1292	MNGCLIVLMRCGSGSGSamber	215	6e-05
ORF 1293	MMKCRLNALMNCGSGSGSamber	215	6e-05
ORF 1294	MKACLKALMSCGSGSGSamber	215	6e-05
ORF 1295	MLRCTRELMNCGSGSGSamber	214	6e-05
ORF 1296	MCQNRALYRLMHCGSGSGSamber	214	6e-05
ORF 1297	MIRCLRHLMENSCGSGSGSamber	214	6e-05
ORF 1298	MMTGMDTCSCTCGSGSGSamber	214	6e-05
ORF 1299	MTAWCLKNLMHCGSGSGSamber	214	6e-05
ORF 1300	MTEIDHLKTLMNCGSGSGSamber	213	6e-05
ORF 1301	MLTCARSLMRCGSGSGSamber	213	6e-05
ORF 1302	MKVCNWRDLMKCGSGSGSamber	213	6e-05
ORF 1303	MNFCIKQLMSCGSGSGSamber	213	6e-05
ORF 1304	MATDLCLLMKCGSGSGSamber	213	6e-05
ORF 1305	MIACMKILMLKCGSGSGSamber	213	6e-05
ORF 1306	MLNFKSDAMWNamberYCGSGSGSamber	213	6e-05
ORF 1307	MNGCLGSLMKKCGSGSGSamber	212	6e-05
ORF 1308	MQWCLRKLMNCGSGSGSamber	212	6e-05
ORF 1309	MSVCLTRLMNCGSGSGSamber	212	6e-05
ORF 1310	MQDRLYSLMYGCGSGSGSamber	212	6e-05
ORF 1311	MMPTNWQTRQCGSGSGSamber	212	6e-05
ORF 1312	MNSKLYDLMHNCGSGSGSamber	212	6e-05
ORF 1313	MNQCIKYLMSCGSGSGSamber	212	6e-05
ORF 1314	MQSCRLRMLMRCGSGSGSamber	212	6e-05
ORF 1315	MDQNCLRKLMKCGSGSGSamber	212	6e-05
ORF 1316	MESCRYRQGLQLCGSGSGSamber	212	6e-05
ORF 1317	MNHCLKNLMICGSGSGSamber	212	6e-05
ORF 1318	MSLCALKTLMNCGSGSGSamber	212	6e-05
ORF 1319	MHPCLHKLMHCGSGSGSamber	211	6e-05
ORF 1320	MKVCLVQLMHCGSGSGSamber	211	6e-05
ORF 1321	MSDDCLYLLMLKCGSGSGSamber	210	6e-05
ORF 1322	MNSVICLRQLMYCGSGSGSamber	210	6e-05
ORF 1323	MYTCRMRDLMRCGSGSGSamber	210	6e-05
ORF 1324	MNSCDLVRLMRGCGSGSGSamber	210	6e-05
ORF 1325	MFRCFTLMHHCGSGSGSamber	210	6e-05
ORF 1326	MRDCRLKLLMHACGSGSGSamber	210	6e-05
ORF 1327	MYSCNLSLIDLMKCGSGSGSamber	210	6e-05
ORF 1328	MSGCLKVLMNCGSGSGSamber	210	6e-05
ORF 1329	MNIKCQWKLMQCGSGSGSamber	210	6e-05
ORF 1330	MITCLKNIMSACGSGSGSamber	209	6e-05
ORF 1331	MVRCTamberALMSCGSGSGSamber	209	6e-05
ORF 1332	MVKCSIHLMRSCGSGSGSamber	209	6e-05
ORF 1333	MNRLYRLMWNCGSGSGSamber	209	6e-05
ORF 1334	MIGCLAKLMKNCGSGSGSamber	209	6e-05
ORF 1335	MSLMNERLINLMNCGSGSGSamber	209	6e-05
ORF 1336	MILCWRNLMKCGSGSGSamber	209	6e-05
ORF 1337	MKVKCLRALMKGCGSGSGSamber	209	6e-05
ORF 1338	MKPLMGGKLNCGSGSGSamber	209	6e-05
ORF 1339	MFKDLCRLMHCGSGSGSamber	209	6e-05
ORF 1340	MRTHRCLMQVHCGSGSGSamber	209	6e-05
ORF 1341	MLKCYRSLMSCGSGSGSamber	208	6e-05
ORF 1342	MLNLPDSKMLHYCGSGSGSamber	208	6e-05
ORF 1343	MVMCYSSVLCDCGSGSGSamber	208	6e-05
ORF 1344	MLDCARRLMVCGSGSGSamber	208	6e-05
ORF 1345	MTMPVDWLYITCGSGSGSamber	208	6e-05
ORF 1346	MVECIKRLMVCGSGSGSamber	208	6e-05
ORF 1347	MIACLRILMRSCGSGSGSamber	207	6e-05
ORF 1348	MSYNDRIKLLMSCGSGSGSamber	207	6e-05
ORF 1349	MLDCQKFKKLMECGSGSGSamber	207	6e-05
ORF 1350	MMACLKKVMKDCGSGSGSamber	207	6e-05
ORF 1351	MLNCLHKLMTDCGSGSGSamber	207	6e-05
ORF 1352	MVKHDFLMMQLMCGSGSGSamber	207	6e-05
ORF 1353	MIECWRALMKCGSGSGSamber	207	6e-05
ORF 1354	MDIKLCVLMRCGSGSGSamber	206	6e-05
ORF 1355	MCKFSMSCCKLCGSGSGSamber	206	6e-05
ORF 1356	MADRLCLIMKRCGSGSGSamber	206	6e-05
ORF 1357	MKQCLLKLMKSCGSGSGSamber	205	6e-05
ORF 1358	MEICMLNRLMNCGSGSGSamber	205	6e-05
ORF 1359	MLRCQWALMRCGSGSGSamber	205	6e-05
ORF 1360	MSDIDRLFTLMHCGSGSGSamber	205	6e-05
ORF 1361	MVLYMGTQVFSCGSGSGSamber	205	6e-05
ORF 1362	MANMDLFALMHCGSGSGSamber	205	6e-05
ORF 1363	MQKCLKALMYVCGSGSGSamber	205	6e-05
ORF 1364	MLRCYSLMHSCGSGSGSamber	205	6e-05
ORF 1365	MGALKCLRRLMRCGSGSGSamber	205	6e-05
ORF 1366	MSCRLRNLMICGSGSGSamber	205	6e-05
ORF 1367	MNNLYKLMHNCGSGSGSamber	204	6e-05
ORF 1368	MDRCLWamberLMNDCGSGSGSamber	204	6e-05
ORF 1369	MVSCSRLKQLMSCGSGSGSamber	204	6e-05
ORF 1370	MSRCLRTLMRCGSGSGSamber	204	6e-05
ORF 1371	MDKLFTLMHSCGSGSGSamber	204	6e-05
ORF 1372	MNDRLWNLMHNCGSGSGSamber	204	6e-05
ORF 1373	MALCLRDLMRSCGSGSGSamber	204	6e-05
ORF 1374	MRYQRLKNLMNCGSGSGSamber	204	6e-05
ORF 1375	MASCIRKLMKCGSGSGSamber	204	6e-05
ORF 1376	MLVCQYNLMHRRCGSGSGSamber	204	6e-05
ORF 1377	MVYCTKKLMRCGSGSGSamber	204	6e-05
ORF 1378	MMVCLSKLMKNCGSGSGSamber	204	6e-05
ORF 1379	MHYCNLKKLMNSCGSGSGSamber	204	6e-05
ORF 1380	MVFCLKSLMNCGSGSGSamber	204	6e-05
ORF 1381	MLNLYDSMYWHYCGSGSGSamber	203	6e-05
ORF 1382	MNICKKRLMNCGSGSGSamber	203	6e-05
ORF 1383	MNDECLARLMSCGSGSGSamber	203	6e-05
ORF 1384	MTLCSLamberELMNCGSGSGSamber	202	6e-05
ORF 1385	MRFKPPHECYCGSamber	202	6e-05
ORF 1386	MNVCRHKSLMSCGSGSGSamber	202	6e-05
ORF 1387	MRHTRLQCLMFCGSGSGSamber	202	6e-05
ORF 1388	MTEKICILMNCGSGSGSamber	202	6e-05
ORF 1389	MVKCDATLKRLMNCGSGSGSamber	202	6e-05
ORF 1390	MFKCRLRRLMHCGSGSGSamber	202	6e-05
ORF 1391	MCLYMGTTLFICGSGSGSamber	202	6e-05
ORF 1392	MRLCDTKRLMLCGSGSGSamber	202	6e-05
ORF 1393	MHACLRLIMRCGSGSGSamber	202	6e-05
ORF 1394	MNACMLRTLMNCGSGSGSamber	202	6e-05
ORF 1395	MSLRMGKKYLYCGSGSGSamber	201	6e-05
ORF 1396	MRGCELYGLMHRCGSGSGSamber	201	6e-05
ORF 1397	MALRLKMLMQCGSGSGSamber	201	6e-05
ORF 1398	MLNLELDMMWVHYCGSGSGSamber	201	6e-05
ORF 1399	MRNLLLKQLMRCGSGSGSamber	201	6e-05
ORF 1400	MKKGVLWELMHCCGSGSGSamber	201	6e-05
ORF 1401	MSKRCYWDLMYSCGSGSGSamber	201	6e-05
ORF 1402	MGSCLKELMMCGSGSGSamber	201	6e-05
ORF 1403	MSVEKSLKDLMNCGSGSGSamber	200	6e-05
ORF 1404	MSVCRLKRLMCGSGSGSamber	200	6e-05
ORF 1405	MMPNKWLSVQCGSGSGSamber	200	6e-05
ORF 1406	MILCLKRIMRCGSGSGSamber	200	6e-05
ORF 1407	MNECLRGLMICGSGSGSamber	200	6e-05
ORF 1408	MLVCLKEMMNCGSGSGSamber	200	6e-05
ORF 1409	MVLCLamberKLMKCGSGSGSamber	200	6e-05
ORF 1410	MAHCSLRLLMNCGSGSGSamber	200	6e-05
ORF 1411	MNICLLamberLMRCGSGSGSamber	199	6e-05
ORF 1412	MQCERLKSLMHCGSGSGSamber	199	6e-05
ORF 1413	MWTHRCLMNNCGSGSGSamber	199	6e-05
ORF 1414	MIVCLKamberLMTCGSGSGSamber	199	6e-05
ORF 1415	MSACLYALMHDRCGSGSGSamber	199	6e-05
ORF 1416	MLSCQRRLMWSDCGSGSGSamber	199	6e-05
ORF 1417	MNLNSRLRYLMRCGSGSGSamber	199	6e-05
ORF 1418	MRPCALRELMRCGSGSGSamber	198	6e-05
ORF 1419	MTLCLVKLMHCGSGSGSamber	198	6e-05
ORF 1420	MRTCLRSLMHCGSGSGSamber	198	6e-05
ORF 1421	MRLCRLMSNNSCGSGSGSamber	198	6e-05
ORF 1422	MEFSCLSYKLLMRCGSGSGSamber	198	6e-05
ORF 1423	MELVSRRLYKLMHCGSGSGSamber	197	5e-05
ORF 1424	MKNFVYMGDIRLSCGSGSamber	197	5e-05
ORF 1425	MNCCLKDLMHCGSGSGSamber	197	5e-05
ORF 1426	MSTRDLRKLMQCGSGSGSamber	197	5e-05
ORF 1427	MLNAKDSMWTQYCGSGSGSamber	197	5e-05
ORF 1428	MRRRELRCLMVNCGSGSGSamber	197	5e-05
ORF 1429	MDLYTLMHGNSCGSGSGSamber	197	5e-05
ORF 1430	MNVCLTELMICGSGSGSamber	197	5e-05
ORF 1431	MMDRNCESSQCTCGSGSGSamber	197	5e-05
ORF 1432	MVSKCLKSLMHCGSGSGSamber	197	5e-05
ORF 1433	MKNLKCLMMCGSGSGSamber	196	5e-05
ORF 1434	MIGCLKRFMRNPECGSGSGSamber	196	5e-05
ORF 1435	MKNLYELMHNCGSGSGSamber	196	5e-05
ORF 1436	MKTNLWLLMHCGSGSGSamber	196	5e-05
ORF 1437	MSECLLYTLMHECGSGSGSamber	196	5e-05
ORF 1438	MPTCRLYamberLMHCGSGSGSamber	196	5e-05
ORF 1439	MLNSVNDDMYLAYCGSGSamber	196	5e-05
ORF 1440	MLCRRLYNLMHCGSGSGSamber	195	5e-05
ORF 1441	MFSCQKSLMKCGSGSGSamber	195	5e-05
ORF 1442	MVECLKSLMRSCGSGSGSamber	195	5e-05
ORF 1443	MWTDDSMEDMRRNCGSGSGSamber	195	5e-05
ORF 1444	MGTYPQLYQLMHCGSGSGSamber	195	5e-05
ORF 1445	MMRCRHLKLLMYCGSGSGSamber	195	5e-05
ORF 1446	MNLCLIRLMGCGSGSGSamber	195	5e-05
ORF 1447	MFRCLSLMHNCGSGSGSamber	195	5e-05
ORF 1448	MTVSLMAGKLSCGSGSGSamber	194	5e-05
ORF 1449	MLPCLNGLMKSCGSGSGSamber	194	5e-05
ORF 1450	MNTCMRHLMNCGSGSGSamber	194	5e-05
ORF 1451	MDDVCELamberILMLCGSGSGSamber	194	5e-05
ORF 1452	MQLCSLMNKKICGSGSGSamber	194	5e-05
ORF 1453	MGSDYCWKNLMRCGSGSGSamber	193	5e-05
ORF 1454	MDSCLILLMHSSCGSGSGSamber	193	5e-05
ORF 1455	MASCRLKALMDKSCGSGSGSamber	193	5e-05
ORF 1456	MIPCTKWLMHCGSGSGSamber	193	5e-05
ORF 1457	MVKCLRDIMRCGSGSGSamber	193	5e-05
ORF 1458	MHWCLMHWNRCGSGSGSamber	193	5e-05
ORF 1459	MLDCWRKLMNCGSGSGSamber	192	5e-05
ORF 1460	MSCGRLLALMKCGSGSGSamber	192	5e-05
ORF 1461	MIKCKTLMRNCGSGSGSamber	192	5e-05
ORF 1462	MDERVLWSLMHDCGSGSGSamber	192	5e-05
ORF 1463	MNLCLKKVMMCGSGSGSamber	192	5e-05
ORF 1464	MSVMCLREIMQTCGSGSGSamber	192	5e-05
ORF 1465	MDRLIRLRTLMSCGSGSGSamber	192	5e-05
ORF 1466	MYGCLKRLMHSCGSGSGSamber	192	5e-05
ORF 1467	MMACLSALMKCGSGSGSamber	192	5e-05
ORF 1468	MTVCWKTLMLCGSGSGSamber	192	5e-05
ORF 1469	MRMMPTWSCCLCGSGSGSamber	191	5e-05
ORF 1470	MVERLCLLMRNCGSGSGSamber	191	5e-05
ORF 1471	MAGCLTKLMNCGSGSGSamber	191	5e-05
ORF 1472	MYKCLKRLMSCGSGSGSamber	191	5e-05
ORF 1473	MLLCTKRLMYCGSGSGSamber	191	5e-05
ORF 1474	MLMPKNWLYRTCGSGSGSamber	191	5e-05
ORF 1475	MYVYACRISKLMCGSGSGSamber	191	5e-05
ORF 1476	MSDCLVELMQCGSGSGSamber	191	5e-05
ORF 1477	MMPENWLSIACGSGSGSamber	191	5e-05
ORF 1478	MNCNQLKQLMNSCGSGSGSamber	191	5e-05
ORF 1479	MSSLCDFRALMKCGSGSGSamber	190	5e-05
ORF 1480	MSNCQLRSLMQKCGSGSGSamber	190	5e-05
ORF 1481	MNALYCLMHSCGSGSGSamber	190	5e-05
ORF 1482	MTWCSDIKRLMKCGSGSGSamber	190	5e-05
ORF 1483	MQCDLKRLMECGSGSGSamber	190	5e-05
ORF 1484	MNTCLKVIMNCGSGSGSamber	190	5e-05
ORF 1485	MHNCLFALMRSNCGSGSGSamber	189	5e-05
ORF 1486	MWCAKTTCLMKSCGSGSGSamber	189	5e-05
ORF 1487	MSLRCLMKNSCGSGSGSamber	189	5e-05
ORF 1488	MISRTTCLKRLMCGSGSGSamber	188	5e-05
ORF 1489	MRLCNLMNSKYCGSGSGSamber	188	5e-05
ORF 1490	MLRCKMLMANCGSGSGSamber	188	5e-05
ORF 1491	MTYCRKIamberSLMNCGSGSGSamber	188	5e-05
ORF 1492	MINCARLRKLMGCGSGSGSamber	188	5e-05
ORF 1493	MISCWRDLMECGSGSGSamber	188	5e-05
ORF 1494	MNNHWYRLMHCGKCGSGSGSamber	188	5e-05
ORF 1495	MNGCIAALMSNCGSGSGSamber	188	5e-05
ORF 1496	MEYCLKDIMRNCGSGSGSamber	188	5e-05
ORF 1497	MTTCMKQLMNCGSGSGSamber	188	5e-05
ORF 1498	MTPCARHLMRNNCGSGSGSamber	188	5e-05
ORF 1499	MESYTVLLKSLMNCGSGSGSamber	187	5e-05
ORF 1500	MNKRICRLMLCGSGSGSamber	187	5e-05
ORF 1501	MNTCLRDLMLRCGSGSGSamber	187	5e-05
ORF 1502	MINNWQCKLLMTCGSGSGSamber	187	5e-05
ORF 1503	MTSQLYDLMHRCGSGSGSamber	187	5e-05
ORF 1504	MLTCDLHALMNCGSGSGSamber	187	5e-05
ORF 1505	MFACLKELMHKCGSGSGSamber	187	5e-05
ORF 1506	MVDCMRNLMNCGSGSGSamber	187	5e-05
ORF 1507	MERCKSLMCCNCGSGSGSamber	186	5e-05
ORF 1508	MTRCIKSLMKCGSGSGSamber	186	5e-05
ORF 1509	MSVCMKVLMRCGSGSGSamber	186	5e-05
ORF 1510	MMKHGCRLRALMNCGSGSGSamber	186	5e-05
ORF 1511	MDTGSCLRKLMACGSGSGSamber	186	5e-05
ORF 1512	MSDCLKTLMKLCGSGSGSamber	186	5e-05
ORF 1513	MGDCLRRLMICGSGSGSamber	186	5e-05
ORF 1514	MTFCLNALMKKCGSGSGSamber	186	5e-05
ORF 1515	MHCQTRLKRLMAPCGSGSGSamber	186	5e-05
ORF 1516	MNSCLWDLMDKCGSGSGSamber	185	5e-05
ORF 1517	MPTLFELMHSCGSGSGSamber	185	5e-05
ORF 1518	MNGCLMKLMNLCGSGSGSamber	185	5e-05
ORF 1519	MSSQCLKVMMHTCGSGSGSamber	185	5e-05
ORF 1520	MISCLKRLMTECGSGSGSamber	185	5e-05
ORF 1521	MVPCKALMQSTCGSGSGSamber	185	5e-05
ORF 1522	MCVCLRRLMKCGSGSGSamber	185	5e-05
ORF 1523	MQLCLFNLMHGVNCGSGSGSamber	184	5e-05
ORF 1524	MDVCWKRRLMACGSGSGSamber	184	5e-05
ORF 1525	MDNCRLRRLMYGCGSGSGSamber	184	5e-05
ORF 1526	MTYKLRCLMQCGSGSGSamber	184	5e-05
ORF 1527	MSKTLYELMHCGSGSGSamber	184	5e-05
ORF 1528	MGNCHLLKLMRNCGSGSGSamber	184	5e-05
ORF 1529	MFYNSRVCTMCGSGSGSamber	184	5e-05
ORF 1530	MLFCLKGLMKCGSGSGSamber	183	5e-05
ORF 1531	MSTCPMECSICGSGSGSamber	183	5e-05
ORF 1532	MTYDLSTLKKLMLCGSGSGSamber	183	5e-05
ORF 1533	MCNICLKALMCGSGSGSamber	183	5e-05
ORF 1534	MALCLRRVMNCGSGSGSamber	183	5e-05
ORF 1535	MAIRNDLWLLMQCGSGSGSamber	183	5e-05
ORF 1536	MVLCLQRLMSNCGSGSGSamber	183	5e-05
ORF 1537	MFRAGMKSYACECGSGSGSamber	183	5e-05
ORF 1538	MKLCELMNPNLCGSGSGSamber	182	5e-05
ORF 1539	MDRCKLYNLMTCGSGSGSamber	182	5e-05
ORF 1540	MMDTQDLVLLMRCGSGSGSamber	182	5e-05
ORF 1541	MHRAICVLMNCGSGSGSamber	182	5e-05
ORF 1542	MDGRCLKRLMKCGSGSGSamber	181	5e-05
ORF 1543	MSNLYRLMHCCGSGSGSamber	181	5e-05
ORF 1544	MLNERLKRLMESCGSGSGSamber	181	5e-05
ORF 1545	MNSRLCALMRCGSGSGSamber	181	5e-05
ORF 1546	MGRQLCILMRCGSGSGSamber	181	5e-05
ORF 1547	MSCALRamberLMHSCGSGSGSamber	181	5e-05
ORF 1548	MVACLSKLMSKKYCGSGSGSamber	181	5e-05
ORF 1549	MSVCLamberSLMSCGSGSGSamber	181	5e-05
ORF 1550	MNGCIKSLMWRCGSGSGSamber	181	5e-05
ORF 1551	MRISCMKRLMSCGSGSGSamber	181	5e-05
ORF 1552	MATTYSELMVTTKCGSGSGSamber	180	5e-05
ORF 1553	MGCLYELMHNKRCGSGSGSamber	180	5e-05
ORF 1554	MRSLNELKELMFCGSGSGSamber	180	5e-05
ORF 1555	MDDELFRLMHCGSGSGSamber	180	5e-05
ORF 1556	MIERLKRLMLCGSGSGSamber	180	5e-05
ORF 1557	MNTLYELMHNRCGSGSGSamber	180	5e-05
ORF 1558	MYKCKLFamberLMHSCGSGSGSamber	180	5e-05
ORF 1559	MRCISRLMTTYCGSGSGSamber	180	5e-05
ORF 1560	MSSCNLKKLMKGCGSGSGSamber	180	5e-05
ORF 1561	MFTHGCLMFRTRACGSGSGSamber	180	5e-05
ORF 1562	MLNKLYALMHCGSGSGSamber	180	5e-05
ORF 1563	MCICLRKLMRDCGSGSGSamber	180	5e-05
ORF 1564	MNKCLADLMTCGSGSGSamber	179	5e-05
ORF 1565	MSICGLRKLMNCGSGSGSamber	179	5e-05
ORF 1566	MRLCELMSGSCGSGSGSamber	179	5e-05
ORF 1567	MEICQLRILMNCGSGSGSamber	179	5e-05
ORF 1568	MTCCLRNLMYKCGSGSGSamber	179	5e-05
ORF 1569	MNRTCDLKSLMCGSGSGSamber	179	5e-05
ORF 1570	MSNCAIKDLMLCGSGSGSamber	179	5e-05
ORF 1571	MINALKRLMHSCGSGSGSamber	179	5e-05
ORF 1572	MHLKRLKRLMSCGSGSGSamber	178	5e-05
ORF 1573	MNYCDTLRELMNCGSGSGSamber	178	5e-05
ORF 1574	MVSCLHELMNCGSGSGSamber	178	5e-05
ORF 1575	MVRCKRLMVACGSGSGSamber	178	5e-05
ORF 1576	MVDRLRRLMNACGSGSGSamber	178	5e-05
ORF 1577	MQDCMRRLMNCGSGSGSamber	178	5e-05
ORF 1578	MHFCRVKTLMVCGSGSGSamber	178	5e-05
ORF 1579	MAMPINWFNKLNCGSGSGSamber	178	5e-05
ORF 1580	MWLCKQamberALMVCGSGSGSamber	178	5e-05
ORF 1581	MNTCVDLKDLMKCGSGSGSamber	178	5e-05
ORF 1582	MNTSWNLRRLMHCGSGSGSamber	177	5e-05
ORF 1583	MVWYSRFDRFRMCGSGSGSamber	177	5e-05
ORF 1584	MNYCIKALMECGSGSGSamber	177	5e-05
ORF 1585	MHNCQLNYLMRCGSGSGSamber	177	5e-05
ORF 1586	MSSNYCLKLMMRCGSGSGSamber	177	5e-05
ORF 1587	MINCLKSLMQVCGSGSGSamber	177	5e-05
ORF 1588	MTKLCLMRLMKCGSGSGSamber	176	5e-05
ORF 1589	MVCALKNLMSCGSGSGSamber	176	5e-05
ORF 1590	MIRCRMLMFCGSGSGSamber	176	5e-05
ORF 1591	MNYCIRTLMLCGSGSGSamber	176	5e-05
ORF 1592	MIACKRLRNLMHCGSGSGSamber	175	5e-05
ORF 1593	MTCVSRLNALMNCGSGSGSamber	175	5e-05
ORF 1594	MKLCSLMKIKCGSGSGSamber	175	5e-05
ORF 1595	MNMCTLRELMHACGSGSGSamber	175	5e-05
ORF 1596	MRTLMHGMLKQCGSGSGSamber	175	5e-05
ORF 1597	MNHKCLYRLMRCGSGSGSamber	175	5e-05
ORF 1598	MFNCKLRAMMQNCGSGSGSamber	175	5e-05
ORF 1599	MMPRDWLSKICGSGSGSamber	175	5e-05
ORF 1600	MSGLWKLMHECNCGSGSGSamber	175	5e-05
ORF 1601	MERRMPCDSKCFCGSGSGSamber	175	5e-05
ORF 1602	MVNVACLRKLMNCGSGSGSamber	174	5e-05
ORF 1603	MSTADRLWCLMRCGSGSGSamber	174	5e-05
ORF 1604	MSNLQLKSLMNCGSGSGSamber	174	5e-05
ORF 1605	MNELARYQKLMRCGSGSGSamber	174	5e-05
ORF 1606	MLECAamberRLMTCGSGSGSamber	174	5e-05
ORF 1607	MVRCKALMNCFKCGSGSGSamber	174	5e-05
ORF 1608	MRKCLKCLMKCGSGSGSamber	174	5e-05
ORF 1609	MDGCIKQLMNCGSGSGSamber	174	5e-05
ORF 1610	MDTLRLKSLMMCGSGSGSamber	174	5e-05
ORF 1611	MSKTamberLWKLMHHCGSGSGSamber	174	5e-05
ORF 1612	MKICVKRLMQCGSGSGSamber	174	5e-05
ORF 1613	MNDKCWNQLMKKCGSGSGSamber	173	5e-05
ORF 1614	MTPCARHLMSNNCGSGSGSamber	173	5e-05
ORF 1615	MRNALKRLMHVHCGSGSGSamber	173	5e-05
ORF 1616	MMECLKMLMRDKCGSGSGSamber	173	5e-05
ORF 1617	MIDCLRRIMamberKCGSGSGSamber	173	5e-05
ORF 1618	MTNSMWHLMHHDHCGSGSGSamber	173	5e-05
ORF 1619	MNCIEDWRELMSCGSGSGSamber	173	5e-05
ORF 1620	MNLSCAKALMNCGSGSGSamber	173	5e-05
ORF 1621	MRHCRLKVLMSCGSGSGSamber	172	5e-05
ORF 1622	MKFEANLYNLMHCCGSGSGSamber	172	5e-05
ORF 1623	MMGSSMPHACCGSGSGSamber	172	5e-05
ORF 1624	MRCTITLTKLMQCGSGSGSamber	172	5e-05
ORF 1625	MAMTYDCACTCGSGSGSamber	172	5e-05
ORF 1626	MQLCMRRLMYNCGSGSGSamber	172	5e-05
ORF 1627	MERLYNLMHGCGSGSGSamber	172	5e-05
ORF 1628	MSMPCLKDLMACGSGSGSamber	172	5e-05
ORF 1629	MNSCLMELMRCGSGSGSamber	172	5e-05
ORF 1630	MNHCISKLMSCGSGSGSamber	172	5e-05
ORF 1631	MLRCRDLMSYSCGSGSGSamber	172	5e-05
ORF 1632	MCEMCVESCTFCGSGSGSamber	172	5e-05
ORF 1633	MHCILALKELMKCGSGSGSamber	172	5e-05
ORF 1634	MSECLRNLMTDCGSGSGSamber	171	5e-05
ORF 1635	MRLRTHWCLMCGSGSGSamber	171	5e-05
ORF 1636	MEYERCLFRLMRCGSGSGSamber	171	5e-05
ORF 1637	MHENLYLLMHGNCGSGSGSamber	171	5e-05
ORF 1638	MMSRSLYRLMHKNCGSGSGSamber	171	5e-05
ORF 1639	MVKCHKALMNSWNCGSGSGSamber	171	5e-05
ORF 1640	MIVDTLWELMHNCGSGSGSamber	171	5e-05
ORF 1641	MPDSRRLMELMHCGSGSGSamber	170	5e-05
ORF 1642	MSRNQCELRLLMNCGSGSGSamber	170	5e-05
ORF 1643	MLRCamberALMLNCGSGSGSamber	170	5e-05
ORF 1644	MDNCILKILMNKCGSGSGSamber	170	5e-05
ORF 1645	MVCSFRLKELMTKCGSGSGSamber	170	5e-05
ORF 1646	MISCLRVLMTHSCGSGSGSamber	170	5e-05
ORF 1647	MMPVNWRSLIDCGSGSGSamber	170	5e-05
ORF 1648	MKQRICVLMSCGSGSGSamber	170	5e-05
ORF 1649	MTDCRRMRGLMSCGSGSGSamber	170	5e-05
ORF 1650	MCLNMGNVLFICGSGSGSamber	170	5e-05
ORF 1651	MNRRLIALMRCGSGSGSamber	170	5e-05
ORF 1652	MAHQLKQLMQCGSGSGSamber	170	5e-05
ORF 1653	MSVCLNDLMRCGSGSGSamber	170	5e-05
ORF 1654	MTECLKYLMLKSHCGSGSGSamber	169	5e-05
ORF 1655	MIYPCQYDLMHSCGSGSGSamber	169	5e-05
ORF 1656	MSVRCLKSLMFCGSGSGSamber	169	5e-05
ORF 1657	MRIYWCMCAYCGSGSGSamber	169	5e-05
ORF 1658	MYCRLKTLMLCGSGSGSamber	169	5e-05
ORF 1659	MVTCVRTLMNKCGSGSGSamber	169	5e-05
ORF 1660	MANKSLWLLMHNCGSGSGSamber	169	5e-05
ORF 1661	MDDCMMSNCSCGSGSGSamber	169	5e-05
ORF 1662	MSKLRRLMNCYCGSGSGSamber	169	5e-05
ORF 1663	MCCTKLYRLMHCGSGSGSamber	169	5e-05
ORF 1664	MSMNKKTLICLMRCGSGSGSamber	169	5e-05
ORF 1665	MNICLRRIMVCGSGSGSamber	168	5e-05
ORF 1666	MANRLRCLMWSNCGSGSGSamber	168	5e-05
ORF 1667	MKNCYLKSLMYCGSGSGSamber	168	5e-05
ORF 1668	MENPLWCLMKNCGSGSGSamber	168	5e-05
ORF 1669	MFDSDMDMEDMCGSGSGSamber	168	5e-05
ORF 1670	MIPCWRDLMECGSGSGSamber	168	5e-05
ORF 1671	MGHANCLKLLMHCGSGSGSamber	168	5e-05
ORF 1672	MYCRLKQLMINCGSGSGSamber	167	5e-05
ORF 1673	MKHCSLLDSLMamberKCGSGSGSamber	167	5e-05
ORF 1674	MNKCTRSLMNCGSGSGSamber	167	5e-05
ORF 1675	MDILWKLMHKCGSGSGSamber	167	5e-05
ORF 1676	MNALRLWNLMHCGSGSGSamber	167	5e-05
ORF 1677	MDVLKRYCDLMRCGSGSGSamber	167	5e-05
ORF 1678	MSTCALRKLMCGSGSGSamber	167	5e-05
ORF 1679	MVKCLHRLMNRECGSGSGSamber	167	5e-05
ORF 1680	MANRSLIWCLMHCGSGSGSamber	167	5e-05
ORF 1681	MSAVNDLKALMRCGSGSGSamber	167	5e-05
ORF 1682	MRDCALMRLMNNCGSGSGSamber	166	5e-05
ORF 1683	MLACLKKMMLCGSGSGSamber	166	5e-05
ORF 1684	MYSCDLRKLMCGSGSGSamber	166	5e-05
ORF 1685	MRSCLALLMKCGSGSGSamber	166	5e-05
ORF 1686	MWTCKLRRLYKSCGSGSGSamber	166	5e-05
ORF 1687	MARCYGLMHHCGSGSGSamber	166	5e-05
ORF 1688	MRKNRLFQLMHGCGSGSGSamber	166	5e-05
ORF 1689	MCKFMDFRCLMKCGSGSGSamber	166	5e-05
ORF 1690	MHGHMEKLKCLMTCGSGSGSamber	166	5e-05
ORF 1691	MQNHLFRLMHRSCGSGSGSamber	166	5e-05
ORF 1692	MLDELRKLMYCGSGSGSamber	166	5e-05
ORF 1693	MNSCLRDLMRCGSGSGSamber	165	5e-05
ORF 1694	MRECLMNLMNCGSGSGSamber	165	5e-05
ORF 1695	MVNCAKRLMSCGSGSGSamber	165	5e-05
ORF 1696	MDIHMRHNAICCGSGSGSamber	165	5e-05
ORF 1697	MNKCLNVLMLCGSGSGSamber	165	5e-05
ORF 1698	MRECLLALMHCGSGSGSamber	165	5e-05
ORF 1699	MSRCRTLMHNCGSGSGSamber	165	5e-05
ORF 1700	MGIamberALRNLMSCGSGSGSamber	165	5e-05
ORF 1701	MYRCRSLMNNACGSGSGSamber	165	5e-05
ORF 1702	MVYCRSMACNCGSGSGSamber	165	5e-05
ORF 1703	MFRCKTLMRNLCGSGSGSamber	165	5e-05
ORF 1704	MDNCLLHRLMWGCGSGSGSamber	165	5e-05
ORF 1705	MQVCALKRMMRCGSGSGSamber	165	5e-05
ORF 1706	MCGALYQLMHANCGSGSGSamber	165	5e-05
ORF 1707	MYECRLLRLMCGSGSGSamber	165	5e-05
ORF 1708	MIICKYQKLMSCGSGSGSamber	165	5e-05
ORF 1709	MAICLSSLMKNKCGSGSGSamber	165	5e-05
ORF 1710	MDLLYKLKELMNCGSGSGSamber	164	5e-05
ORF 1711	MNDLQCYIALMKCGSGSGSamber	164	5e-05
ORF 1712	MSDFSNMSRACHCGSGSGSamber	164	5e-05
ORF 1713	MADCKLYSLMHHCGSGSGSamber	164	5e-05
ORF 1714	MGNCRLFRLMELCGSGSGSamber	164	5e-05
ORF 1715	MSCELKELMKCGSGSGSamber	164	5e-05
ORF 1716	MNSCMRRLMACGSGSGSamber	164	5e-05
ORF 1717	MVYSWCENWKPMSCGSGSGSamber	164	5e-05
ORF 1718	MMSNCFRFKKLMCGSGSGSamber	164	5e-05
ORF 1719	MRINMSCRCNCGSGSGSamber	164	5e-05
ORF 1720	MDGCMLRALMRCGSGSGSamber	164	5e-05
ORF 1721	MTKDALIRLMRNCGSGSGSamber	164	5e-05
ORF 1722	MNYGKRLWKLMHCGSGSGSamber	164	5e-05
ORF 1723	MSLECAKRLMECGSGSGSamber	164	5e-05
ORF 1724	MSCSLKSLMQCGSGSGSamber	164	5e-05
ORF 1725	MGSMWCLMHSCGSGSGSamber	163	5e-05
ORF 1726	MWHCKDMRNLMSCGSGSGSamber	163	5e-05
ORF 1727	MVECKNLMKSFCGSGSGSamber	163	5e-05
ORF 1728	MSLKCLMKQSCGSGSGSamber	163	5e-05
ORF 1729	MHNLEAWKKLMLCGSGSGSamber	163	5e-05
ORF 1730	MTHRLKCLMNQCGSGSGSamber	163	5e-05
ORF 1731	MNRYRNNLRALMNCGSGSGSamber	163	5e-05
ORF 1732	MYDYHAKLKRLMICGSGSGSamber	163	5e-05
ORF 1733	MSMDCLKDLMMCGSGSGSamber	163	5e-05
ORF 1734	MKRCLWILMQCGSGSGSamber	163	5e-05
ORF 1735	MSIVCKLKSLMHCGSGSGSamber	163	5e-05
ORF 1736	MWTCDFRSLMRTCGSGSGSamber	163	5e-05
ORF 1737	MYCRNARLKKLMTCGSGSGSamber	162	5e-05
ORF 1738	MRDLWCLMHNGNCGSGSGSamber	162	5e-05
ORF 1739	MDTNRCLKNIMQCGSGSGSamber	162	5e-05
ORF 1740	MNACLKRMMKCGSGSGSamber	162	5e-05
ORF 1741	MNTIYCWRGLMKCGSGSGSamber	162	5e-05
ORF 1742	MSFICLKDLMACGSGSGSamber	162	5e-05
ORF 1743	MLCTMRLKSLMDCGSGSGSamber	162	5e-05
ORF 1744	MLRCTKLRALMICGSGSGSamber	161	4e-05
ORF 1745	MVCRRIGRCGSGSGSamber	161	4e-05
ORF 1746	MGWCLMHNNKPRYCGSGSGSamber	161	4e-05
ORF 1747	MSNCVLRamberLMHECGSGSGSamber	161	4e-05
ORF 1748	MNKCLKMLMVCGSGSGSamber	161	4e-05
ORF 1749	MVNHLECLQRLMDCGSGSGSamber	161	4e-05
ORF 1750	MINCLRNLMVNCGSGSGSamber	161	4e-05
ORF 1751	MTQCLKNLMSFCGSGSGSamber	160	4e-05
ORF 1752	MFDTDMDMPYCCGSGSGSamber	160	4e-05
ORF 1753	MNMAWCLSSHCDCGSGSGSamber	160	4e-05
ORF 1754	MRLCKLMRGCGSGSGSamber	160	4e-05
ORF 1755	MACYNLYALYHSCGSGSGSamber	160	4e-05
ORF 1756	MSLCLKELMREYCGSGSGSamber	160	4e-05
ORF 1757	MPGQRNLKCLMQLCGSGSGSamber	160	4e-05
ORF 1758	MVTamberRLYNLMHSCGSGSGSamber	160	4e-05
ORF 1759	MWCTPGDKKCLMCGSGSGSamber	160	4e-05
ORF 1760	MHLCLVRLMNSCGSGSGSamber	160	4e-05
ORF 1761	MYSCNLKTLMCGSGSGSamber	160	4e-05
ORF 1762	MWCSNFSCLMCGSGSGSamber	160	4e-05
ORF 1763	MQCNLWSLMHCGSGSGSamber	160	4e-05
ORF 1764	MYNCRVSNLMRCGSGSGSamber	160	4e-05
ORF 1765	MTKCMRKLMMCGSGSGSamber	159	4e-05
ORF 1766	MTKNNCKKLMNCGSGSGSamber	159	4e-05
ORF 1767	MRKTLRMCHATLVCGSGSGSamber	159	4e-05
ORF 1768	MSWCVKLKTLMKCGSGSGSamber	159	4e-05
ORF 1769	MVHCMKMLMSCGSGSGSamber	159	4e-05
ORF 1770	MRDCMKALMRCGSGSGSamber	159	4e-05
ORF 1771	MLGCLRRLMKSCGSGSGSamber	159	4e-05
ORF 1772	MVERLCTIMRCGSGSGSamber	159	4e-05
ORF 1773	MCVQMGKITLYCGSGSGSamber	159	4e-05
ORF 1774	MVRCLKQLMCCGSGSGSamber	159	4e-05
ORF 1775	MERLKSLMANCGSGSGSamber	158	4e-05
ORF 1776	MSMNENWLIAQCGSGSGSamber	158	4e-05
ORF 1777	MLNCKIRKLMVCGSGSGSamber	158	4e-05
ORF 1778	MNACLKQMMDCGSGSGSamber	158	4e-05
ORF 1779	MIHCLamberALMECGSGSGSamber	158	4e-05
ORF 1780	MSYCLKMLMHKKNCGSGSGSamber	158	4e-05
ORF 1781	MHYGYDPSMNVCGSGSGSamber	158	4e-05
ORF 1782	MGTCMKRLMLCGSGSGSamber	158	4e-05
ORF 1783	MNKCLLSLMAKCGSGSGSamber	158	4e-05
ORF 1784	MTRACMLRELMACGSGSGSamber	158	4e-05
ORF 1785	MSTWCSKQLMICGSGSGSamber	158	4e-05
ORF 1786	MSKWLYMGKVLLECGSGSGSamber	158	4e-05
ORF 1787	MIKNLRVLMSKCGSGSGSamber	158	4e-05
ORF 1788	MRLCNLMSGRCGSGSGSamber	158	4e-05
ORF 1789	MDERLCRLMKICGSGSGSamber	157	4e-05
ORF 1790	MSSICLYSLMNCGSGSGSamber	157	4e-05
ORF 1791	MNLECLKSLMICGSGSGSamber	157	4e-05
ORF 1792	MIRCKNLMRNNPCGSGSGSamber	157	4e-05
ORF 1793	MVRCRSLMYNCGSGSGSamber	157	4e-05
ORF 1794	MNKCLALIMRCGSGSGSamber	157	4e-05
ORF 1795	MTCNDLSSLMKCGSGSGSamber	157	4e-05
ORF 1796	MVICTKRLMSCGSGSGSamber	157	4e-05
ORF 1797	MSTCNLKVIMKCGSGSGSamber	157	4e-05
ORF 1798	MKACLITLMTCGSGSGSamber	157	4e-05
ORF 1799	MNPCLRVLMHCGSGSGSamber	157	4e-05
ORF 1800	MRKCQLFDIMHLCGSGSGSamber	157	4e-05
ORF 1801	MHHYGYNRGMNVCGSGSGSamber	157	4e-05
ORF 1802	MYAWECRMTKLMCGSGSGSamber	156	4e-05
ORF 1803	MLNCMNEYIIECGSGSGSamber	156	4e-05
ORF 1804	MDNCAMRNLMRCGSGSGSamber	156	4e-05
ORF 1805	MCKSNSLWVLMHCGSGSGSamber	156	4e-05
ORF 1806	MNSCLKamberLMNCGSGSGSamber	156	4e-05
ORF 1807	MWKCFELMHGNCGSGSGSamber	156	4e-05
ORF 1808	MRLCDLMRLDGCGSGSGSamber	156	4e-05
ORF 1809	MKAREMKCLMLRCGSGSGSamber	156	4e-05
ORF 1810	MSRCKNLFDLMRCGSGSGSamber	156	4e-05
ORF 1811	MPNLESYKRLMKCGSGSGSamber	156	4e-05
ORF 1812	MQTCRLWSLMNCGSGSGSamber	156	4e-05
ORF 1813	MSRLMRLMHKVACGSGSGSamber	156	4e-05
ORF 1814	MRHCELWNLMNCGSGSGSamber	155	4e-05
ORF 1815	MQYRLALLMKCGSGSGSamber	155	4e-05
ORF 1816	MYRSVRCFFDYCGSGSGSamber	155	4e-05
ORF 1817	MGSSGLWKLMHECGSGSGSamber	155	4e-05
ORF 1818	MVFCLKQLMDCGSGSGSamber	155	4e-05
ORF 1819	MNPDCLWRLMHSNCGSGSGSamber	155	4e-05
ORF 1820	MRLCALMHNRCGSGSGSamber	155	4e-05
ORF 1821	MSVMPVLWLNLQCGSGSGSamber	155	4e-05
ORF 1822	MKGCLRNLMHSCGSGSGSamber	155	4e-05
ORF 1823	MVQCLQSLMKQCGSGSGSamber	154	4e-05
ORF 1824	MVWCSRMRNLMCGSGSGSamber	154	4e-05
ORF 1825	MTKYLCVLMDCGSGSGSamber	154	4e-05
ORF 1826	MSGCLRQIMSCGSGSGSamber	154	4e-05
ORF 1827	MNRISCYKALMYCGSGSGSamber	154	4e-05
ORF 1828	MVQKLRLLMNCGSGSGSamber	154	4e-05
ORF 1829	MGSDFCYKELMDCGSGSGSamber	154	4e-05
ORF 1830	MSLICLRALMSHKCGSGSGSamber	153	4e-05
ORF 1831	MDINCLKTIMNRCGSGSGSamber	153	4e-05
ORF 1832	MTRCLKTLMCNCGSGSGSamber	153	4e-05
ORF 1833	MRPCKQLMGNCGSGSGSamber	153	4e-05
ORF 1834	MHTCLNKLMSKCGSGSGSamber	153	4e-05
ORF 1835	MDNLYGLMHCCGSGSGSamber	153	4e-05
ORF 1836	MDTMRCLKNLMSGCGSGSGSamber	153	4e-05
ORF 1837	MSPCIKTLMIDCGSGSGSamber	153	4e-05
ORF 1838	MVNRLRLLMSCGSGSGSamber	153	4e-05
ORF 1839	MKPLWALMHCCGSGSGSamber	153	4e-05
ORF 1840	MVECVKILMSCGSGSGSamber	153	4e-05
ORF 1841	MDTCHLRIRALMNCGSGSGSamber	153	4e-05
ORF 1842	MNKCVMLLMKNCGSGSGSamber	153	4e-05
ORF 1843	MLYCLRKLMSSSCGSGSGSamber	152	4e-05
ORF 1844	MGNCDLWLLMHCGSGSGSamber	152	4e-05
ORF 1845	MSRCDLIRLMHDCGSGSGSamber	152	4e-05
ORF 1846	MMCQCKGDRCDMSCGSGSGSamber	152	4e-05
ORF 1847	MELNRYKQLMSCGSGSGSamber	152	4e-05
ORF 1848	MMPVDWRIIQCGSGSGSamber	152	4e-05
ORF 1849	MHDCPYPYRSLMHCGSGSGSamber	152	4e-05
ORF 1850	MVNARLCLLMRCGSGSGSamber	152	4e-05
ORF 1851	MCSERVLWRLMHCGSGSGSamber	152	4e-05
ORF 1852	MLTLDCRLKYLMCGSGSGSamber	152	4e-05
ORF 1853	MAWSDCVSRMCGSGSGSamber	152	4e-05
ORF 1854	MKSCRLIDLMHNNCGSGSGSamber	152	4e-05
ORF 1855	MNRCRALMYSCGSGSGSamber	152	4e-05
ORF 1856	MNKCLKALMPNFCGSGSGSamber	152	4e-05
ORF 1857	MSDRMHCECVCGSGSGSamber	152	4e-05
ORF 1858	MKKRNLRELMHCCGSGSGSamber	152	4e-05
ORF 1859	MSTCALRQMMHCGSGSGSamber	152	4e-05
ORF 1860	MQRCKGLMHNCGSGSGSamber	152	4e-05
ORF 1861	MDNLMELRSLMRCGSGSGSamber	152	4e-05
ORF 1862	MTNCRLKGLMNVCGSGSGSamber	151	4e-05
ORF 1863	MSVSMGEILLVCGSGSGSamber	151	4e-05
ORF 1864	MFACQWNLMRCGSGSGSamber	151	4e-05
ORF 1865	MVLCLKRLMVCGSGSGSamber	151	4e-05
ORF 1866	MWLCKMRTLNITCGSGSGSamber	151	4e-05
ORF 1867	MCRCWTLMHTAQCGSGSGSamber	151	4e-05
ORF 1868	MDHCLSQLMNCGSGSGSamber	151	4e-05
ORF 1869	MEITCLYSLMHKCGSGSGSamber	151	4e-05
ORF 1870	MPICLRKLMLCGSGSGSamber	151	4e-05
ORF 1871	MECQYLRRLMLCGSGSGSamber	151	4e-05
ORF 1872	MAYRLKKLMICGSGSGSamber	151	4e-05
ORF 1873	MALCLKNLMNLRCGSGSGSamber	151	4e-05
ORF 1874	MRNCamberLSLLMICGSGSGSamber	151	4e-05
ORF 1875	MYCDYTLKNIMHCGSGSGSamber	151	4e-05
ORF 1876	MEKCLSDLMLNCGSGSGSamber	151	4e-05
ORF 1877	MNPCLGRLMRTCGSGSGSamber	151	4e-05
ORF 1878	MATLFSLMHDRCGSGSGSamber	151	4e-05
ORF 1879	MNLCLRKFMNNACGSGSGSamber	150	4e-05
ORF 1880	MRTALWKLMHCGSGSGSamber	150	4e-05
ORF 1881	MNRCVLALMKSCGSGSGSamber	150	4e-05
ORF 1882	MYNCRMKNLMLHCGSGSGSamber	150	4e-05
ORF 1883	MHSCKLQHLMTCGSGSGSamber	150	4e-05
ORF 1884	MMIRCLRDLMNCGSGSGSamber	150	4e-05
ORF 1885	MISLYNLMHHCGSGSGSamber	149	4e-05
ORF 1886	MVGCLRSLMARCGSGSGSamber	149	4e-05
ORF 1887	MTRCKELMQTCGSGSGSamber	149	4e-05
ORF 1888	MLIELKRLMIKSCGSGSGSamber	149	4e-05
ORF 1889	MDSQRLHDLMHCGSGSGSamber	149	4e-05
ORF 1890	MCNRLCVLMRSCGSGSGSamber	149	4e-05
ORF 1891	MKLCNLMSTNCGSGSGSamber	149	4e-05
ORF 1892	MIECMRKLMKCGSGSGSamber	149	4e-05
ORF 1893	MHCRTRLKNLMLCGSGSGSamber	149	4e-05
ORF 1894	MITCLGKLMKSTCGSGSGSamber	149	4e-05
ORF 1895	MNSCVKFLMNGNCGSGSGSamber	149	4e-05
ORF 1896	MVLCMKTLMKQCGSGSGSamber	148	4e-05
ORF 1897	MIMCLKKLMNQCGSGSGSamber	148	4e-05
ORF 1898	MRIDMYCACTCGSGSGSamber	148	4e-05
ORF 1899	MNRCRALMRQCGSGSGSamber	148	4e-05
ORF 1900	MELSVLRLKQLMACGSGSGSamber	148	4e-05
ORF 1901	MKNGALFRLMWCCGSGSGSamber	148	4e-05
ORF 1902	MLRCWKNLMLERDCGSGSGSamber	148	4e-05
ORF 1903	MRKKCLKLLMNCGSGSGSamber	148	4e-05
ORF 1904	MDFCLLSLMQNCGSGSGSamber	148	4e-05
ORF 1905	MSACLNVLMHNNCGSGSGSamber	148	4e-05
ORF 1906	MNECLWRYMHECGSGSGSamber	148	4e-05
ORF 1907	MCLYMADVPFTCGSGSGSamber	147	4e-05
ORF 1908	MLGCLHNLMRCGSGSGSamber	147	4e-05
ORF 1909	MKTRLYLLMHDRCGSGSGSamber	147	4e-05
ORF 1910	MWTKHMQNELCGSamber	147	4e-05
ORF 1911	MSNCSLRALMNCGSGSGSamber	147	4e-05
ORF 1912	MSACIRNLMDCGSGSGSamber	146	4e-05
ORF 1913	MSTCLRRLMVCGSGSGSamber	146	4e-05
ORF 1914	MVSCWNLMHKNCGSGSGSamber	146	4e-05
ORF 1915	MDNCSLLMLMNCGSGSGSamber	146	4e-05
ORF 1916	MNSQLCVLMRACGSGSGSamber	146	4e-05
ORF 1917	MNNCALYRLMYCGSGSGSamber	146	4e-05
ORF 1918	MSRCKNLMTGCGSGSGSamber	146	4e-05
ORF 1919	MIGCTKKLMHCGSGSGSamber	146	4e-05
ORF 1920	MSCLERYHALMRCGSGSGSamber	145	4e-05
ORF 1921	MSRYDPMDSCCCCGSGSGSamber	145	4e-05
ORF 1922	MNACLRLMMHESCGSGSGSamber	145	4e-05
ORF 1923	MKLCYMTETCNCGSGSGSamber	145	4e-05
ORF 1924	MQRCLALMSRASCGSGSGSamber	145	4e-05
ORF 1925	MTTRICMLMASSVCGSGSGSamber	145	4e-05
ORF 1926	MDHCLKSLMSCGSGSGSamber	145	4e-05
ORF 1927	MSMPKEWQIVQCGSGSGSamber	145	4e-05
ORF 1928	MDLSSLKALMNCGSGSGSamber	145	4e-05
ORF 1929	MIGCVRKLMTCGSGSGSamber	145	4e-05
ORF 1930	MISCARKLMQCGSGSGSamber	145	4e-05
ORF 1931	MFSCKRLMRCHCGSGSGSamber	145	4e-05
ORF 1932	MDLCKLKCLMTYCGSGSGSamber	145	4e-05
ORF 1933	MYKCLKALMYCGSGSGSamber	145	4e-05
ORF 1934	MNHSLMNGKLSCGSGSGSamber	144	4e-05
ORF 1935	MNICTKSLMFCGSGSGSamber	144	4e-05
ORF 1936	MTCADLRLLMNCGSGSGSamber	144	4e-05
ORF 1937	MITCLRRLMKVCGSGSGSamber	144	4e-05
ORF 1938	MRVCLYKLMNESCGSGSGSamber	144	4e-05
ORF 1939	MSNELYCLMRCGSGSGSamber	144	4e-05
ORF 1940	MLGCYRNLMSCGSGSGSamber	144	4e-05
ORF 1941	MIKCWRLMRNCGSGSGSamber	144	4e-05
ORF 1942	MLHCQRMQTLMKCGSGSGSamber	144	4e-05
ORF 1943	MVRCRKLMILCGSGSGSamber	144	4e-05
ORF 1944	MCRDLKALMHTSCGSGSGSamber	144	4e-05
ORF 1945	MVSCLRSLMSCGSGSGSamber	143	4e-05
ORF 1946	MIICLHALMDSSNCGSGSGSamber	143	4e-05
ORF 1947	MVHSLLQHTAMCGSamber	143	4e-05
ORF 1948	MCGKLWKLMHKCGSGSGSamber	143	4e-05
ORF 1949	MDVVCLNLLMHRCGSGSGSamber	143	4e-05
ORF 1950	MTTSCLYDLMHCGSGSGSamber	143	4e-05
ORF 1951	MDDDDRLRRLMNCGSGSGSamber	143	4e-05
ORF 1952	MRLYNLMHNSFCGSGSGSamber	143	4e-05
ORF 1953	MESRLYamberLMHGGCGSGSGSamber	143	4e-05
ORF 1954	MVTCMKVLMSCGSGSGSamber	143	4e-05
ORF 1955	MLIMPTNWLRMQCGSGSGSamber	143	4e-05
ORF 1956	MGTLRCLMTSCGSGSGSamber	143	4e-05
ORF 1957	MSNECLRamberLMSCGSGSGSamber	142	4e-05
ORF 1958	MDSCLYSLMNNTACGSGSGSamber	142	4e-05
ORF 1959	MNLTLYRLMHCCGSGSGSamber	142	4e-05
ORF 1960	MIICIKRLMSNQCGSGSGSamber	142	4e-05
ORF 1961	MLACLNRLMKNCGSGSGSamber	142	4e-05
ORF 1962	MRCIAALMKTCGSGSGSamber	142	4e-05
ORF 1963	MRGTCLKRLMHGFCGSGSGSamber	142	4e-05
ORF 1964	MWVQSLKDLMQCGSGSGSamber	142	4e-05
ORF 1965	MSHLCLADLMRCGSGSGSamber	142	4e-05
ORF 1966	MEHCSRIKNLMCGSGSGSamber	142	4e-05
ORF 1967	MILCWRKLMNCGSGSGSamber	142	4e-05
ORF 1968	MRPCLKDLMTNSCGSGSGSamber	141	4e-05
ORF 1969	MNERLKKLMFCGSGSGSamber	141	4e-05
ORF 1970	MNRCLFQLMYCGSGSGSamber	141	4e-05
ORF 1971	MWSTTYFSLMNCGSGSGSamber	141	4e-05
ORF 1972	MLPCLNDLMKCGSGSGSamber	141	4e-05
ORF 1973	MRSVERLRLLMRCGSGSGSamber	141	4e-05
ORF 1974	MKYKLFQLMHNNCGSGSGSamber	141	4e-05
ORF 1975	MNRLYSLMHNTLCGSGSGSamber	141	4e-05
ORF 1976	MKWCRDMKLLMCGSGSGSamber	141	4e-05
ORF 1977	MICVDLMTWSDQCGSGSGSamber	141	4e-05
ORF 1978	MILYMNTVPFFCGSGSGSamber	141	4e-05
ORF 1979	MNVCLRNLMACGSGSGSamber	141	4e-05
ORF 1980	MEMGKNWQKIQCGSGSGSamber	141	4e-05
ORF 1981	MIDCLKamberLMDCGSGSGSamber	141	4e-05
ORF 1982	MSSRLYDLMHTTSCGSGSGSamber	141	4e-05
ORF 1983	MINCLKSLMNSRCGSGSGSamber	141	4e-05
ORF 1984	MCSKCLWKLMHDCGSGSGSamber	140	4e-05
ORF 1985	MKRCKDLMRWCGSGSGSamber	140	4e-05
ORF 1986	MYCSKLKMLMSCGSGSGSamber	140	4e-05
ORF 1987	MNDHFMCRCHCGSGSGSamber	140	4e-05
ORF 1988	MRLCLLMSTRKHCGSGSGSamber	140	4e-05
ORF 1989	MLNCLRNLMYCGSGSGSamber	140	4e-05
ORF 1990	MVVYMGLHALTCGSGSGSamber	140	4e-05
ORF 1991	MLLCLRSLMNamberTCGSGSGSamber	140	4e-05
ORF 1992	MYECKTLMRNCGSGSGSamber	140	4e-05
ORF 1993	MGICLKRLMSCGSGSGSamber	140	4e-05
ORF 1994	MWNLKALMDTCGSGSGSamber	140	4e-05
ORF 1995	MMNEMDTMYQLYCGSGSGSamber	140	4e-05
ORF 1996	MLSCSKLLMKCGSGSGSamber	140	4e-05
ORF 1997	MKTCLQRLMSSCGSGSGSamber	140	4e-05
ORF 1998	MYDCNLRQLMCGSGSGSamber	140	4e-05
[truncated: 428,953+ more rows]

## Sheet: R4
selection round # 4	Total Reads #4295363
	Peptide sequence	Number of Reads	Proportion of library reads
ORF 1	MLNSVNDDMYLAYCGSGSGSamber	382906	0.08914
ORF 2	MKNFVYMGDIRLSCGSGSGSamber	236442	0.05505
ORF 3	MNICRLKKLMKCGSGSGSamber	97219	0.02263
ORF 4	MLNamberKYDVMWHYYCGSGSGSamber	73244	0.01705
ORF 5	MWGFYSRVMRCGSGSGSamber	67734	0.01577
ORF 6	MNVCLRALMKSCGSGSGSamber	54678	0.01273
ORF 7	MLNAKGDTMFIIYCGSGSGSamber	47405	0.01104
ORF 8	MNKCLISLMNCGSGSGSamber	40837	0.00951
ORF 9	MIACLRKLMSNSCGSGSGSamber	38721	0.00901
ORF 10	MNVCLKSLMANCGSGSGSamber	34093	0.00794
ORF 11	MSVCRLRNLMNCGSGSGSamber	33168	0.00772
ORF 12	MILCTKKLMSCGSGSGSamber	26926	0.00627
ORF 13	MKYMRLVNGVLFSCGSGSGSamber	26300	0.00612
ORF 14	MSNVCLRELMNCGSGSGSamber	25771	0.006
ORF 15	MLNVPTDPMFLVYCGSGSGSamber	25727	0.00599
ORF 16	MLNHYQDPMYQLYCGSGSGSamber	25093	0.00584
ORF 17	MIVCLRKLMKNSCGSGSGSamber	24725	0.00576
ORF 18	MLECLKKLMNTKCGSGSGSamber	24545	0.00571
ORF 19	MIVCLKRLMSHCGSGSGSamber	22585	0.00526
ORF 20	MNSCKLKALMLCGSGSGSamber	22572	0.00525
ORF 21	MSICLKRLMQCGSGSGSamber	21258	0.00495
ORF 22	MNRCLRNLMNCGSGSGSamber	17897	0.00417
ORF 23	MNNCLKELMNCCHCGSGSGSamber	17363	0.00404
ORF 24	MWYTYADLMDYCGSGSGSamber	16824	0.00392
ORF 25	MIDCLKKLMSCGSGSGSamber	16773	0.0039
ORF 26	MVNCELKTLMHCGSGSGSamber	16098	0.00375
ORF 27	MYECELKSLMHCGSGSGSamber	16021	0.00373
ORF 28	MDICLRNLMNCGSGSGSamber	15753	0.00367
ORF 29	MVKCLKKLMQSNYCGSGSGSamber	15585	0.00363
ORF 30	MVNCLKKLMHCGSGSGSamber	15137	0.00352
ORF 31	MGSYCLKRLMLCGSGSGSamber	14910	0.00347
ORF 32	MVTCLKRLMNCGSGSGSamber	14463	0.00337
ORF 33	MWKCDLKSLMNCGSGSGSamber	14263	0.00332
ORF 34	MDVCLLKSLMNCGSGSGSamber	13704	0.00319
ORF 35	MESCLKKLMNCGSGSGSamber	13006	0.00303
ORF 36	MIRCLKRLMNCGSGSGSamber	12979	0.00302
ORF 37	MLNCLRNLMNSCGSGSGSamber	12705	0.00296
ORF 38	MMCDLRLKRLMKCGSGSGSamber	12496	0.00291
ORF 39	MSVCLKSLMLSCGSGSGSamber	12349	0.00287
ORF 40	MNSCLKSLMKCGSGSGSamber	12237	0.00285
ORF 41	MNMCLKELMHCGSGSGSamber	12155	0.00283
ORF 42	MVNCLKSLMNCGSGSGSamber	11852	0.00276
ORF 43	MNECLKGLMRSCGSGSGSamber	11761	0.00274
ORF 44	MCLLMGTKRFYCGSGSGSamber	11715	0.00273
ORF 45	MLNRVDamberMRQKYCGSGSGSamber	11311	0.00263
ORF 46	MNRCLRALMKNCGSGSGSamber	11224	0.00261
ORF 47	MDVCLKTLMDCGSGSGSamber	11016	0.00256
ORF 48	MKSMCADWLIRQCGSGSGSamber	10232	0.00238
ORF 49	MGNVCLKRLMYCGSGSGSamber	10088	0.00235
ORF 50	MNSCLHTLMHSCGSGSGSamber	10086	0.00235
ORF 51	MESIDCLKKLMNCGSGSGSamber	9612	0.00224
ORF 52	MRNCYLKELMKPCGSGSGSamber	9202	0.00214
ORF 53	MLNRESDLMYQIYCGSGSGSamber	8983	0.00209
ORF 54	MKVCLRDLMRCGSGSGSamber	8903	0.00207
ORF 55	MSVCLKTLMKKCGSGSGSamber	8890	0.00207
ORF 56	MRKCLYLLMHSCGSGSGSamber	8745	0.00204
ORF 57	MDRCLKGLMSRCGSGSGSamber	8112	0.00189
ORF 58	MDVCMLRKLMDCGSGSGSamber	8080	0.00188
ORF 59	MNLCMKRLMNCGSGSGSamber	7931	0.00185
ORF 60	MNECIRKLMKCGSGSGSamber	7852	0.00183
ORF 61	MVVCLKEVMNCGSGSGSamber	7555	0.00176
ORF 62	MNACLKRLMKCGSGSGSamber	7533	0.00175
ORF 63	MFDDTMDMLTVGCGSGSGSamber	7515	0.00175
ORF 64	MTDDCLRRLMSHCGSGSGSamber	7369	0.00172
ORF 65	MSSCLKKLMWCGSGSGSamber	7147	0.00166
ORF 66	MDKCRLKSLMNCGSGSGSamber	7071	0.00165
ORF 67	MGICLKRLMRCGSGSGSamber	6963	0.00162
ORF 68	MRQCLKLKALMNCGSGSGSamber	6917	0.00161
ORF 69	MNLCLRRLMNCGSGSGSamber	6811	0.00159
ORF 70	MTSMPKNWLSVICGSGSGSamber	6761	0.00157
ORF 71	MNLCLIRLMKCGSGSGSamber	6634	0.00154
ORF 72	MIGCLKNLMANCGSGSGSamber	6623	0.00154
ORF 73	MDVCDLRNLMLCGSGSGSamber	6547	0.00152
ORF 74	MCLLMGSKKFFCGSGSGSamber	6266	0.00146
ORF 75	MKYMIVDRPYLMSCGSGSGSamber	6232	0.00145
ORF 76	MSLCLRDLMNCGSGSGSamber	6230	0.00145
ORF 77	MHSCKLFELMHKCGSGSGSamber	6120	0.00142
ORF 78	MNKCLLSLMNCGSGSGSamber	6016	0.0014
ORF 79	MIKCLKRLMRSCGSGSGSamber	5948	0.00138
ORF 80	MNHLCNLKQLMKCGSGSGSamber	5910	0.00138
ORF 81	MSTKCLKRLMNKCGSGSGSamber	5838	0.00136
ORF 82	MNICKLKRLMLHCGSGSGSamber	5828	0.00136
ORF 83	MMACLKKLMRTNCGSGSGSamber	5514	0.00128
ORF 84	MYDCNLKTLMACGSGSGSamber	5441	0.00127
ORF 85	MVDCLRKLMSCGSGSGSamber	5393	0.00126
ORF 86	MDILCLKRLMNCGSGSGSamber	5078	0.00118
ORF 87	MVTCLKKLMSCGSGSGSamber	5054	0.00118
ORF 88	MTECLRELMKCGSGSGSamber	4875	0.00113
ORF 89	MNVCLKSLMLCGSGSGSamber	4816	0.00112
ORF 90	MNPMPTNWLSKQCGSGSGSamber	4735	0.0011
ORF 91	MNCFDPNMRHLCGSGSGSamber	4651	0.00108
ORF 92	MNLCRLKHLMSQCGSGSGSamber	4620	0.00108
ORF 93	MNTCMKNLMRKCGSGSGSamber	4571	0.00106
ORF 94	MIECLKELMDQCGSGSGSamber	4554	0.00106
ORF 95	MNSCLRTLMHSCGSGSGSamber	4502	0.00105
ORF 96	MLRCMKKLMDCGSGSGSamber	4448	0.00104
ORF 97	MLRCLKKLMDRCGSGSGSamber	4341	0.00101
ORF 98	MVSCLKEIMRCGSGSGSamber	4331	0.00101
ORF 99	MIRCMKLLMSCGSGSGSamber	4330	0.00101
ORF 100	MWFTNFMEFEACGSGSGSamber	4308	0.001
ORF 101	MNGCLamberKLMVCGSGSGSamber	4308	0.001
ORF 102	MTLCDLRSLMNCGSGSGSamber	4301	0.001
ORF 103	MNGCLKALMHCGSGSGSamber	4297	0.001
ORF 104	MLMCLKTLMSCGSGSGSamber	4250	0.00099
ORF 105	METCLKNLMYCGSGSGSamber	4236	0.00099
ORF 106	MILCLRSLMKKCGSGSGSamber	4191	0.00098
ORF 107	MTVCLKDLMQCGSGSGSamber	4069	0.00095
ORF 108	MGMTCLRNLMNCGSGSGSamber	4035	0.00094
ORF 109	MWTNDDMCTYFVCGSGSGSamber	3998	0.00093
ORF 110	MNSCLKYLMNCGSGSGSamber	3996	0.00093
ORF 111	MRKYLYMKTHLFSCGSGSGSamber	3994	0.00093
ORF 112	MNGCMKRLMNCGSGSGSamber	3991	0.00093
ORF 113	MDNISCWKLLMRCGSGSGSamber	3935	0.00092
ORF 114	MLSCWRSLMHDCGSGSGSamber	3894	0.00091
ORF 115	MTNCLRKLMRGNCGSGSGSamber	3838	0.00089
ORF 116	MTLCLRDLMQCGSGSGSamber	3830	0.00089
ORF 117	MSSCLKHLMRNCGSGSGSamber	3820	0.00089
ORF 118	MNCRDLRNLMNCGSGSGSamber	3808	0.00089
ORF 119	MDDICNLKILMHCGSGSGSamber	3802	0.00089
ORF 120	MCSMTLPNRCCGSGSGSamber	3766	0.00088
ORF 121	MYDCDLRILMKCGSGSGSamber	3764	0.00088
ORF 122	MNLCIKHLMDCGSGSGSamber	3750	0.00087
ORF 123	MNDCIRRLMLCGSGSGSamber	3742	0.00087
ORF 124	MQCSMWELMHSPCGSGSGSamber	3740	0.00087
ORF 125	MNLCLKQLMYCGSGSGSamber	3715	0.00086
ORF 126	MKMCLKSLMQCGSGSGSamber	3616	0.00084
ORF 127	MKWCLKNLMRCGSGSGSamber	3598	0.00084
ORF 128	MDHFCLYRLMHDCGSGSGSamber	3561	0.00083
ORF 129	MVYCMKKLMDCGSGSGSamber	3507	0.00082
ORF 130	MNVCLKVLMTCGSGSGSamber	3495	0.00081
ORF 131	MNMTLMNGKLLCGSGSGSamber	3481	0.00081
ORF 132	MSVCLVKLMNCGSGSGSamber	3470	0.00081
ORF 133	MWTSDEMLSFYRCGSGSGSamber	3470	0.00081
ORF 134	MTDCRLWNLMNCGSGSGSamber	3451	0.0008
ORF 135	MNRCLIDLMRNCGSGSGSamber	3431	0.0008
ORF 136	MMGSRLYCLMHNCGSGSGSamber	3429	0.0008
ORF 137	MNYCLLKLMQCGSGSGSamber	3384	0.00079
ORF 138	MNSCLIRLMKCGSGSGSamber	3358	0.00078
ORF 139	MMPQDWLDRINCGSGSGSamber	3353	0.00078
ORF 140	MLNSVNDDMYLAYCGSGSamber	3347	0.00078
ORF 141	MLACLKGLMQCGSGSGSamber	3337	0.00078
ORF 142	MLQCLKKLMSNDCGSGSGSamber	3320	0.00077
ORF 143	MTTCALKTLMNCGSGSGSamber	3311	0.00077
ORF 144	MLNTLRTMISRYCGSGSGSamber	3276	0.00076
ORF 145	MNQCIKRLMLSCGSGSGSamber	3269	0.00076
ORF 146	MDLCLKKLMAKCGSGSGSamber	3239	0.00075
ORF 147	MVRCLRTLMDCGSGSGSamber	3191	0.00074
ORF 148	MDLCKLRHLMNSCGSGSGSamber	3186	0.00074
ORF 149	MVKCLKELMRCGSGSGSamber	3137	0.00073
ORF 150	MIWCTKKLMSCGSGSGSamber	3115	0.00073
ORF 151	MVSCLDKLMKKCGSGSGSamber	3112	0.00072
ORF 152	MNDCLFDLMHCGSGSGSamber	3051	0.00071
ORF 153	MTGCLKKLMKHCGSGSGSamber	3036	0.00071
ORF 154	MNIEYMCYCMCGSGSGSamber	3019	0.0007
ORF 155	MLNLPNSHMWTVYCGSGSGSamber	3011	0.0007
ORF 156	MVNFACKLRDLMSCGSGSGSamber	3006	0.0007
ORF 157	MLNIRNSYMWDNYCGSGSGSamber	2998	0.0007
ORF 158	MSVKCLKALMFCGSGSGSamber	2969	0.00069
ORF 159	MNGCLTDLMRCGSGSGSamber	2912	0.00068
ORF 160	MCYQDEFVCLMKICGSGSGSamber	2848	0.00066
ORF 161	MRSCYLKLLMNCGSGSGSamber	2815	0.00066
ORF 162	MTTCLRKLMQCGSGSGSamber	2813	0.00065
ORF 163	MNACLRELMKTCGSGSGSamber	2784	0.00065
ORF 164	MDVCALRTIMNCGSGSGSamber	2777	0.00065
ORF 165	MNACLLRLMRNKCGSGSGSamber	2767	0.00064
ORF 166	MVSCLKKLMQCGSGSGSamber	2735	0.00064
ORF 167	MNNCLKLLMTKNCGSGSGSamber	2706	0.00063
ORF 168	MTKTLMNGLLSCGSGSGSamber	2697	0.00063
ORF 169	MMPKNWLSKQCGSGSGSamber	2695	0.00063
ORF 170	MTYVSADLMNYCGSGSGSamber	2687	0.00063
ORF 171	MYYADVDLMNYCGSGSGSamber	2685	0.00063
ORF 172	MSDTMCMDDACTCGSGSGSamber	2670	0.00062
ORF 173	MGSDFCYKKLMDCGSGSGSamber	2654	0.00062
ORF 174	MTYCLRKLMNCGSGSGSamber	2603	0.00061
ORF 175	MSVCLKRLMYRKCGSGSGSamber	2587	0.0006
ORF 176	MANCLKALMKDCGSGSGSamber	2575	0.0006
ORF 177	MNLCVRKLMFCGSGSGSamber	2571	0.0006
ORF 178	MNDCLKSLMLCGSGSGSamber	2565	0.0006
ORF 179	MYTCVKLKKLMRCGSGSGSamber	2564	0.0006
ORF 180	MNLCLIRLMHCGSGSGSamber	2560	0.0006
ORF 181	MRNCamberLKSLMDCGSGSGSamber	2546	0.00059
ORF 182	MSIICLRRLMNCGSGSGSamber	2534	0.00059
ORF 183	MNVCLRSLMKECGSGSGSamber	2498	0.00058
ORF 184	MSDCLRSLMSNTCGSGSGSamber	2497	0.00058
ORF 185	MNHCIKELMNRCGSGSGSamber	2492	0.00058
ORF 186	MCIACWKKLMDCGSGSGSamber	2487	0.00058
ORF 187	MNRCLHRLMNCGSGSGSamber	2483	0.00058
ORF 188	MVMCLRRLMRSNCGSGSGSamber	2478	0.00058
ORF 189	MQACLKSLMQCGSGSGSamber	2470	0.00058
ORF 190	MRICLFDLMHRCGSGSGSamber	2427	0.00057
ORF 191	MNHCLSKLMNCGSGSGSamber	2422	0.00056
ORF 192	MNNCLLSLMRCGSGSGSamber	2420	0.00056
ORF 193	MLKCLKEIMNCGSGSGSamber	2406	0.00056
ORF 194	MHRTCNLRLLMACGSGSGSamber	2405	0.00056
ORF 195	MMTCLKKLMHCGSGSGSamber	2383	0.00055
ORF 196	MDNCNLYRLMLCGSGSGSamber	2381	0.00055
ORF 197	MDCKDETCIDFMCGSGSGSamber	2377	0.00055
ORF 198	MAKCLKKLMVCGSGSGSamber	2325	0.00054
ORF 199	MHYCNLKKLMNSCGSGSGSamber	2317	0.00054
ORF 200	MIKCLRTLMKSCGSGSGSamber	2304	0.00054
ORF 201	MLVCLRKVMNCGSGSGSamber	2296	0.00053
ORF 202	MNECLSNLMLACGSGSGSamber	2291	0.00053
ORF 203	MNECIRSLMACGSGSGSamber	2283	0.00053
ORF 204	MGTFKCYQFLMNCGSGSGSamber	2276	0.00053
ORF 205	MRRFVMMKEIAFRCGSGSGSamber	2252	0.00052
ORF 206	MMNIAYDamberMWNNYCGSGSGSamber	2240	0.00052
ORF 207	MSRLYRLMHCCGSGSGSamber	2233	0.00052
ORF 208	MNGCYLKALMNNCGSGSGSamber	2231	0.00052
ORF 209	MSMCLKKLMRCGSGSGSamber	2217	0.00052
ORF 210	MNICLKKLMCGSGSGSamber	2216	0.00052
ORF 211	MAPCLKKLMSCGSGSGSamber	2193	0.00051
ORF 212	MVHCLKNLMKCGSGSGSamber	2185	0.00051
ORF 213	MNTCLTRLMQCGSGSGSamber	2173	0.00051
ORF 214	MQLCLKKLMRNCGSGSGSamber	2150	0.0005
ORF 215	MECSRLRALMNCGSGSGSamber	2143	0.0005
ORF 216	MKNCLRSLMNCGSGSGSamber	2128	0.0005
ORF 217	MSGCLKTLMNCGSGSGSamber	2125	0.00049
ORF 218	MTHCAKLRVLMNCGSGSGSamber	2118	0.00049
ORF 219	MNTCLRVLMTCGSGSGSamber	2113	0.00049
ORF 220	MAMPKNWLEIVCGSGSGSamber	2077	0.00048
ORF 221	MVACLKKLMTCKPCGSGSGSamber	2076	0.00048
ORF 222	MYACKLSALMTDCGSGSGSamber	2063	0.00048
ORF 223	MKNFVYMGDIRLSCGSGSamber	2063	0.00048
ORF 224	MDACLKKLMRNCGSGSGSamber	2054	0.00048
ORF 225	MGYHMDLKRLMNCGSGSGSamber	2020	0.00047
ORF 226	MRICLKDLMQCGSGSGSamber	2015	0.00047
ORF 227	MSDYCLKRLMLYCGSGSGSamber	1990	0.00046
ORF 228	MVMCLKTLMDCGSGSGSamber	1976	0.00046
ORF 229	MIVCTKRLMHCGSGSGSamber	1965	0.00046
ORF 230	MNGCLKALMLRKCGSGSGSamber	1962	0.00046
ORF 231	MDIDRLRLLMICGSGSGSamber	1960	0.00046
ORF 232	MSNCKLRSLMKCGSGSGSamber	1950	0.00045
ORF 233	MNCDLamberALMRSCGSGSGSamber	1943	0.00045
ORF 234	MDRKCSLRSLMNCGSGSGSamber	1942	0.00045
ORF 235	MNRCIRALMNCGSGSGSamber	1936	0.00045
ORF 236	MRCLKALMLGCGSGSGSamber	1932	0.00045
ORF 237	MDTQLWRLMHCGSGSGSamber	1924	0.00045
ORF 238	MKNCLKELMNCGSGSGSamber	1921	0.00045
ORF 239	MCSKLWSFMHDCGSGSGSamber	1908	0.00044
ORF 240	MMDCFNPDAICFCGSGSGSamber	1907	0.00044
ORF 241	MMCFRLKRLMQCGSGSGSamber	1905	0.00044
ORF 242	MKLCLRELMFNCGSGSGSamber	1877	0.00044
ORF 243	MNVCLHRLMRNGHCGSGSGSamber	1874	0.00044
ORF 244	MNYVKKLRELMKCGSGSGSamber	1874	0.00044
ORF 245	MLACLNRLMHCGSGSGSamber	1873	0.00044
ORF 246	MWTDDSMTKLKTCGSGSGSamber	1849	0.00043
ORF 247	MYDCQLRMLMQCGSGSGSamber	1845	0.00043
ORF 248	MITCLKSLMDCGSGSGSamber	1831	0.00043
ORF 249	MIVCMRDLMNCGSGSGSamber	1823	0.00042
ORF 250	MTLCLRKLMKCGSGSGSamber	1815	0.00042
ORF 251	MLNRVNDDMYLAYCGSGSGSamber	1811	0.00042
ORF 252	MKNFVYMGDVRLSCGSGSGSamber	1810	0.00042
ORF 253	MDMCLKRLMTNTCGSGSGSamber	1802	0.00042
ORF 254	MNPCLKQLMHCGSGSGSamber	1786	0.00042
ORF 255	MKYLDKLWCLMHCGSGSGSamber	1783	0.00042
ORF 256	MCAYDPPQMYCGSGSGSamber	1760	0.00041
ORF 257	MYDVCGLKLLMKCGSGSGSamber	1752	0.00041
ORF 258	MTFYGCRLKNLMNCGSGSGSamber	1746	0.00041
ORF 259	MNNCLWKLMRCGSGSGSamber	1743	0.00041
ORF 260	MNDVRLCNLMKCGSGSGSamber	1742	0.00041
ORF 261	MDNCLRKLMDCGSGSGSamber	1738	0.0004
ORF 262	MSQCLKILMKCGSGSGSamber	1735	0.0004
ORF 263	MHRCLKKLMQCGSGSGSamber	1733	0.0004
ORF 264	MYNCRVKILMLCGSGSGSamber	1716	0.0004
ORF 265	MYTCSLRDLMSKCGSGSGSamber	1710	0.0004
ORF 266	MTRCLSILMKCGSGSGSamber	1703	0.0004
ORF 267	MNGCLKALMFCGSGSGSamber	1696	0.00039
ORF 268	MSVVCLKDLMAYCGSGSGSamber	1689	0.00039
ORF 269	MGDIRLSCGSGSGSamber	1649	0.00038
ORF 270	MMTCLKALMNCGSGSGSamber	1635	0.00038
ORF 271	MEICRLRNLMICGSGSGSamber	1625	0.00038
ORF 272	MSDTCLRKLMSNCGSGSGSamber	1622	0.00038
ORF 273	MNICLRNLMCCCGSGSGSamber	1620	0.00038
ORF 274	MLNRLCLLMQCGSGSGSamber	1619	0.00038
ORF 275	MILCMKTLMDCGSGSGSamber	1614	0.00038
ORF 276	MKSCLKLLMVCGSGSGSamber	1605	0.00037
ORF 277	MNEYYMCDCECGSGSGSamber	1602	0.00037
ORF 278	MIACVKKLMTCGSGSGSamber	1584	0.00037
ORF 279	MTGCLKDLMNRNCGSGSGSamber	1549	0.00036
ORF 280	MCFACRLKALMKCGSGSGSamber	1549	0.00036
ORF 281	MNHCLKTLMTDCGSGSGSamber	1539	0.00036
ORF 282	MLGCLKDLMNCGSGSGSamber	1507	0.00035
ORF 283	MNKCLLKLMNCGSGSGSamber	1497	0.00035
ORF 284	MNRCKDLMTKTCGSGSGSamber	1496	0.00035
ORF 285	MTSCRLHDLMHNCGSGSGSamber	1486	0.00035
ORF 286	MRTCSLKSLMFCGSGSGSamber	1481	0.00034
ORF 287	MNRCLRLLMKCGSGSGSamber	1478	0.00034
ORF 288	MNPCIRKLMSCGSGSGSamber	1456	0.00034
ORF 289	MDVTCWKRLMQNCGSGSGSamber	1446	0.00034
ORF 290	MKGCLRNLMHCGSGSGSamber	1440	0.00034
ORF 291	MLICLKKLMHRNSCGSGSGSamber	1438	0.00033
ORF 292	MTACLSKLMRCGSGSGSamber	1423	0.00033
ORF 293	MIVYYRGRFYLNCGSGSGSamber	1419	0.00033
ORF 294	MKVCLKRLMHSCGSGSGSamber	1416	0.00033
ORF 295	MYCFARYKQLMQCGSGSGSamber	1415	0.00033
ORF 296	MSVRMGSVIFSCGSGSGSamber	1411	0.00033
ORF 297	MARCLRTLMACGSGSGSamber	1411	0.00033
ORF 298	MNDCLYKLMNDCGSGSGSamber	1409	0.00033
ORF 299	MIRCLKELMECGSGSGSamber	1406	0.00033
ORF 300	MLSCLKNLMSRCGSGSGSamber	1401	0.00033
ORF 301	MNWCLWKLMNECGSGSGSamber	1384	0.00032
ORF 302	MLRCKSLMKCACGSGSGSamber	1383	0.00032
ORF 303	MNYCLamberKLMKCGSGSGSamber	1381	0.00032
ORF 304	MAELRLTCMCTCGSGSGSamber	1378	0.00032
ORF 305	MVDCLRTLMDCGSGSGSamber	1377	0.00032
ORF 306	MKSCLIRLMSNCGSGSGSamber	1364	0.00032
ORF 307	MKPLMFGKLKCGSGSGSamber	1364	0.00032
ORF 308	MHICLamberALMNDCGSGSGSamber	1363	0.00032
ORF 309	MMGCLKNLMNCGSGSGSamber	1358	0.00032
ORF 310	MLNSVNDDMYLAYCGSSSGSamber	1346	0.00031
ORF 311	MVSCDLKVLMRCGSGSGSamber	1340	0.00031
ORF 312	MSLCNLRRLMICGSGSGSamber	1323	0.00031
ORF 313	MWNCDLamberDLMSCGSGSGSamber	1322	0.00031
ORF 314	MTHTCLKALMNSCGSGSGSamber	1322	0.00031
ORF 315	MTTCKLVRLMHCGSGSGSamber	1322	0.00031
ORF 316	MNLCIIRLMNCGSGSGSamber	1321	0.00031
ORF 317	MSECLKDLMYRCGSGSGSamber	1316	0.00031
ORF 318	MIACMKILMLKCGSGSGSamber	1314	0.00031
ORF 319	MLRCKNLMRHCGSGSGSamber	1314	0.00031
ORF 320	MLNSVNDDMYLAYCGSGSDSamber	1312	0.00031
ORF 321	MRCLKALMLHKYCGSGSGSamber	1301	0.0003
ORF 322	MLNINDVMREYYCGSGSGSamber	1296	0.0003
ORF 323	MLSCLKDIMNCGSGSGSamber	1296	0.0003
ORF 324	MIVCTRNLMHCGSGSGSamber	1295	0.0003
ORF 325	MYKCLKRLMSCGSGSGSamber	1291	0.0003
ORF 326	MSDCLVELMKCGSGSGSamber	1282	0.0003
ORF 327	MNVCLKNLMHVCGSGSGSamber	1282	0.0003
ORF 328	MMICIKRLMNCGSGSGSamber	1279	0.0003
ORF 329	MNCRDRLWTLMKCGSGSGSamber	1278	0.0003
ORF 330	MDICLRQLMTCGSGSGSamber	1271	0.0003
ORF 331	MYDCALRSLMSCGSGSGSamber	1271	0.0003
ORF 332	MRRCKDLMLNCGSGSGSamber	1266	0.00029
ORF 333	MDVCRYKKLMSGCGSGSGSamber	1263	0.00029
ORF 334	MSDQCLKRLMQCGSGSGSamber	1258	0.00029
ORF 335	MKWIRCLKALMNCGSGSGSamber	1254	0.00029
ORF 336	MNRCLEKLMRDCGSGSGSamber	1253	0.00029
ORF 337	MLKCLRQLMRSCGSGSGSamber	1249	0.00029
ORF 338	MSICGLRKLMNCGSGSGSamber	1240	0.00029
ORF 339	MNGCLVNLMSCGSGSGSamber	1238	0.00029
ORF 340	MYNCDMRTLMWCGSGSGSamber	1238	0.00029
ORF 341	MSEFLFMGNSIFRCGSGSGSamber	1234	0.00029
ORF 342	MSTTCLKEIMNCGSGSGSamber	1229	0.00029
ORF 343	MDLGCLRSLMKCGSGSGSamber	1221	0.00028
ORF 344	MTVCLRRLMKNLHCGSGSGSamber	1220	0.00028
ORF 345	MRACNLKKLMNCGSGSGSamber	1216	0.00028
ORF 346	MNTCLKQLMYCGSGSGSamber	1210	0.00028
ORF 347	MKKFVYMGDIRLSCGSGSGSamber	1207	0.00028
ORF 348	MSYKCVALYKLMHCGSGSGSamber	1206	0.00028
ORF 349	MVNCLKTLMLCGSGSGSamber	1202	0.00028
ORF 350	MVKCLRILMVCGSGSGSamber	1202	0.00028
ORF 351	MDSCLKFLMKCGSGSGSamber	1201	0.00028
ORF 352	MIDCAKALMRNCGSGSGSamber	1200	0.00028
ORF 353	MMYCMKKLMDCGSGSGSamber	1199	0.00028
ORF 354	MHSCLRSLMSCGSGSGSamber	1197	0.00028
ORF 355	MLECLRNLMRCGSGSGSamber	1196	0.00028
ORF 356	MSNCLamberDLMKSCGSGSGSamber	1195	0.00028
ORF 357	MTNCRLIALMRCGSGSGSamber	1193	0.00028
ORF 358	MLTCQRKLMHCGSGSGSamber	1193	0.00028
ORF 359	MSNCLRILMNCGSGSGSamber	1187	0.00028
ORF 360	MSMTDDWLLRLNCGSGSGSamber	1183	0.00028
ORF 361	MDSALWSLMHPNCGSGSGSamber	1182	0.00028
ORF 362	MWFDDFMSFTRCGSGSGSamber	1176	0.00027
ORF 363	MWSKSRLYNLMNCGSGSGSamber	1174	0.00027
ORF 364	MGNLCLRELMLCGSGSGSamber	1171	0.00027
ORF 365	MDFCLYRLMRCGSGSGSamber	1170	0.00027
ORF 366	MSMCLAQLMRNCGSGSGSamber	1168	0.00027
ORF 367	MIGCLRRLMKDSVCGSGSGSamber	1168	0.00027
ORF 368	MTRCLRDLMTCGSGSGSamber	1167	0.00027
ORF 369	MSNDCRLKRLMFYCGSGSGSamber	1166	0.00027
ORF 370	MSEMLYKLDPFCGSGSGSamber	1163	0.00027
ORF 371	MPMRDSWLTKQCGSGSGSamber	1162	0.00027
ORF 372	MKACLKNLMFLCGSGSGSamber	1161	0.00027
ORF 373	MNYCLIELMNCGSGSGSamber	1160	0.00027
ORF 374	MLICARKLMNCGSGSGSamber	1144	0.00027
ORF 375	MDCLYDLMHSTRCGSGSGSamber	1139	0.00027
ORF 376	MLNSVNDDMYLAYCGGGSGSamber	1135	0.00026
ORF 377	MNDCLLALMNCGSGSGSamber	1133	0.00026
ORF 378	MDVCLRVLMNCGSGSGSamber	1133	0.00026
ORF 379	MGENNCKLKKLMNCGSGSGSamber	1126	0.00026
ORF 380	MKGYLLMNHVRFECGSGSGSamber	1125	0.00026
ORF 381	MNRCLRSLMSDVCGSGSGSamber	1125	0.00026
ORF 382	MYYCELKDLMNCGSGSGSamber	1123	0.00026
ORF 383	MLNSVNDDMYLAYCGSGNGSamber	1121	0.00026
ORF 384	MGIVCLRAIMNCGSGSGSamber	1118	0.00026
ORF 385	MLNSVNDDMYLAYCGNGSGSamber	1116	0.00026
ORF 386	MNYCSLKRLMLCGSGSGSamber	1116	0.00026
ORF 387	MGTCLRKLMLCGSGSGSamber	1114	0.00026
ORF 388	MIRCLRDLMLCGSGSGSamber	1112	0.00026
ORF 389	MQNRLCNLMNCGSGSGSamber	1109	0.00026
ORF 390	MVVCDLKALMRCGSGSGSamber	1099	0.00026
ORF 391	MLNSVNDDMYLAYCDSGSGSamber	1098	0.00026
ORF 392	MRICALTDLMRCGSGSGSamber	1097	0.00026
ORF 393	MSNCRLKamberLMNCGSGSGSamber	1096	0.00026
ORF 394	MSDICLRILMamberQCGSGSGSamber	1090	0.00025
ORF 395	MNGCLMKLMNLCGSGSGSamber	1089	0.00025
ORF 396	MRGIIMDTYFYKCGSGSGSamber	1088	0.00025
ORF 397	MLNSVNDDMYSAYCGSGSGSamber	1088	0.00025
ORF 398	MQTCNLKILMMCGSGSGSamber	1085	0.00025
ORF 399	MVRCTRELMNCGSGSGSamber	1085	0.00025
ORF 400	MIECMRKLMKCGSGSGSamber	1079	0.00025
ORF 401	MTDCIKKLMTCGSGSGSamber	1077	0.00025
ORF 402	MTYNCALKRLMCGSGSGSamber	1076	0.00025
ORF 403	MASRCLKALMDCGSGSGSamber	1074	0.00025
ORF 404	MSQCLKELMQDCGSGSGSamber	1072	0.00025
ORF 405	MRICLWKLMQCGSGSGSamber	1068	0.00025
ORF 406	MVRCIKSLMSNCGSGSGSamber	1067	0.00025
ORF 407	MERCLRTLMNCGSGSGSamber	1067	0.00025
ORF 408	MSYCLKRLMTNDCGSGSGSamber	1066	0.00025
ORF 409	MIECLKQLMNCGSGSGSamber	1064	0.00025
ORF 410	MVACLKALMSNTCGSGSGSamber	1064	0.00025
ORF 411	MVDRLFCLMHACGSGSGSamber	1063	0.00025
ORF 412	MLNSVNDDMYLAYCGSGSSSamber	1061	0.00025
ORF 413	MNKCLSRIMKRCGSGSGSamber	1056	0.00025
ORF 414	MSYQCRIRKLMSCGSGSGSamber	1053	0.00025
ORF 415	MLNRKDDamberMFMNYCGSGSGSamber	1052	0.00024
ORF 416	MLKCKNLMSEKCGSGSGSamber	1048	0.00024
ORF 417	MIPCLKKLMKCGSGSGSamber	1046	0.00024
ORF 418	MSSCLKRLMHCGSGSGSamber	1045	0.00024
ORF 419	MKKCLKNLMYNCGSGSGSamber	1039	0.00024
ORF 420	MYRNLYCLMHCGSGSGSamber	1036	0.00024
ORF 421	MYVCRIKILMDCGSGSGSamber	1035	0.00024
ORF 422	MDSELWRLMHKCGSGSGSamber	1035	0.00024
ORF 423	MLNSVNDDMYLAYCSSGSGSamber	1030	0.00024
ORF 424	MILCLKRLMNCGSGSGSamber	1026	0.00024
ORF 425	MISCQKQLMNCGSGSGSamber	1023	0.00024
ORF 426	MYLCLKNLMKDCGSGSGSamber	1019	0.00024
ORF 427	MVKCLKDLMKCGSGSGSamber	1016	0.00024
ORF 428	MVRCLHRLMRCGSGSGSamber	1015	0.00024
ORF 429	MVLCLKTLMSKDCGSGSGSamber	1011	0.00024
ORF 430	MLYCLRKLMSSSCGSGSGSamber	1000	0.00023
ORF 431	MGSLNCYKELMTCGSGSGSamber	997	0.00023
ORF 432	MHCILALKELMKCGSGSGSamber	990	0.00023
ORF 433	MIRCLKTIMLCGSGSGSamber	990	0.00023
ORF 434	MVYCNDIKVLMNCGSGSGSamber	986	0.00023
ORF 435	MDRCLRRLMDCGSGSGSamber	985	0.00023
ORF 436	MNSCLLSLMRCGSGSGSamber	984	0.00023
ORF 437	MLNSVNDDMYLAYCGSGGGSamber	983	0.00023
ORF 438	MNWCLamberDLMKCGSGSGSamber	980	0.00023
ORF 439	MLNSVNEDMYLAYCGSGSGSamber	980	0.00023
ORF 440	MNGCLRKLMNKTCGSGSGSamber	979	0.00023
ORF 441	MNVCILKTLMDCGSGSGSamber	977	0.00023
ORF 442	MRNFVYMGDIRLSCGSGSGSamber	969	0.00023
ORF 443	MNSCIRALMYCGSGSGSamber	967	0.00023
ORF 444	MNKCLKDLMHGCGSGSGSamber	955	0.00022
ORF 445	MSLCLRSLMKCGSGSGSamber	953	0.00022
ORF 446	MLNSVNDDMYLAYCGSDSGSamber	951	0.00022
ORF 447	MIVCWKNLMICGSGSGSamber	947	0.00022
ORF 448	MLNSANDDMYLAYCGSGSGSamber	947	0.00022
ORF 449	MSCNAYLKRLMNCGSGSGSamber	945	0.00022
ORF 450	MTTCLRNLMRNCGSGSGSamber	945	0.00022
ORF 451	MNKCLSSLMKCGSGSGSamber	941	0.00022
ORF 452	MYNCELILLMSCGSGSGSamber	930	0.00022
ORF 453	MFQCNLKKLMNRCGSGSGSamber	928	0.00022
ORF 454	MDFCSLKRLMDCGSGSGSamber	925	0.00022
ORF 455	MLYNGYACVMCGSGSGSamber	925	0.00022
ORF 456	MQNCLLKKLMRICGSGSGSamber	924	0.00022
ORF 457	MKKCLQALMRCGSGSGSamber	922	0.00021
ORF 458	MNRCLYVLMQKCGSGSGSamber	922	0.00021
ORF 459	MSDCLRLLMNECGSGSGSamber	921	0.00021
ORF 460	MDVCKLRSIMQCGSGSGSamber	919	0.00021
ORF 461	MVDCLRKLMYDCGSGSGSamber	919	0.00021
ORF 462	MLNSVNDGMYLAYCGSGSGSamber	917	0.00021
ORF 463	MLNLLDEMYSQYCGSGSGSamber	916	0.00021
ORF 464	MNMCLKEIMKCGSGSGSamber	914	0.00021
ORF 465	MRQCKLYDIMHNCGSGSGSamber	911	0.00021
ORF 466	MARCLKSLMSCGSGSGSamber	910	0.00021
ORF 467	MKYMRLVNGVLLSCGSGSGSamber	909	0.00021
ORF 468	MLNSVNDDMYLTYCGSGSGSamber	907	0.00021
ORF 469	MSEYAKCLKRLMSCGSGSGSamber	901	0.00021
ORF 470	MYKNCLFDLMRCGSGSGSamber	899	0.00021
ORF 471	MKSFVYMGDIRLSCGSGSGSamber	895	0.00021
ORF 472	MLNNVNDDMYLAYCGSGSGSamber	892	0.00021
ORF 473	MLNSVNDDMYLAYCGSamber	891	0.00021
ORF 474	MNTCLSRLMNCGSGSGSamber	890	0.00021
ORF 475	MKNFVYMGDIRLSCGSSSGSamber	890	0.00021
ORF 476	MSVCRLKRLMCGSGSGSamber	890	0.00021
ORF 477	MKNFVYMGDIRLPCGSGSGSamber	889	0.00021
ORF 478	MFWYDamberKMRRDICGSGSGSamber	885	0.00021
ORF 479	MSERLCILMSKCGSGSGSamber	880	0.0002
ORF 480	MSVCLamberSLMSCGSGSGSamber	878	0.0002
ORF 481	MYNCRLMRLMVCGSGSGSamber	876	0.0002
ORF 482	MNKCLKNLMCHCCGSGSGSamber	876	0.0002
ORF 483	MLNSVNDDMYLAYRGSGSGSamber	870	0.0002
ORF 484	MVSSLYCLMHDNCGSGSGSamber	869	0.0002
ORF 485	MSRCKALMQNCGSGSGSamber	869	0.0002
ORF 486	MHLCLKTLMSKSCGSGSGSamber	861	0.0002
ORF 487	MVSCLKALMSCGSGSGSamber	856	0.0002
ORF 488	MITCMKLLMHCGSGSGSamber	853	0.0002
ORF 489	MNACVKILMECGSGSGSamber	853	0.0002
ORF 490	MNACLKSLMSMCGSGSGSamber	852	0.0002
ORF 491	MRICNLTKLMRCGSGSGSamber	849	0.0002
ORF 492	MSNACLRLLMKRCGSGSGSamber	848	0.0002
ORF 493	MDKCLYKLMNNCGSGSGSamber	847	0.0002
ORF 494	MQCSRLYRLMKCGSGSGSamber	847	0.0002
ORF 495	MIRCLKKLMYCGSGSGSamber	846	0.0002
ORF 496	MSNCSLRALMDCGSGSGSamber	846	0.0002
ORF 497	MCVMSMTYSRSNCGSGSGSamber	844	0.0002
ORF 498	MNVNRLYRLMHTCGSGSGSamber	844	0.0002
ORF 499	MMLCKYKDLMKCGSGSGSamber	840	0.0002
ORF 500	MDACLRKLMKCGSGSGSamber	837	0.00019
ORF 501	MSTCamberLFDLMHSCGSGSGSamber	834	0.00019
ORF 502	MVNCNMKNLMTCGSGSGSamber	832	0.00019
ORF 503	MNSCLKLLMRTCGSGSGSamber	831	0.00019
ORF 504	MNNCIKVLMRCGSGSGSamber	827	0.00019
ORF 505	MLECLKALMRNCGSGSGSamber	822	0.00019
ORF 506	MYNCDVYKLMSCGSGSGSamber	815	0.00019
ORF 507	MLNSVNDDTYLAYCGSGSGSamber	814	0.00019
ORF 508	MIVCLKHLMTCGSGSGSamber	812	0.00019
ORF 509	MMRCLKALMEDDCGSGSGSamber	811	0.00019
ORF 510	MALCLRTLMDCGSGSGSamber	806	0.00019
ORF 511	MEKCSLIALMQCGSGSGSamber	804	0.00019
ORF 512	MIRCKNLMESNRCGSGSGSamber	804	0.00019
ORF 513	MKSCLIVLMNCGSGSGSamber	803	0.00019
ORF 514	MSDSLYCLMHECGSGSGSamber	803	0.00019
ORF 515	MHCKDALKNLMHCGSGSGSamber	803	0.00019
ORF 516	MNRCLKDLMKCGSGSGSamber	802	0.00019
ORF 517	MGTHCLRLLMSCGSGSGSamber	798	0.00019
ORF 518	MLKCMKVLMHCGSGSGSamber	797	0.00019
ORF 519	MTKCLRNLMVCGSGSGSamber	797	0.00019
ORF 520	MFRSRLWCLMRCGSGSGSamber	794	0.00018
ORF 521	MNICRLKKLMKCGSGSamber	793	0.00018
ORF 522	MVSCLRKLMNDCGSGSGSamber	792	0.00018
ORF 523	MLGCTRALMNCGSGSGSamber	791	0.00018
ORF 524	MKGCLRRLMYCGSGSGSamber	790	0.00018
ORF 525	MMVCLSKLMKNCGSGSGSamber	789	0.00018
ORF 526	MNVCIRNLMQCGSGSGSamber	789	0.00018
ORF 527	MPDNSDLFALMHRCGSGSGSamber	784	0.00018
ORF 528	MNICLIALMRKCGSGSGSamber	784	0.00018
ORF 529	MNRSLLMANVVFRCGSGSGSamber	783	0.00018
ORF 530	MICRLKELMTCGSGSGSamber	782	0.00018
ORF 531	MNNCALRNLMSCGSGSGSamber	782	0.00018
ORF 532	MNRCLLKLMKCGSGSGSamber	780	0.00018
ORF 533	MTTCLKMLMQCGSGSGSamber	776	0.00018
ORF 534	MPNSVNDDMYLAYCGSGSGSamber	776	0.00018
ORF 535	MCLYMRNVRFVCGSGSGSamber	775	0.00018
ORF 536	MSWSCKLRSLMNCGSGSGSamber	775	0.00018
ORF 537	MTVCLKRLMVCGSGSGSamber	773	0.00018
ORF 538	MDDDLCTLMRNCGSGSGSamber	772	0.00018
ORF 539	MDSDCLRRLMICGSGSGSamber	772	0.00018
ORF 540	MDVCDLKSLMSGCGSGSGSamber	771	0.00018
ORF 541	MRFCSLKLLMHCGSGSGSamber	771	0.00018
ORF 542	MLNSVDDDMYLAYCGSGSGSamber	770	0.00018
ORF 543	MCRCLKSLMKCGSGSGSamber	770	0.00018
ORF 544	MADALCRLMRCGSGSGSamber	768	0.00018
ORF 545	MSCDYNLRRLMHNCGSGSGSamber	764	0.00018
ORF 546	MNPCLKKLMEICGSGSGSamber	761	0.00018
ORF 547	MICENLKRLMNCGSGSGSamber	759	0.00018
ORF 548	MDSCLILLMHSSCGSGSGSamber	758	0.00018
ORF 549	MTGCLKKLMYNCGSGSGSamber	754	0.00018
ORF 550	MHVDCLRLLMRCGSGSGSamber	754	0.00018
ORF 551	MNLWNLMHSCTCGSGSGSamber	752	0.00018
ORF 552	MFTHRCLMSQCGSGSGSamber	752	0.00018
ORF 553	MNRSLWDLMHKCGSGSGSamber	749	0.00017
ORF 554	MLFCLKKLMIKCGSGSGSamber	749	0.00017
ORF 555	MNSCIamberALMICGSGSGSamber	748	0.00017
ORF 556	MLNGVNDDMYLAYCGSGSGSamber	748	0.00017
ORF 557	MTLCLRRLMKCGSGSGSamber	747	0.00017
ORF 558	MAYQSCLKQLMNCGSGSGSamber	746	0.00017
ORF 559	MNDTCLRSLMICGSGSGSamber	742	0.00017
ORF 560	MSTCRLYALMNACGSGSGSamber	739	0.00017
ORF 561	MLSRNLRCLMNCGSGSGSamber	736	0.00017
ORF 562	MNSCIamberLKRLMNCGSGSGSamber	735	0.00017
ORF 563	MSTCVKRLMNSCGSGSGSamber	733	0.00017
ORF 564	MKICVWRNLMNCGSGSGSamber	732	0.00017
ORF 565	MFRCSVLKKLMNCGSGSGSamber	731	0.00017
ORF 566	MCICLRKLMRDCGSGSGSamber	731	0.00017
ORF 567	MNNCLYELMRCGSGSGSamber	726	0.00017
ORF 568	MNGMRSNWLNVQCGSGSGSamber	725	0.00017
ORF 569	MKNFVYMGDIRLSCGSamber	723	0.00017
ORF 570	MNWCMKKLMHCGSGSGSamber	721	0.00017
ORF 571	MLDCQKFKKLMECGSGSGSamber	716	0.00017
ORF 572	MRKCLFTLMHCGSGSGSamber	715	0.00017
ORF 573	MVFCLKSLMNCGSGSGSamber	715	0.00017
ORF 574	MIPCARRLMHCGSGSGSamber	714	0.00017
ORF 575	MKDCLKTLMLCGSGSGSamber	713	0.00017
ORF 576	MSTCALRKLMCGSGSGSamber	711	0.00017
ORF 577	MLPCTKLLMNCGSGSGSamber	711	0.00017
ORF 578	MDICIKRLMSSCGSGSGSamber	711	0.00017
ORF 579	MLNEMCSCFCGSGSGSamber	710	0.00017
ORF 580	MDTYCLRNLMNCGSGSGSamber	706	0.00016
ORF 581	MRNDLCRLRTLMYCGSGSGSamber	704	0.00016
ORF 582	MNECLRGLMICGSGSGSamber	703	0.00016
ORF 583	MTSCLKVLMWKCGSGSGSamber	703	0.00016
ORF 584	MLDCLHamberLMNSCGSGSGSamber	702	0.00016
ORF 585	MVECIKRLMVCGSGSGSamber	697	0.00016
ORF 586	MNTCLLKTLMNCGSGSGSamber	696	0.00016
ORF 587	MRLCLKDLMNKCGSGSGSamber	693	0.00016
ORF 588	MKNFVYMGDIRLSCGSDSGSamber	691	0.00016
ORF 589	MLKCMRRLMESCGSGSGSamber	691	0.00016
ORF 590	MLECLKKLMSTKCGSGSGSamber	691	0.00016
ORF 591	MKNFVYMGDIRLSCGGGSGSamber	690	0.00016
ORF 592	MIKCMRTLMHCGSGSGSamber	690	0.00016
ORF 593	MCQCSVRCLMHPCGSGSGSamber	689	0.00016
ORF 594	MNLCLARLMNCGSGSGSamber	685	0.00016
ORF 595	MHHCDLRELMLNCGSGSGSamber	684	0.00016
ORF 596	MSICLKQLMSCGSGSGSamber	682	0.00016
ORF 597	MDICRLKKLMKCGSGSGSamber	682	0.00016
ORF 598	MNECIMRLMDCGSGSGSamber	681	0.00016
ORF 599	MLNSVNDDMHLAYCGSGSGSamber	679	0.00016
ORF 600	MRNRLFALMHCNKCGSGSGSamber	678	0.00016
ORF 601	MESCLFSLMRCGSGSGSamber	677	0.00016
ORF 602	MSLTMGNVLFKCGSGSGSamber	676	0.00016
ORF 603	MRTCLKRLMSCGSGSGSamber	675	0.00016
ORF 604	MHSCLRRLMNCGSGSGSamber	673	0.00016
ORF 605	MKFCLKQLMDCGSGSGSamber	673	0.00016
ORF 606	MLQCLRDLMSCGSGSGSamber	671	0.00016
ORF 607	MTVCNLRRLMDCGSGSGSamber	670	0.00016
ORF 608	MKNFVYMGDIRLSCGSGSDSamber	669	0.00016
ORF 609	MNMCLRQLMVCGSGSGSamber	669	0.00016
ORF 610	MMNCSLRDLMRCGSGSGSamber	668	0.00016
ORF 611	MNKCVKYLMLCGSGSGSamber	665	0.00015
ORF 612	MLNamberKYDVMWHYYCGSGSamber	664	0.00015
ORF 613	MKNFVYMGDTRLSCGSGSGSamber	662	0.00015
ORF 614	MHVCNDLKVLMKCGSGSGSamber	661	0.00015
ORF 615	MFNCSLKVLMSCGSGSGSamber	661	0.00015
ORF 616	MFLEDMDMPRSCGSGSGSamber	660	0.00015
ORF 617	MKNFVYMGDIRLSCSSGSGSamber	659	0.00015
ORF 618	MKNFVYMGDIRLSCGSGNGSamber	655	0.00015
ORF 619	MACYNLYALYHSCGSGSGSamber	655	0.00015
ORF 620	MVDCLKSLMYCGSGSGSamber	652	0.00015
ORF 621	MKNFVYMGDIRLSCGSGGGSamber	651	0.00015
ORF 622	MSMCLKGLMSCGSGSGSamber	651	0.00015
ORF 623	MANMDLFALMHCGSGSGSamber	650	0.00015
ORF 624	MELCRLSNLMKCGSGSGSamber	650	0.00015
ORF 625	MNECLMKLMNCGSGSGSamber	649	0.00015
ORF 626	MKNFVYMGDIRLSCGNGSGSamber	644	0.00015
ORF 627	MQTCLKELMRDCGSGSGSamber	643	0.00015
ORF 628	MLNSVNDDMYLAHCGSGSGSamber	642	0.00015
ORF 629	MTNCELYLLMRCGSGSGSamber	641	0.00015
ORF 630	MKACLKALMSCGSGSGSamber	640	0.00015
ORF 631	MNRCLVALMNCGSGSGSamber	640	0.00015
ORF 632	MKNCYLKSLMYCGSGSGSamber	637	0.00015
ORF 633	MNGCIKSLMWRCGSGSGSamber	636	0.00015
ORF 634	MRDCSLMKLMNCGSGSGSamber	636	0.00015
ORF 635	MKNFVYMGDIRLSCDSGSGSamber	635	0.00015
ORF 636	MKNFVYMGDIRLSCGSGSSSamber	635	0.00015
ORF 637	MKNFVYIGDIRLSCGSGSGSamber	634	0.00015
ORF 638	MLNSVNDDMYLAYCGRGSGSamber	633	0.00015
ORF 639	MLNSVNDDMYLAYCGSGRGSamber	632	0.00015
ORF 640	MRNCELKNLMFCGSGSGSamber	632	0.00015
ORF 641	MDCSDLYRLMHCGSGSGSamber	631	0.00015
ORF 642	MVKCLKLLMKCGSGSGSamber	625	0.00015
ORF 643	MSRCLHKLMHNSECGSGSGSamber	625	0.00015
ORF 644	MNFCLRTLMNCGSGSGSamber	622	0.00014
ORF 645	MNRTCDLKSLMCGSGSGSamber	621	0.00014
ORF 646	MNQCLKSLMKCGSGSGSamber	620	0.00014
ORF 647	MLNSVNDNMYLAYCGSGSGSamber	619	0.00014
ORF 648	MRSRSHHCLMHCGSGSGSamber	619	0.00014
ORF 649	MKNFVYMGGIRLSCGSGSGSamber	619	0.00014
ORF 650	MQDCLYSLMRCGSGSGSamber	617	0.00014
ORF 651	MLNSVNGDMYLAYCGSGSGSamber	617	0.00014
ORF 652	MRNCKLMGLMHCGSGSGSamber	616	0.00014
ORF 653	MILCLRKLMVKCGSGSGSamber	616	0.00014
ORF 654	MICRDLKRLMSCGSGSGSamber	615	0.00014
ORF 655	MLECLKNLMQDCGSGSGSamber	612	0.00014
ORF 656	MLNTLDFMKDRYCGSGSGSamber	611	0.00014
ORF 657	MRCLILKDLMNCGSGSGSamber	609	0.00014
ORF 658	MWGFYSRVMRCGSGSamber	609	0.00014
ORF 659	MCKFMDFRCLMKCGSGSGSamber	609	0.00014
ORF 660	MVDCLKNIMNCGSGSGSamber	608	0.00014
ORF 661	MLRCRKLITLMSCGSGSGSamber	601	0.00014
ORF 662	MTQTCLWSLMHNCGSGSGSamber	598	0.00014
ORF 663	MTEKCMKLKLLMHCGSGSGSamber	598	0.00014
ORF 664	MIECTRILMRCGSGSGSamber	598	0.00014
ORF 665	MDSCKALKSLMHCGSGSGSamber	597	0.00014
ORF 666	MGDRLWDLMHCCGSGSGSamber	597	0.00014
ORF 667	MNSLYRLMHKCCGSGSGSamber	595	0.00014
ORF 668	MVKCLTRLMHACGSGSGSamber	595	0.00014
ORF 669	MIACVRALMDCGSGSGSamber	595	0.00014
ORF 670	MVHCNIRMKALMNCGSGSGSamber	594	0.00014
ORF 671	MLNSINDDMYLAYCGSGSGSamber	594	0.00014
ORF 672	MNTCLRRLMVCGSGSGSamber	590	0.00014
ORF 673	MLYCQRLKQLMNCGSGSGSamber	589	0.00014
ORF 674	MQLCLKSLMATCGSGSGSamber	586	0.00014
ORF 675	MCYQDEFACLMKICGSGSGSamber	585	0.00014
ORF 676	MRTKLYQLMHSCGSGSGSamber	584	0.00014
ORF 677	MDLRCLKSLMNCGSGSGSamber	583	0.00014
ORF 678	MQTCLKamberLMHCGSGSGSamber	582	0.00014
ORF 679	MKNSVYMGDIRLSCGSGSGSamber	582	0.00014
ORF 680	MNACLISLMACGSGSGSamber	581	0.00014
ORF 681	MKRKCTLWALMHCGSGSGSamber	581	0.00014
ORF 682	MIRCIKRLMHCGSGSGSamber	581	0.00014
ORF 683	MLNSVNDVMYLAYCGSGSGSamber	580	0.00014
ORF 684	MGNCLKELMRCGSGSGSamber	579	0.00013
ORF 685	MKNFVYMGDIRLSRGSGSGSamber	576	0.00013
ORF 686	MLSFPRELMPILCGSGSGSamber	576	0.00013
ORF 687	MRSCKLKAIMNCGSGSGSamber	575	0.00013
ORF 688	MNNCLKRLMFCGSGSGSamber	575	0.00013
ORF 689	MYTMTCYRYCHCGSGSGSamber	574	0.00013
ORF 690	MYKCKLFamberLMHSCGSGSGSamber	574	0.00013
ORF 691	MCMNWSYHSNCGSGSGSamber	573	0.00013
ORF 692	MLECLRKLMRCGSGSGSamber	572	0.00013
ORF 693	MMPRNWLSKQCGSGSGSamber	572	0.00013
ORF 694	MSDLCLYRLMACGSGSGSamber	571	0.00013
ORF 695	MESCRYRQVLQLCGSGSGSamber	570	0.00013
ORF 696	MKNFVYMGVIRLSCGSGSGSamber	570	0.00013
ORF 697	MCRECNLKRLMRCGSGSGSamber	570	0.00013
ORF 698	MSNSLWCLMHSCGSGSGSamber	568	0.00013
ORF 699	MIGCLKRFMRNPECGSGSGSamber	568	0.00013
ORF 700	MNDYQYNLKKLMRCGSGSGSamber	567	0.00013
ORF 701	MDGRCLKRLMKCGSGSGSamber	565	0.00013
ORF 702	MSTACLRRLMNCGSGSGSamber	564	0.00013
ORF 703	MTVCKLKSLMKCGSGSGSamber	563	0.00013
ORF 704	MNSCLRSLMRKHCGSGSGSamber	562	0.00013
ORF 705	MTLCSLamberELMNCGSGSGSamber	561	0.00013
ORF 706	MLVHECKMRSLMCGSGSGSamber	561	0.00013
ORF 707	MNLTCLKNLMRCGSGSGSamber	561	0.00013
ORF 708	MHDCLRNLMACGSGSGSamber	561	0.00013
ORF 709	MHECLKRLMNCGSGSGSamber	560	0.00013
ORF 710	MQTCTLKDLMFNCGSGSGSamber	560	0.00013
ORF 711	MSDCSRLKMLMYCGSGSGSamber	559	0.00013
ORF 712	MLNSVNDDMYLVYCGSGSGSamber	558	0.00013
ORF 713	MNVCRLKKLMKCGSGSGSamber	557	0.00013
ORF 714	MLNSVNDDMYLAYYGSGSGSamber	555	0.00013
ORF 715	MGNLTCLKGLMTCGSGSGSamber	550	0.00013
ORF 716	MSECLRVLMRCGSGSGSamber	549	0.00013
ORF 717	MKSCLRSLMSRCGSGSGSamber	547	0.00013
ORF 718	MTDCLRKLMFCGSGSGSamber	545	0.00013
ORF 719	MCLNMNGVMFRCGSGSGSamber	542	0.00013
ORF 720	MGRTLMNGLLMCGSGSGSamber	542	0.00013
ORF 721	MYCDHRLKTLMNCGSGSGSamber	540	0.00013
ORF 722	MIVCLDELMRCGSGSGSamber	539	0.00013
ORF 723	MLNSVSDDMYLAYCGSGSGSamber	539	0.00013
ORF 724	MLNSVNNDMYLAYCGSGSGSamber	539	0.00013
ORF 725	MNKCLLSLMAKCGSGSGSamber	538	0.00013
ORF 726	MYLMPDDWLSKTCGSGSGSamber	537	0.00013
ORF 727	MSICEWRNLMKCGSGSGSamber	536	0.00012
ORF 728	MHICRAKLLMVCGSGSGSamber	536	0.00012
ORF 729	MDRCLFTLMQCGSGSGSamber	535	0.00012
ORF 730	MGLCLKNLMRCGSGSGSamber	533	0.00012
ORF 731	MKNFAYMGDIRLSCGSGSGSamber	533	0.00012
ORF 732	MVCRLKQLMDCGSGSGSamber	532	0.00012
ORF 733	MDNLYGLMHCCGSGSGSamber	532	0.00012
ORF 734	MGMPNNWLSIVCGSGSGSamber	532	0.00012
ORF 735	MKNCLKRLMYSDLCGSGSGSamber	530	0.00012
ORF 736	MGSCLKKLMAKCGSGSGSamber	528	0.00012
ORF 737	MENFVYMGDIRLSCGSGSGSamber	527	0.00012
ORF 738	MNRNCRLRLLMCGSGSGSamber	527	0.00012
ORF 739	MDNCLQNLMRCGSGSGSamber	527	0.00012
ORF 740	MTNNLYELMHNSCGSGSGSamber	527	0.00012
ORF 741	MRCLSALMLSCGSGSGSamber	525	0.00012
ORF 742	MNALRLWNLMHCGSGSGSamber	525	0.00012
ORF 743	MNICRLKKLMRCGSGSGSamber	525	0.00012
ORF 744	MKACLYDLMQCGSGSGSamber	524	0.00012
ORF 745	MYKCLKALMYCGSGSGSamber	524	0.00012
ORF 746	MSCHNLKKLMNCGSGSGSamber	524	0.00012
ORF 747	MNYCLRTLMRDCGSGSGSamber	523	0.00012
ORF 748	MISCAKTLMQCGSGSGSamber	522	0.00012
ORF 749	MNARLCKLMRCGSGSGSamber	522	0.00012
ORF 750	MNNCLKNLMRRCGSGSGSamber	521	0.00012
ORF 751	MKNLVYMGDIRLSCGSGSGSamber	521	0.00012
ORF 752	MNICLRSLMKECGSGSGSamber	519	0.00012
ORF 753	MHYMLLTKRCLRPCGSGSGSamber	518	0.00012
ORF 754	MVVCLKSIMSCGSGSGSamber	517	0.00012
ORF 755	MHYCLKKLMSCGSGSGSamber	516	0.00012
ORF 756	MSFSRLYCLMRCGSGSGSamber	515	0.00012
ORF 757	MRVCLYKLMNESCGSGSGSamber	515	0.00012
ORF 758	MRNCALRSLMYRCGSGSGSamber	514	0.00012
ORF 759	MYGCLKRLMHSCGSGSGSamber	514	0.00012
ORF 760	MDLCWRRHLMSCGSGSGSamber	513	0.00012
ORF 761	MNVCLTRIMKCGSGSGSamber	513	0.00012
ORF 762	MNIGCLRRLMTCGSGSGSamber	513	0.00012
ORF 763	MRIDMYCACTCGSGSGSamber	513	0.00012
ORF 764	MKNFVYMGDIRSSCGSGSGSamber	513	0.00012
ORF 765	MLNFKSDAMWNamberYCGSGSGSamber	512	0.00012
ORF 766	MYTRICQLMRNCGSGSGSamber	512	0.00012
ORF 767	MNRSLICLMASCGSGSGSamber	512	0.00012
ORF 768	MLKSLMRGLLQCGSGSGSamber	511	0.00012
ORF 769	MNGCLIVLMRCGSGSGSamber	511	0.00012
ORF 770	MNVCLRALMKSCGSGSamber	509	0.00012
ORF 771	MVNCLRRLMLCGSGSGSamber	508	0.00012
ORF 772	MVDCMRNLMNCGSGSGSamber	507	0.00012
ORF 773	MSDKCLAKLMTNCGSGSGSamber	506	0.00012
ORF 774	MDECLKSLMNNCGSGSGSamber	506	0.00012
ORF 775	MNICRLRKLMKCGSGSGSamber	506	0.00012
ORF 776	MKNFVYVGDIRLSCGSGSGSamber	503	0.00012
ORF 777	MVRCRNLMSDNCGSGSGSamber	502	0.00012
ORF 778	MTYCLRKLMHCGSGSGSamber	502	0.00012
ORF 779	MKRCLKWLMKNCGSGSGSamber	502	0.00012
ORF 780	MMTCMDAFVRSCGSGSGSamber	500	0.00012
ORF 781	MRCFDLRSLMRCGSGSGSamber	498	0.00012
ORF 782	MRNLQCLMSRNSCGSGSGSamber	495	0.00012
ORF 783	MSVCLKTLMEKCGSGSGSamber	495	0.00012
ORF 784	MVTCKLKLLMHCGSGSGSamber	494	0.00012
ORF 785	MSECLTRLMNCGSGSGSamber	494	0.00012
ORF 786	MNWCLVDLMKCGSGSGSamber	494	0.00012
ORF 787	MLSSVNDDMYLAYCGSGSGSamber	494	0.00012
ORF 788	MDSVNCLRRLMMKCGSGSGSamber	492	0.00011
ORF 789	MHACLFNLMHNNCGSGSGSamber	491	0.00011
ORF 790	MTNCKLLSLMRCGSGSGSamber	490	0.00011
ORF 791	MISCIKRLMECGSGSGSamber	489	0.00011
ORF 792	MVECLRDLMSHDCGSGSGSamber	489	0.00011
ORF 793	MNICRLKNLMQCGSGSGSamber	486	0.00011
ORF 794	MCHQSRLYKLMHGCGSGSGSamber	485	0.00011
ORF 795	MVRCWRDLMKNCGSGSGSamber	484	0.00011
ORF 796	MRVCHDLKQLMHCGSGSGSamber	484	0.00011
ORF 797	MVNCIKALMSCGSGSGSamber	484	0.00011
ORF 798	MISCLKRVMYCGSGSGSamber	482	0.00011
ORF 799	MSVCLKSLMLRCGSGSGSamber	482	0.00011
ORF 800	MHNCLKALMACGSGSGSamber	481	0.00011
ORF 801	MNECLIELMRNCGSGSGSamber	480	0.00011
ORF 802	MDECVKRLMNCGSGSGSamber	480	0.00011
ORF 803	MDDYCLKRLMADCGSGSGSamber	478	0.00011
ORF 804	MYDCARRNLMISCGSGSGSamber	477	0.00011
ORF 805	MYRDLRCLMFSCGSGSGSamber	476	0.00011
ORF 806	MNSCIRKLMNQTCGSGSGSamber	476	0.00011
ORF 807	MISCLKGLMKCGSGSGSamber	475	0.00011
ORF 808	MQTCLKKLMSVTCGSGSGSamber	474	0.00011
ORF 809	MSMCKLKYLMACGSGSGSamber	474	0.00011
ORF 810	MNICRLKRLMKCGSGSGSamber	474	0.00011
ORF 811	MKFCLIELMKCGSGSGSamber	474	0.00011
ORF 812	MNSCLKNLMNECGSGSGSamber	473	0.00011
ORF 813	MNLCLRTLMFCGSGSGSamber	473	0.00011
ORF 814	MNLNCWKHLMHCGSGSGSamber	471	0.00011
ORF 815	MIRCTKKLMQCGSGSGSamber	471	0.00011
ORF 816	MDHVQCLKFLMRCGSGSGSamber	470	0.00011
ORF 817	MKICLYSLMHCGSGSGSamber	469	0.00011
ORF 818	MNGCLGSLMKKCGSGSGSamber	468	0.00011
ORF 819	MSYCLKDLMFNCGSGSGSamber	467	0.00011
ORF 820	MVTHCRLRELMLCGSGSGSamber	465	0.00011
ORF 821	MISCMKTLMLCGSGSGSamber	464	0.00011
ORF 822	MLNSVNDDMYLAYCGCGSGSamber	463	0.00011
ORF 823	MLNSVNDDVYLAYCGSGSGSamber	461	0.00011
ORF 824	MSNRLWSLMHCGSGSGSamber	460	0.00011
ORF 825	MMCDLRLKRLMRCGSGSGSamber	460	0.00011
ORF 826	MNDCLYALMACGSGSGSamber	460	0.00011
ORF 827	MSCVALKVLMSCGSGSGSamber	460	0.00011
ORF 828	MHRCKELMKGCGSGSGSamber	459	0.00011
ORF 829	MKNFVHMGDIRLSCGSGSGSamber	459	0.00011
ORF 830	MDTCLamberALMRCGSGSGSamber	458	0.00011
ORF 831	MTHTIMDYRALMTCGSGSGSamber	457	0.00011
ORF 832	MWYYHGDMVTCCGSGSGSamber	457	0.00011
ORF 833	MSRVCKLKSLMTCGSGSGSamber	457	0.00011
ORF 834	MLTCLKRLMVCGSGSGSamber	456	0.00011
ORF 835	MFMPDDWLSIVCGSGSGSamber	454	0.00011
ORF 836	MVNRLKKLMICGSGSGSamber	452	0.00011
ORF 837	MNNCIRALMHCGSGSGSamber	450	0.0001
ORF 838	MNDCLRNLMACGSGSGSamber	449	0.0001
ORF 839	MGIERLKDLMRCGSGSGSamber	448	0.0001
ORF 840	MLNAKGDTMFIIYCGSGSamber	447	0.0001
ORF 841	MCLYMADVPFTCGSGSGSamber	447	0.0001
ORF 842	MNSCDLVRLMRGCGSGSGSamber	447	0.0001
ORF 843	MSKWWALMHNCIKCGSGSGSamber	446	0.0001
ORF 844	MSICRLKKLMKCGSGSGSamber	446	0.0001
ORF 845	MSVCLKKLMSGLCGSGSGSamber	445	0.0001
ORF 846	MAMYSEMLKKLCGSGSGSamber	444	0.0001
ORF 847	MNVCLHDLMNECGSGSGSamber	441	0.0001
ORF 848	MICKLKALMTCGSGSGSamber	441	0.0001
ORF 849	MMNTDDSYMYWLYCGSGSGSamber	441	0.0001
ORF 850	MVWCSKVKALMKCGSGSGSamber	440	0.0001
ORF 851	MNTCSNLRRLMNCGSGSGSamber	440	0.0001
ORF 852	MSTCLYKLMQCGSGSGSamber	439	0.0001
ORF 853	MVCAQWRLMHSCGSGSGSamber	439	0.0001
ORF 854	MDGCLYELMNRSCGSGSGSamber	439	0.0001
ORF 855	MSLTCLKDLMHCGSGSGSamber	437	0.0001
ORF 856	MIDCLKamberLMDCGSGSGSamber	437	0.0001
ORF 857	MVYCTRKLMHCGSGSGSamber	436	0.0001
ORF 858	MSNCSLRALMNCGSGSGSamber	436	0.0001
ORF 859	MNRYVYLKALMNCGSGSGSamber	436	0.0001
ORF 860	MDRLFDLMHNCGSGSGSamber	436	0.0001
ORF 861	MRDCLLKKLMQDCGSGSGSamber	435	0.0001
ORF 862	MYKCRLIKLMNNCGSGSGSamber	435	0.0001
ORF 863	MMCVHTRSSCHCGSGSGSamber	433	0.0001
ORF 864	MCNRLCVLMRSCGSGSGSamber	432	0.0001
ORF 865	MNTCIRALMYNCGSGSGSamber	432	0.0001
ORF 866	MLSCLRNLMACGSGSGSamber	431	0.0001
ORF 867	MLKALRKLMHCGSGSGSamber	430	0.0001
ORF 868	MNNRLLCLRNLMYCGSGSGSamber	429	0.0001
ORF 869	MGMCLKKIMKNCGSGSGSamber	428	0.0001
ORF 870	MELCKWKHLMINCGSGSGSamber	428	0.0001
ORF 871	MGLDVRLWNLMHCGSGSGSamber	428	0.0001
ORF 872	MNPCLSQLMTCGSGSGSamber	428	0.0001
ORF 873	MVVRFIopalGopalCGSGSGSamber	427	0.0001
ORF 874	MLNSVNDEMYLAYCGSGSGSamber	426	0.0001
ORF 875	MNAGCLWSLMHTCGSGSGSamber	425	0.0001
ORF 876	MLNSVNDDMYLACCGSGSGSamber	425	0.0001
ORF 877	MNLCKLKGLMQLCGSGSGSamber	425	0.0001
ORF 878	MDDHLNALKVLMNCGSGSGSamber	425	0.0001
ORF 879	MHDCERFLILMRCGSGSGSamber	425	0.0001
ORF 880	MNSCLRTIMDCGSGSGSamber	425	0.0001
ORF 881	MKTCLKLLMVNCGSGSGSamber	424	0.0001
ORF 882	MCNICLKALMCGSGSGSamber	424	0.0001
ORF 883	MNVCLRNLMACGSGSGSamber	423	0.0001
ORF 884	MDIECKNIKKLMLCGSGSGSamber	421	0.0001
ORF 885	MIQCYKLMHTHNCGSGSGSamber	420	0.0001
ORF 886	MSYCLKMLMQKKNCGSGSGSamber	420	0.0001
ORF 887	MNVVELKRLMQCGSGSGSamber	420	0.0001
ORF 888	MHTCNVRFLMACGSGSGSamber	420	0.0001
ORF 889	MVWYSRFDRFRMCGSGSGSamber	417	0.0001
ORF 890	MKNFVYTGDIRLSCGSGSGSamber	417	0.0001
ORF 891	MNVCLRALMKPCGSGSGSamber	416	0.0001
ORF 892	MVSCLKamberLMKECGSGSGSamber	416	0.0001
ORF 893	MKDFVYMGDIRLSCGSGSGSamber	416	0.0001
ORF 894	MLDCARKLMHCGSGSGSamber	415	0.0001
ORF 895	MSDDCLYLLMLKCGSGSGSamber	414	0.0001
ORF 896	MKGMPTNWLLVTCGSGSGSamber	413	0.0001
ORF 897	MHYTALYCLMHECGSGSGSamber	413	0.0001
ORF 898	MNTRCLRLLMHCGSGSGSamber	412	0.0001
ORF 899	MAQLRNLRRLMNLCGSGSGSamber	412	0.0001
ORF 900	MNIERLKALMYPCGSGSGSamber	411	0.0001
ORF 901	MTKCKNLMVKCGSGSGSamber	410	0.0001
ORF 902	MFDRCLKNLMVCGSGSGSamber	409	0.0001
ORF 903	MNMCTLRELMHACGSGSGSamber	408	9e-05
ORF 904	MTLCLKSMMNSCGSGSGSamber	407	9e-05
ORF 905	MGSISCLKNLMDCGSGSGSamber	406	9e-05
ORF 906	MYACKALMFGCGSGSGSamber	405	9e-05
ORF 907	MSYCLRLKSIMKCGSGSGSamber	404	9e-05
ORF 908	MLLCQKKLMHCGSGSGSamber	404	9e-05
ORF 909	MVNKLCSLMNCGSGSGSamber	404	9e-05
ORF 910	MIKCLRTLMICGSGSGSamber	403	9e-05
ORF 911	MKNFVYMGEIRLSCGSGSGSamber	402	9e-05
ORF 912	MHLKRLKRLMSCGSGSGSamber	401	9e-05
ORF 913	MVKCSLRELMNCGSGSGSamber	401	9e-05
ORF 914	MHEYCLIRLMKCGSGSGSamber	400	9e-05
ORF 915	MNICISKLMHNCGSGSGSamber	399	9e-05
ORF 916	MQSCLRDLMQPCGSGSGSamber	398	9e-05
ORF 917	MLCRRLYNLMHCGSGSGSamber	398	9e-05
ORF 918	MFRCKYELMHGCGSGSGSamber	396	9e-05
ORF 919	MLNRYQDPMYQLYCGSGSGSamber	395	9e-05
ORF 920	MTYDLSTLKKLMLCGSGSGSamber	394	9e-05
ORF 921	MKNFVYMGDIRLSYGSGSGSamber	394	9e-05
ORF 922	MNICRLKKLMKCGSSSGSamber	392	9e-05
ORF 923	MLNCLKVIMRCGSGSGSamber	392	9e-05
ORF 924	MSNCSLRILMNCGSGSGSamber	390	9e-05
ORF 925	MDFCLLSLMHDCGSGSGSamber	389	9e-05
ORF 926	MLNCMKELMKCGSGSGSamber	389	9e-05
ORF 927	MWSTTYFSLMNCGSGSGSamber	387	9e-05
ORF 928	MQFRCLKGLMKCGSGSGSamber	386	9e-05
ORF 929	MNNCVKRLMHCGSGSGSamber	384	9e-05
ORF 930	MLNSVNDDMCLAYCGSGSGSamber	384	9e-05
ORF 931	MDSCLYELMHGCGSGSGSamber	384	9e-05
ORF 932	MNCRLKRLMHSCGSGSGSamber	384	9e-05
ORF 933	MLKCLGELMNCGSGSGSamber	382	9e-05
ORF 934	MTMSCRLKILMLCGSGSGSamber	382	9e-05
ORF 935	MICDSSRLKSLMKCGSGSGSamber	381	9e-05
ORF 936	MQSCKLKFLMYCGSGSGSamber	381	9e-05
ORF 937	MEICRLSSLMNCGSGSGSamber	381	9e-05
ORF 938	MLNSVNDAMYLAYCGSGSGSamber	381	9e-05
ORF 939	MLSKLCLLMHCGSGSGSamber	380	9e-05
ORF 940	MLDSVNDDMYLAYCGSGSGSamber	380	9e-05
ORF 941	MNVCLKRLMYRKCGSGSGSamber	380	9e-05
ORF 942	MISCLRVLMTHSCGSGSGSamber	380	9e-05
ORF 943	MLNamberKYDAMWHYYCGSGSGSamber	380	9e-05
ORF 944	MDNLMELRSLMRCGSGSGSamber	380	9e-05
ORF 945	MKYMRVFEKKLWACGSGSGSamber	379	9e-05
ORF 946	MESCRLKVLMACGSGSGSamber	379	9e-05
ORF 947	MNSRTCRLVNLMDCGSGSGSamber	379	9e-05
ORF 948	MNKCLTNLMLCGSGSGSamber	379	9e-05
ORF 949	MSTCLRKLMSKSCGSGSGSamber	378	9e-05
ORF 950	MTTCLRALMVRCGSGSGSamber	378	9e-05
ORF 951	MSTHWCWKSLMNCGSGSGSamber	376	9e-05
ORF 952	MTDCALSRLMNCGSGSGSamber	376	9e-05
ORF 953	MKVCLVHLMKCGSGSGSamber	376	9e-05
ORF 954	MKAFMGTVCGSGSGSamber	375	9e-05
ORF 955	MKNFVYMGDIRLSCGCGSGSamber	375	9e-05
ORF 956	MNGCIKRLMDVCGSGSGSamber	375	9e-05
ORF 957	MISNVQCKTLMRCGSGSGSamber	375	9e-05
ORF 958	MDVDYCYRMLMLCGSGSGSamber	374	9e-05
ORF 959	MNRCRLYRLMRCGSGSGSamber	374	9e-05
ORF 960	MHSSCLRNLMLCGSGSGSamber	374	9e-05
ORF 961	MDDYLYLLMHGCGSGSGSamber	373	9e-05
ORF 962	MTEKWCLSWNTMCGSGSGSamber	370	9e-05
ORF 963	MNYCIRTLMLCGSGSGSamber	370	9e-05
ORF 964	MVWCIKKLMASCGSGSGSamber	369	9e-05
ORF 965	MTCIRLKRLMHTCGSGSGSamber	369	9e-05
ORF 966	MYSCDLRKLMCGSGSGSamber	368	9e-05
ORF 967	MYTCRLRSLMCGSGSGSamber	367	9e-05
ORF 968	MMPIDWLRKQCGSGSGSamber	367	9e-05
ORF 969	MMDTQDLVLLMRCGSGSGSamber	367	9e-05
ORF 970	MRCIEALMRSCGSGSGSamber	362	8e-05
ORF 971	MKSCLTKLMICGSGSGSamber	362	8e-05
ORF 972	MKNFVYMGDIRLSCGSGRGSamber	362	8e-05
ORF 973	MAMCLKGLMLSCGSGSGSamber	362	8e-05
ORF 974	MVMCYSSVLCDCGSGSGSamber	361	8e-05
ORF 975	MLRCLHKLMGHCGSGSGSamber	361	8e-05
ORF 976	MIDCLARLMKCGSGSGSamber	361	8e-05
ORF 977	MSDFSNMSRACHCGSGSGSamber	361	8e-05
ORF 978	MRMMPTWSCCLCGSGSGSamber	360	8e-05
ORF 979	MRTCRLLSLMDCGSGSGSamber	360	8e-05
ORF 980	MNLCLRSLMQAETCGSGSGSamber	359	8e-05
ORF 981	MVECWKRLMNCGSGSGSamber	359	8e-05
ORF 982	MNVCLRSIMDCGSGSGSamber	358	8e-05
ORF 983	MDVCWKRRLMACGSGSGSamber	358	8e-05
ORF 984	MRSCLLKSLMICGSGSGSamber	358	8e-05
ORF 985	MLTCTKRLMLCGSGSGSamber	357	8e-05
ORF 986	MGNWCLRELMKCGSGSGSamber	356	8e-05
ORF 987	MTACLKRIMVRCGSGSGSamber	355	8e-05
ORF 988	MDSQRLHDLMHCGSGSGSamber	354	8e-05
ORF 989	MVMCLKSLMHCGSGSGSamber	353	8e-05
ORF 990	METCLRTLMKCGSGSGSamber	353	8e-05
ORF 991	MKNFVYMGDIRLSCGRGSGSamber	353	8e-05
ORF 992	MARSNLYCLMWSCGSGSGSamber	352	8e-05
ORF 993	MLLCLKGLMKLSCGSGSGSamber	351	8e-05
ORF 994	MGHCKLVDLMNCGSGSGSamber	351	8e-05
ORF 995	MFTCDLRNLMDCGSGSGSamber	350	8e-05
ORF 996	MRSCHLKALMRCGSGSGSamber	350	8e-05
ORF 997	MTVCLWELMHQDCGSGSGSamber	350	8e-05
ORF 998	MSRCMEMSCCSCGSGSGSamber	347	8e-05
ORF 999	MCHSRQWQLMHCGSGSGSamber	347	8e-05
ORF 1000	MIVCLKamberLMTCGSGSGSamber	346	8e-05
ORF 1001	MDGCRLKKLMRCGSGSGSamber	345	8e-05
ORF 1002	MLNQKYDVMWHYYCGSGSGSamber	345	8e-05
ORF 1003	MMSNCFRFKKLMCGSGSGSamber	345	8e-05
ORF 1004	MSHKCLKDLMNCGSGSGSamber	345	8e-05
ORF 1005	MVGCDLRDLMNCGSGSGSamber	345	8e-05
ORF 1006	MNEHCLYKLMHHCGSGSGSamber	345	8e-05
ORF 1007	MNYCDTLRELMNCGSGSGSamber	344	8e-05
ORF 1008	MSLCALKTLMNCGSGSGSamber	344	8e-05
ORF 1009	MGLRCLKSIMACGSGSGSamber	344	8e-05
ORF 1010	MNRCLKSIMNCGSGSGSamber	344	8e-05
ORF 1011	MRCRKLQRLMNCGSGSGSamber	344	8e-05
ORF 1012	MLNSVNDDIYLAYCGSGSGSamber	343	8e-05
ORF 1013	MIPCLKKIMDCGSGSGSamber	342	8e-05
ORF 1014	MNSCLYQLMQNCGSGSGSamber	342	8e-05
ORF 1015	MRTECLKRLMNCGSGSGSamber	341	8e-05
ORF 1016	MSRCLASLMKCGSGSGSamber	341	8e-05
ORF 1017	MICRLKELMDSCGSGSGSamber	340	8e-05
ORF 1018	MDRCDSLRILMACGSGSGSamber	340	8e-05
ORF 1019	MTSCLKELMMPCGSGSGSamber	340	8e-05
ORF 1020	MDVCRIRRLMRCGSGSGSamber	340	8e-05
ORF 1021	MNNCLRLLMKCGSGSGSamber	339	8e-05
ORF 1022	MNACMLRTLMNCGSGSGSamber	339	8e-05
ORF 1023	MNICRLKKLMKCGSamber	339	8e-05
ORF 1024	MLKCKTLMNSTLCGSGSGSamber	338	8e-05
ORF 1025	MICVDLMTWSDQCGSGSGSamber	337	8e-05
ORF 1026	MDIKLCVLMRCGSGSGSamber	337	8e-05
ORF 1027	MCLLNNFQCLMLACGSGSGSamber	335	8e-05
ORF 1028	MRFCLKRLMLCGSGSGSamber	335	8e-05
ORF 1029	MRNCILRQLMVCGSGSGSamber	334	8e-05
ORF 1030	MGEALKKLMECGSGSGSamber	334	8e-05
ORF 1031	MIPCLRTIMKKCGSGSGSamber	334	8e-05
ORF 1032	MHACLKNLMNSCGSGSGSamber	334	8e-05
ORF 1033	MCKLYRLMHNSYLCGSGSGSamber	333	8e-05
ORF 1034	MYVNCLLDLMRDCGSGSGSamber	333	8e-05
ORF 1035	MSNKLKCLMTCGSGSGSamber	333	8e-05
ORF 1036	MSamberCLKNLMNCGSGSGSamber	331	8e-05
ORF 1037	MGCRRLYSLMHCGSGSGSamber	330	8e-05
ORF 1038	MDDACLKVMMNRCGSGSGSamber	329	8e-05
ORF 1039	MHGHMEKLKCLMTCGSGSGSamber	329	8e-05
ORF 1040	MNSCLADLMKHCGSGSGSamber	329	8e-05
ORF 1041	MLNSVNDDMYLAYCGSGSGGamber	329	8e-05
ORF 1042	MDTLYELMHGCGSGSGSamber	329	8e-05
ORF 1043	MMPKYWLIKQCGSGSGSamber	328	8e-05
ORF 1044	MTECLKYLMLKSHCGSGSGSamber	328	8e-05
ORF 1045	MNECLGELMKKCGSGSGSamber	328	8e-05
ORF 1046	MNCLWKLMHPCGSGSGSamber	328	8e-05
ORF 1047	MRICLYNLMDCGSGSGSamber	328	8e-05
ORF 1048	MDNCRLLILMHTCGSGSGSamber	327	8e-05
ORF 1049	MRKCLKNLMKNCGSGSGSamber	327	8e-05
ORF 1050	MLGTLCALMRSCGSGSGSamber	327	8e-05
ORF 1051	MAHCLRTLMKCGSGSGSamber	327	8e-05
ORF 1052	MLNLKYDVMWHYYCGSGSGSamber	326	8e-05
ORF 1053	MSACLKKLMNVCGSGSGSamber	326	8e-05
ORF 1054	MHLCTKRLMECGSGSGSamber	326	8e-05
ORF 1055	MSVCLTRLMNCGSGSGSamber	326	8e-05
ORF 1056	MNVCLKTLMDCGSGSGSamber	325	8e-05
ORF 1057	MLVCIRSLMNCGSGSGSamber	325	8e-05
ORF 1058	MDAQCLRMLMRCGSGSGSamber	325	8e-05
ORF 1059	MACKYDLKSLMVCGSGSGSamber	324	8e-05
ORF 1060	MTITRLKALMNCGSGSGSamber	324	8e-05
ORF 1061	MIPCLSNLMNCGSGSGSamber	323	8e-05
ORF 1062	MRSCLKLLMSNCGSGSGSamber	323	8e-05
ORF 1063	MMKCRLNALMNCGSGSGSamber	322	7e-05
ORF 1064	MHSCDLKHLMNCGSGSGSamber	322	7e-05
ORF 1065	MLSCLKVIMKCGSGSGSamber	321	7e-05
ORF 1066	MIACLRKLMSNSCGSGSamber	321	7e-05
ORF 1067	MSAVNDLKALMRCGSGSGSamber	320	7e-05
ORF 1068	MLRCKALMNVVSCGSGSGSamber	320	7e-05
ORF 1069	MASCIRKLMKCGSGSGSamber	319	7e-05
ORF 1070	MSLICLRALMSHKCGSGSGSamber	319	7e-05
ORF 1071	MVTCLRSMMQDCGSGSGSamber	319	7e-05
ORF 1072	MENPLWCLMKNCGSGSGSamber	319	7e-05
ORF 1073	MMGSSMPHACCGSGSGSamber	317	7e-05
ORF 1074	MLLCLRRLMRCGSGSGSamber	317	7e-05
ORF 1075	MSGCLKVLMNCGSGSGSamber	316	7e-05
ORF 1076	MDRINELKSLMQCGSGSGSamber	316	7e-05
ORF 1077	MTSCLKRLMICGSGSGSamber	315	7e-05
ORF 1078	MMKCIKELMSDCGSGSGSamber	315	7e-05
ORF 1079	MNTCIKKLMQNDACGSGSGSamber	315	7e-05
ORF 1080	MLKCYRSLMSCGSGSGSamber	314	7e-05
ORF 1081	MRLCHLRLLMRLCGSGSGSamber	314	7e-05
ORF 1082	MNKCLISLMNCGSGSamber	314	7e-05
ORF 1083	MWCSNFSCLMCGSGSGSamber	313	7e-05
ORF 1084	MIPCLKTLMRHSNCGSGSGSamber	312	7e-05
ORF 1085	MSNWCLKQLMHNCGSGSGSamber	312	7e-05
ORF 1086	MHTCLRTLMRCGSGSGSamber	312	7e-05
ORF 1087	MDRIKCWRSLMHCGSGSGSamber	311	7e-05
ORF 1088	MGYCVNIKRLMTCGSGSGSamber	311	7e-05
ORF 1089	MDTLYMCACLCGSGSGSamber	311	7e-05
ORF 1090	MLKCNALKALMNCGSGSGSamber	311	7e-05
ORF 1091	MNICKKRLMNCGSGSGSamber	310	7e-05
ORF 1092	MGKSSLWLLMHSCGSGSGSamber	310	7e-05
ORF 1093	MDGYSRLRLLMCCGSGSGSamber	310	7e-05
ORF 1094	MEMCFLKDLMSCGSGSGSamber	309	7e-05
ORF 1095	MRTLQCSKALMNCGSGSGSamber	309	7e-05
ORF 1096	MNTCVKRLMQCGSGSGSamber	308	7e-05
ORF 1097	MGDLKSLMRSRCGSGSGSamber	308	7e-05
ORF 1098	MNKCLESLMNCGSGSGSamber	308	7e-05
ORF 1099	MKTRLYCLMHGCGSGSGSamber	307	7e-05
ORF 1100	MNICRLKKLMKCGGGSGSamber	307	7e-05
ORF 1101	MVECVKILMSCGSGSGSamber	307	7e-05
ORF 1102	MYCRLKTLMLCGSGSGSamber	307	7e-05
ORF 1103	MLKCLKSLMIDCGSGSGSamber	306	7e-05
ORF 1104	MNDRLLKLMQSCGSGSGSamber	306	7e-05
ORF 1105	MGCMPRDWSNKQCGSGSGSamber	306	7e-05
ORF 1106	MVMCLRRLMRPCGSGSGSamber	306	7e-05
ORF 1107	MNTCANLKKLMTCGSGSGSamber	305	7e-05
ORF 1108	MNTCIRALMYDCGSGSGSamber	305	7e-05
ORF 1109	MSKECLKRLMIRCGSGSGSamber	305	7e-05
ORF 1110	MYECRRYKLMCGSGSGSamber	305	7e-05
ORF 1111	MDLHACYRALMNCGSGSGSamber	305	7e-05
ORF 1112	MVHCMKMLMSCGSGSGSamber	302	7e-05
ORF 1113	MRCLKALMNCGSGSGSamber	301	7e-05
ORF 1114	MIVCTKSLMTCGSGSGSamber	301	7e-05
ORF 1115	MRITMTNGSSLYCGSGSGSamber	300	7e-05
ORF 1116	MRNDLCILMSLCGSGSGSamber	300	7e-05
ORF 1117	MNCKLKHLMHSCGSGSGSamber	299	7e-05
ORF 1118	MDLYTLMHGNSCGSGSGSamber	299	7e-05
ORF 1119	MVMCLNRLMKCGSGSGSamber	299	7e-05
ORF 1120	MSVCLRKLMDLCGSGSGSamber	296	7e-05
ORF 1121	MNECLKSMMSACGSGSGSamber	294	7e-05
ORF 1122	MCRICCLRKLMDCGSGSGSamber	294	7e-05
ORF 1123	MRRCELYRLMHNCGSGSGSamber	294	7e-05
ORF 1124	MNICRLKKLMKCSSGSGSamber	293	7e-05
ORF 1125	MMPLDWLHKQCGSGSGSamber	293	7e-05
ORF 1126	MLSCLKSLMDTCGSGSGSamber	293	7e-05
ORF 1127	MNRCIKDLMSCGSGSGSamber	293	7e-05
ORF 1128	MQNCLKRLMLACGSGSGSamber	292	7e-05
ORF 1129	MDMCRWKNLMYSCGSGSGSamber	292	7e-05
ORF 1130	MIVCLKALMIRSCGSGSGSamber	291	7e-05
ORF 1131	MTNECLKALMICGSGSGSamber	291	7e-05
ORF 1132	MLTCLDRLMKCGSGSGSamber	291	7e-05
ORF 1133	MDTGSCLRKLMACGSGSGSamber	291	7e-05
ORF 1134	MNICRLKKLMECGSGSGSamber	290	7e-05
ORF 1135	MTFCLRSLMRSCGSGSGSamber	290	7e-05
ORF 1136	MGDMPKNWLMKTCGSGSGSamber	290	7e-05
ORF 1137	MCLIMNSGRHFHCGSGSGSamber	290	7e-05
ORF 1138	MLNSVNDDMYamberAYCGSGSGSamber	290	7e-05
ORF 1139	MTFCKLKSLMNCGSGSGSamber	290	7e-05
ORF 1140	MRNCamberLSLLMICGSGSGSamber	289	7e-05
ORF 1141	MDRNLRLRKLMVCGSGSGSamber	288	7e-05
ORF 1142	MFYNSRVCTMCGSGSGSamber	288	7e-05
ORF 1143	MNYCIKALMECGSGSGSamber	288	7e-05
ORF 1144	MYTCRMRDLMRCGSGSGSamber	288	7e-05
ORF 1145	MNVCLKSLMANCGSGSamber	288	7e-05
ORF 1146	MVIHMERKSLYCGSGSGSamber	287	7e-05
ORF 1147	MVKCDATLKRLMNCGSGSGSamber	287	7e-05
ORF 1148	MYNCSLFKLMSKCGSGSGSamber	286	7e-05
ORF 1149	MIICLHALMDSSNCGSGSGSamber	286	7e-05
ORF 1150	MYVYACRISKLMCGSGSGSamber	285	7e-05
ORF 1151	MYKCRLYLLMNSCGSGSGSamber	285	7e-05
ORF 1152	MRDLWELMHGNRCGSGSGSamber	285	7e-05
ORF 1153	MLNADDLMRTYYCGSGSGSamber	284	7e-05
ORF 1154	MNICRLKKLMKCGSDSGSamber	283	7e-05
ORF 1155	MVNCNLKSLMKCGSGSGSamber	283	7e-05
ORF 1156	MDRCLVYLMKKCGSGSGSamber	283	7e-05
ORF 1157	MELVSRRLYKLMHCGSGSGSamber	282	7e-05
ORF 1158	MIRCKNLMRLNCGSGSGSamber	282	7e-05
ORF 1159	MLNCLRDLMNSCGSGSGSamber	282	7e-05
ORF 1160	MMECKKLMTGHCGSGSGSamber	282	7e-05
ORF 1161	MNLCLSKLMSICGSGSGSamber	282	7e-05
ORF 1162	MTSHTDLWLLMHCGSGSGSamber	281	7e-05
ORF 1163	MVKCLTTLMNCGSGSGSamber	280	7e-05
ORF 1164	MRTHKCLMKKDSCGSGSGSamber	279	6e-05
ORF 1165	MPMPINWYDLVCGSGSGSamber	279	6e-05
ORF 1166	MHACNMRKLMCGSGSGSamber	279	6e-05
ORF 1167	MNTCRLKKLMKCGSGSGSamber	278	6e-05
ORF 1168	METCLKKLMamberDCGSGSGSamber	277	6e-05
ORF 1169	MRMSMSCLKCGCGSGSGSamber	277	6e-05
ORF 1170	MKNFVCMGDIRLSCGSGSGSamber	276	6e-05
ORF 1171	MNICRLKKLMKCGNGSGSamber	276	6e-05
ORF 1172	MLECLKNLMKKGCGSGSGSamber	275	6e-05
ORF 1173	MSMDCLKDLMMCGSGSGSamber	275	6e-05
ORF 1174	MSVCLKSLMKLCGSGSGSamber	274	6e-05
ORF 1175	MYKCWNLMHHCGSGSGSamber	274	6e-05
ORF 1176	MIDCQLamberALMHCGSGSGSamber	274	6e-05
ORF 1177	MEFCRLKQLMCGSGSGSamber	274	6e-05
ORF 1178	MTDCMKKLMINCGSGSGSamber	274	6e-05
ORF 1179	MTNCLKTLMSCGSGSGSamber	274	6e-05
ORF 1180	MGCNALRRLMNCGSGSGSamber	274	6e-05
ORF 1181	MHRCLSRLMDCGSGSGSamber	273	6e-05
ORF 1182	MTKCMRKLMMCGSGSGSamber	273	6e-05
ORF 1183	MWNRLCRLMACGSGSGSamber	273	6e-05
ORF 1184	MALYNRLHRLMHCGSGSGSamber	273	6e-05
ORF 1185	MWGLYSRVMRCGSGSGSamber	272	6e-05
ORF 1186	MNICRLKELMKCGSGSGSamber	272	6e-05
ORF 1187	MLNamberRYDVMWHYYCGSGSGSamber	272	6e-05
ORF 1188	MQLCLYRLMNCGSGSGSamber	271	6e-05
ORF 1189	MCLNMGNVLFICGSGSGSamber	271	6e-05
ORF 1190	MKLCYLKKLMNECGSGSGSamber	271	6e-05
ORF 1191	MDTTYLFALMHDCGSGSGSamber	270	6e-05
ORF 1192	MNKCLRILMNCGSGSGSamber	270	6e-05
ORF 1193	MGICLRKMMLRCGSGSGSamber	269	6e-05
ORF 1194	MNLKCLMSHSAICGSGSGSamber	269	6e-05
ORF 1195	MVHCNKISELMNCGSGSGSamber	268	6e-05
ORF 1196	MHNCALKKLMCGSGSGSamber	268	6e-05
ORF 1197	MLWYINAVRYCCGSGSGSamber	268	6e-05
ORF 1198	MVLCLKRLMVCGSGSGSamber	268	6e-05
ORF 1199	MCVCLRRLMKCGSGSGSamber	268	6e-05
ORF 1200	MVDCLRRLMYCGSGSGSamber	267	6e-05
ORF 1201	MCEMCVESCTFCGSGSGSamber	266	6e-05
ORF 1202	MTKLKALMHLCGSGSGSamber	266	6e-05
ORF 1203	MIGCLHDLMNCGSGSGSamber	266	6e-05
ORF 1204	MNPCLWTLMKCGSGSGSamber	266	6e-05
ORF 1205	MNICRLKKLMKCGSGSSSamber	265	6e-05
ORF 1206	MNACLKRMMMCGSGSGSamber	264	6e-05
ORF 1207	MTVSLMAGKLSCGSGSGSamber	264	6e-05
ORF 1208	MGochreLochreEGDIHTGNSamber	263	6e-05
ORF 1209	MWYTYTDLMDYCGSGSGSamber	263	6e-05
ORF 1210	MNCYMDVDWNSFCGSGSGSamber	263	6e-05
ORF 1211	MSVCRLRDLMNCGSGSGSamber	263	6e-05
ORF 1212	MCKSNSLWVLMHCGSGSGSamber	262	6e-05
ORF 1213	MKLCMMRLMSCGSGSGSamber	262	6e-05
ORF 1214	MHYMLLTERCLRPCGSGSGSamber	262	6e-05
ORF 1215	MISCWRDLMECGSGSGSamber	262	6e-05
ORF 1216	MRCIAALMKTCGSGSGSamber	262	6e-05
ORF 1217	MALCLKNLMNLRCGSGSGSamber	262	6e-05
ORF 1218	MAICLKTLMLCGSGSGSamber	262	6e-05
ORF 1219	MNDRLRNLMLTCGSGSGSamber	261	6e-05
ORF 1220	MNRCVRLIRLMRCGSGSGSamber	261	6e-05
ORF 1221	MKNFVYMGDIRLSCGSGCGSamber	261	6e-05
ORF 1222	MEYCLKDIMRNCGSGSGSamber	261	6e-05
ORF 1223	MGochreLochreEGDIHMLNSVNDDMYLAYCGSGSGSamber	260	6e-05
ORF 1224	MTEKICILMNCGSGSGSamber	260	6e-05
ORF 1225	MVRCLREIMNCGSGSGSamber	259	6e-05
ORF 1226	MNDICILKVLMNCGSGSGSamber	259	6e-05
ORF 1227	MSKCLKLIMSCGSGSGSamber	259	6e-05
ORF 1228	MVYCTKKLMRCGSGSGSamber	258	6e-05
ORF 1229	MSKCLISLMNCGSGSGSamber	258	6e-05
ORF 1230	MIVCQRELMVCGSGSGSamber	258	6e-05
ORF 1231	MMDCINPDAICFCGSGSGSamber	258	6e-05
ORF 1232	MVPCLKVLMECGSGSGSamber	258	6e-05
ORF 1233	MQKQLMKGKLKCGSGSGSamber	257	6e-05
ORF 1234	MRNLLLKQLMRCGSGSGSamber	256	6e-05
ORF 1235	MNICRLKKLMKCDSGSGSamber	256	6e-05
ORF 1236	MACNRALFRLMHCGSGSGSamber	256	6e-05
ORF 1237	MRLCDLMRLDGCGSGSGSamber	256	6e-05
ORF 1238	MSACNNRLYYLMHCGSGSGSamber	255	6e-05
ORF 1239	MNVCLMamberLMNCGSGSGSamber	255	6e-05
ORF 1240	MLNamberKYDVMWHYYCDSGSGSamber	255	6e-05
ORF 1241	MKNFVYMGDIHLSCGSGSGSamber	255	6e-05
ORF 1242	MKYMRLVNGVLFSCGSGSamber	255	6e-05
ORF 1243	MLKCLQSLMRCGSGSGSamber	254	6e-05
ORF 1244	MGTCLRDLMNCGSGSGSamber	254	6e-05
ORF 1245	MSLRSKLYNLMHCGSGSGSamber	254	6e-05
ORF 1246	MSHCALMNLMNCGSGSGSamber	254	6e-05
ORF 1247	MLNVPTDPMFLVYCGSGSamber	254	6e-05
ORF 1248	MNICRLKKLMKRGSGSGSamber	254	6e-05
ORF 1249	MKVCNWRDLMKCGSGSGSamber	254	6e-05
ORF 1250	MKNFVYMGDICLSCGSGSGSamber	253	6e-05
ORF 1251	MNKSMLYCLMHDCGSGSGSamber	253	6e-05
ORF 1252	MLYCLRTLMKVSCGSGSGSamber	253	6e-05
ORF 1253	MNICIGALMRCGSGSGSamber	253	6e-05
ORF 1254	MKNFVYMGNIRLSCGSGSGSamber	253	6e-05
ORF 1255	MNDECLARLMSCGSGSGSamber	252	6e-05
ORF 1256	MLNamberKYDVMRHYYCGSGSGSamber	252	6e-05
ORF 1257	MVACTKNLMQCGSGSGSamber	252	6e-05
ORF 1258	MNICRLKKLMKCGSGSDSamber	252	6e-05
ORF 1259	MYECamberLRLLMSKCGSGSGSamber	251	6e-05
ORF 1260	MSVCRLRNLMNCGSGSamber	250	6e-05
ORF 1261	MSTCALRQMMHCGSGSGSamber	250	6e-05
ORF 1262	MFNSVNDDMYLAYCGSGSGSamber	250	6e-05
ORF 1263	MNKCLRDLMQYCGSGSGSamber	249	6e-05
ORF 1264	MDDVCELamberILMLCGSGSGSamber	248	6e-05
ORF 1265	MCVMAWPVHVCGSGSGSamber	248	6e-05
ORF 1266	MSDCLSRLMKCGSGSGSamber	248	6e-05
ORF 1267	MVLYMGTQVFSCGSGSGSamber	248	6e-05
ORF 1268	MLRSTELCKLMRCGSGSGSamber	248	6e-05
ORF 1269	MILCLamberALMHKCGSGSGSamber	248	6e-05
ORF 1270	MVVCLKTLMDCGSGSGSamber	248	6e-05
ORF 1271	MYECLKNLMKCGSGSGSamber	248	6e-05
ORF 1272	MNQCIKYLMSCGSGSGSamber	247	6e-05
ORF 1273	MSNVCLRELMNCGSGSamber	247	6e-05
ORF 1274	MSNLWRLMNRCGSGSGSamber	247	6e-05
ORF 1275	MVKCSIHLMRSCGSGSGSamber	247	6e-05
ORF 1276	MDRNKCLRVLMNCGSGSGSamber	246	6e-05
ORF 1277	MKYMRLVNGALFSCGSGSGSamber	246	6e-05
ORF 1278	MDTCALRDLMYCGSGSGSamber	246	6e-05
ORF 1279	MTITLMNGKLFCGSGSGSamber	245	6e-05
ORF 1280	MNCRLYMPNRCTCGSGSGSamber	245	6e-05
ORF 1281	MHCVIDLKNLMFCGSGSGSamber	245	6e-05
ORF 1282	MIDSLKRLMNCGSGSGSamber	245	6e-05
ORF 1283	MSRNNCELIRLMNCGSGSGSamber	245	6e-05
ORF 1284	MFSKLYLLMHDCGSGSGSamber	245	6e-05
ORF 1285	MYRCLKVLMNCGSGSGSamber	245	6e-05
ORF 1286	MKYVNDLKTLMKCGSGSGSamber	244	6e-05
ORF 1287	MVYRLKRLMLCGSGSGSamber	244	6e-05
ORF 1288	MSRLKELMLRCGSGSGSamber	244	6e-05
ORF 1289	MNGCLKKLMNLCGSGSGSamber	244	6e-05
ORF 1290	MKNRLCKLMSKCGSGSGSamber	244	6e-05
ORF 1291	MNRCKDLMKDCGSGSGSamber	244	6e-05
ORF 1292	MGTCMKRLMLCGSGSGSamber	243	6e-05
ORF 1293	MMPTNWQTRQCGSGSGSamber	243	6e-05
ORF 1294	MNGYRCLSALMNCGSGSGSamber	243	6e-05
ORF 1295	MNCIEDWRELMSCGSGSGSamber	243	6e-05
ORF 1296	MLNamberKYDVMWHYYCGSDSGSamber	243	6e-05
ORF 1297	MLNSVNDDMYLAYCGSGCGSamber	243	6e-05
ORF 1298	MNASTLKCLMNRCGSGSGSamber	242	6e-05
ORF 1299	MRTHRCLMHYCGSGSGSamber	242	6e-05
ORF 1300	MYLCRSWKLMHSCGSGSGSamber	242	6e-05
ORF 1301	MNTCLYKIMHECGSGSGSamber	242	6e-05
ORF 1302	MIVCLEKLMSTCGSGSGSamber	241	6e-05
ORF 1303	MYECRLLRLMCGSGSGSamber	241	6e-05
ORF 1304	MASCRLKALMDKSCGSGSGSamber	241	6e-05
ORF 1305	MSKRCYWDLMYSCGSGSGSamber	241	6e-05
ORF 1306	MTVCLTHLMKNCGSGSGSamber	240	6e-05
ORF 1307	MPMPKDWRSTTCGSGSGSamber	240	6e-05
ORF 1308	MERNCKLKELMSCGSGSGSamber	239	6e-05
ORF 1309	MLNamberKYDVMWHYYCGNGSGSamber	239	6e-05
ORF 1310	MREMYCAVCGCGSGSGSamber	239	6e-05
ORF 1311	MCGKLWKLMHKCGSGSGSamber	239	6e-05
ORF 1312	MGDCLRRLMICGSGSGSamber	238	6e-05
ORF 1313	MRICELKQLMVCGSGSGSamber	238	6e-05
ORF 1314	MKSITCWKDLMTCGSGSGSamber	238	6e-05
ORF 1315	MNVSRLCRLMDCGSGSGSamber	238	6e-05
ORF 1316	MWNLKALMDTCGSGSGSamber	238	6e-05
ORF 1317	MVPCMKKLMECGSGSGSamber	238	6e-05
ORF 1318	MILCTKKLMSCGSGSamber	237	6e-05
ORF 1319	MTINSKLYNLMHNCGSGSGSamber	237	6e-05
ORF 1320	MLECLKKLMNTRCGSGSGSamber	237	6e-05
ORF 1321	MKATLMNGRMACGSGSGSamber	237	6e-05
ORF 1322	MKNFVYMGDIRLSCGSGSGGamber	236	5e-05
ORF 1323	MDDDLYELMYGCGSGSGSamber	236	5e-05
ORF 1324	MRRCLHRLMRDCGSGSGSamber	236	5e-05
ORF 1325	MNICRLKKSMKCGSGSGSamber	236	5e-05
ORF 1326	MSSCLRHLMNNHCGSGSGSamber	236	5e-05
ORF 1327	MYDCKMLMSGLCGSGSGSamber	235	5e-05
ORF 1328	MVRCSYLMGNCGSGSGSamber	234	5e-05
ORF 1329	MDGCMLRALMRCGSGSGSamber	234	5e-05
ORF 1330	MVPCLRLVMQCGSGSGSamber	234	5e-05
ORF 1331	MNRCLHRLMFANCGSGSGSamber	234	5e-05
ORF 1332	MLNAKGDTMFITYCGSGSGSamber	233	5e-05
ORF 1333	MSYCRLKRLMTQSCGSGSGSamber	233	5e-05
ORF 1334	MNRCLQQLMTCGSGSGSamber	233	5e-05
ORF 1335	MLNamberKYDVMWHYYCSSGSGSamber	233	5e-05
ORF 1336	MHYCIKTLMNCGSGSGSamber	233	5e-05
ORF 1337	MDNRMCMLMRSCGSGSGSamber	233	5e-05
ORF 1338	MNICRSKKLMKCGSGSGSamber	233	5e-05
ORF 1339	MNRTCKLRALMCGSGSGSamber	233	5e-05
ORF 1340	MQMRNVCSCLCGSGSGSamber	232	5e-05
ORF 1341	MRTCQLRILMLCGSGSGSamber	232	5e-05
ORF 1342	MSMPDNWYDLVVCGSGSGSamber	232	5e-05
ORF 1343	MNRCLKNLMTCGSGSGSamber	232	5e-05
ORF 1344	MMTGMDTCSCTCGSGSGSamber	232	5e-05
ORF 1345	MRKCLYamberLMHSCGSGSGSamber	231	5e-05
ORF 1346	MMPNKWLSVQCGSGSGSamber	231	5e-05
ORF 1347	MKLCNLMSTNCGSGSGSamber	231	5e-05
ORF 1348	MLNamberKYDVMWRYYCGSGSGSamber	231	5e-05
ORF 1349	MNVCLRALMRSCGSGSGSamber	231	5e-05
ORF 1350	MESYTVLLKSLMNCGSGSGSamber	230	5e-05
ORF 1351	MNSMCNLRNLMLCGSGSGSamber	230	5e-05
ORF 1352	MDTLRLKSLMMCGSGSGSamber	230	5e-05
ORF 1353	MRGFYSRVMRCGSGSGSamber	229	5e-05
ORF 1354	MSSNYCLKLMMRCGSGSGSamber	228	5e-05
ORF 1355	MSLRCLMKNSCGSGSGSamber	228	5e-05
ORF 1356	MTNCLRTLMRNRKCGSGSGSamber	228	5e-05
ORF 1357	MWNCRGMQCNCGSGSGSamber	228	5e-05
ORF 1358	MKNFVYMGDIRLTCGSGSGSamber	227	5e-05
ORF 1359	MTRRSHECLMCGSGSGSamber	227	5e-05
ORF 1360	MHRCKNLMHRVCGSGSGSamber	227	5e-05
ORF 1361	MNICRLKKLMKCGSGGGSamber	227	5e-05
ORF 1362	MSICLRDLMFCGSGSGSamber	227	5e-05
ORF 1363	MDILWKLMHKCGSGSGSamber	227	5e-05
ORF 1364	MKACLITLMTCGSGSGSamber	226	5e-05
ORF 1365	MLNHYQDPMYQLYCGSGSamber	226	5e-05
ORF 1366	MRNCLKNLMADCGSGSGSamber	226	5e-05
ORF 1367	MLTCLKKLMHCGSGSGSamber	226	5e-05
ORF 1368	MLLCTKRLMYCGSGSGSamber	226	5e-05
ORF 1369	MPNRLCALMHCGSGSGSamber	225	5e-05
ORF 1370	MNICRLEKLMKCGSGSGSamber	225	5e-05
ORF 1371	MKSSLYELMHKCCGSGSGSamber	225	5e-05
ORF 1372	MSEVCLRSLMDCGSGSGSamber	225	5e-05
ORF 1373	MTICELamberALMNSCGSGSGSamber	225	5e-05
ORF 1374	MGSALYSLMHCCGSGSGSamber	225	5e-05
ORF 1375	MLNamberKYDVMWHYYCGSGSDSamber	225	5e-05
ORF 1376	MSSCLKDLMDCGSGSGSamber	225	5e-05
ORF 1377	MWGFYSRVMRCGSGSDSamber	224	5e-05
ORF 1378	MKNFVYMSDIRLSCGSGSGSamber	224	5e-05
ORF 1379	MLNRINSFMFDTYCGSGSGSamber	224	5e-05
ORF 1380	MTNRLCLLMNCGSGSGSamber	224	5e-05
ORF 1381	MAMTYDCACTCGSGSGSamber	223	5e-05
ORF 1382	MNHCISKLMSCGSGSGSamber	223	5e-05
ORF 1383	MSCKKLKLLMNCGSGSGSamber	223	5e-05
ORF 1384	MTKCARLKALMNCGSGSGSamber	222	5e-05
ORF 1385	MLNamberKYDVMWHYYCGSSSGSamber	221	5e-05
ORF 1386	MEQCLKVLMNCGSGSGSamber	221	5e-05
ORF 1387	MNGCIAALMSNCGSGSGSamber	221	5e-05
ORF 1388	MNRCMWSLMHTSCGSGSGSamber	221	5e-05
ORF 1389	MYACRMAVLMDCGSGSGSamber	221	5e-05
ORF 1390	MHTCamberLKKLMLSCGSGSGSamber	220	5e-05
ORF 1391	MNVCLRALMKSCGSSSGSamber	220	5e-05
ORF 1392	MLDCARRLMVCGSGSGSamber	220	5e-05
ORF 1393	MVSKLFSLMHCGSGSGSamber	220	5e-05
ORF 1394	MDPNMYCACTCGSGSGSamber	219	5e-05
ORF 1395	MLECTKLLMTCGSGSGSamber	219	5e-05
ORF 1396	MDLCLLKLMNCGSGSGSamber	219	5e-05
ORF 1397	MNTCVDLKDLMKCGSGSGSamber	219	5e-05
ORF 1398	MLNamberKYDVMWHYYCGGGSGSamber	218	5e-05
ORF 1399	MPRDLWLLMHSCGSGSGSamber	218	5e-05
ORF 1400	MDDCMMSNCSCGSGSGSamber	218	5e-05
ORF 1401	MVLCMKTLMKQCGSGSGSamber	218	5e-05
ORF 1402	MIKCLSRLMNCGSGSGSamber	218	5e-05
ORF 1403	MLSDMSCSCDCGSGSGSamber	218	5e-05
ORF 1404	MKTCLKHLMTCGSGSGSamber	217	5e-05
ORF 1405	MNNCLHQLMKCGSGSGSamber	217	5e-05
ORF 1406	MYSVLRLRHLMHCGSGSGSamber	217	5e-05
ORF 1407	MLDCTRKLMNCGSGSGSamber	217	5e-05
ORF 1408	MVVYMGLHALTCGSGSGSamber	217	5e-05
ORF 1409	MYCRLKQLMINCGSGSGSamber	217	5e-05
ORF 1410	MKDCLRKLMGSVCGSGSGSamber	216	5e-05
ORF 1411	MNKCLISLMSCGSGSGSamber	216	5e-05
ORF 1412	MLNamberKYDVMWHYYCGSGGGSamber	216	5e-05
ORF 1413	MRNCSLSYLMACGSGSGSamber	216	5e-05
ORF 1414	MNICRLKKLMKCGSGNGSamber	216	5e-05
ORF 1415	MVECLKALMKTECGSGSGSamber	216	5e-05
ORF 1416	MSKLRRLMNCYCGSGSGSamber	216	5e-05
ORF 1417	MHACLRNLMNCGSGSGSamber	215	5e-05
ORF 1418	MNNCIKFLMLCGSGSGSamber	215	5e-05
ORF 1419	MHKCLamberELMYCGSGSGSamber	215	5e-05
ORF 1420	MWGFYPRVMRCGSGSGSamber	215	5e-05
ORF 1421	MNTCLKILMRCHCGSGSGSamber	215	5e-05
ORF 1422	MSSTCLKNLMICGSGSGSamber	215	5e-05
ORF 1423	MNICLLamberLMRCGSGSGSamber	215	5e-05
ORF 1424	MVTCMKVLMSCGSGSGSamber	215	5e-05
ORF 1425	MTRCKALMFLNCGSGSGSamber	215	5e-05
ORF 1426	MILYMNTVPFFCGSGSGSamber	215	5e-05
ORF 1427	MNSCKLKALMLCGSGSamber	215	5e-05
ORF 1428	MMDRNCESSQCTCGSGSGSamber	214	5e-05
ORF 1429	MLECLRKLMNTKCGSGSGSamber	214	5e-05
ORF 1430	MNRCLAGLMNKCGSGSGSamber	214	5e-05
ORF 1431	MDLCVLRLLMKCGSGSGSamber	214	5e-05
ORF 1432	MHQMLCRLWRNRCGSGSGSamber	213	5e-05
ORF 1433	MRFCDLRKLMRCGSGSGSamber	213	5e-05
ORF 1434	MNGCLLVLMKNCGSGSGSamber	213	5e-05
ORF 1435	MLNQLCKLMNCGSGSGSamber	213	5e-05
ORF 1436	MRLCNLMNSKYCGSGSGSamber	212	5e-05
ORF 1437	MLNCLKKIMRACGSGSGSamber	212	5e-05
ORF 1438	MFTSMPCPCSCGSGSGSamber	212	5e-05
ORF 1439	MKICVHGMCDCGSGSGSamber	212	5e-05
ORF 1440	MLNSVNDDLYLAYCGSGSGSamber	211	5e-05
ORF 1441	MDVCLKALMDCGSGSGSamber	211	5e-05
ORF 1442	MFRCKTLMRNLCGSGSGSamber	211	5e-05
ORF 1443	MNECLIRIMNCGSGSGSamber	211	5e-05
ORF 1444	MLECLKKLMNTKCGSGSamber	210	5e-05
ORF 1445	MHFCRVKTLMVCGSGSGSamber	210	5e-05
ORF 1446	MTTLWCLMHACGSGSGSamber	210	5e-05
ORF 1447	MNIRRLKKLMKCGSGSGSamber	210	5e-05
ORF 1448	MPTLFELMHSCGSGSGSamber	210	5e-05
ORF 1449	MKYMRLVNGELFSCGSGSGSamber	210	5e-05
ORF 1450	MWGFYSRVMRCGSSSGSamber	210	5e-05
ORF 1451	MNSRLWYLMHSCGSGSGSamber	209	5e-05
ORF 1452	MNICRLKKLVKCGSGSGSamber	209	5e-05
ORF 1453	MELCRSRWLMLCGSGSGSamber	209	5e-05
ORF 1454	MIDCLRVLMICGSGSGSamber	209	5e-05
ORF 1455	MIATLMHGLMKCGSGSGSamber	209	5e-05
ORF 1456	MNLCVLRRLMRCGSGSGSamber	208	5e-05
ORF 1457	MDMLYMCKCVCGSGSGSamber	208	5e-05
ORF 1458	MTWHCNNLRRLMHCGSGSGSamber	208	5e-05
ORF 1459	MDMamberKNWLFVQCGSGSGSamber	208	5e-05
ORF 1460	MDCRLKLLMLCGSGSGSamber	208	5e-05
ORF 1461	MGDCLRSLMADCGSGSGSamber	208	5e-05
ORF 1462	MKRCLIVLMNCGSGSGSamber	207	5e-05
ORF 1463	MDKLFTLMHSCGSGSGSamber	207	5e-05
ORF 1464	MKSCLRSLMFCGSGSGSamber	207	5e-05
ORF 1465	MDYFTCYQNLMLCGSGSGSamber	207	5e-05
ORF 1466	MNLTCRTKALMDSCGSGSGSamber	207	5e-05
ORF 1467	MMACLSALMKCGSGSGSamber	207	5e-05
ORF 1468	MRTCLLKGLMNCGSGSGSamber	206	5e-05
ORF 1469	MINCTKLLMFCGSGSGSamber	206	5e-05
ORF 1470	MFSCQKSLMKCGSGSGSamber	206	5e-05
ORF 1471	MNKCLCKLMKCCGSGSGSamber	205	5e-05
ORF 1472	MGNRLCSLMHCGSGSGSamber	205	5e-05
ORF 1473	MNICRLKKLTKCGSGSGSamber	205	5e-05
ORF 1474	MNCNQLKQLMNSCGSGSGSamber	204	5e-05
ORF 1475	MPICLRGLMHCGSGSGSamber	204	5e-05
ORF 1476	MCLYMGTTLFICGSGSGSamber	204	5e-05
ORF 1477	MFQCLWKLYHNCGSGSGSamber	204	5e-05
ORF 1478	MRDCRLKLLMHACGSGSGSamber	204	5e-05
ORF 1479	MMSSRLCRLMHCGSGSGSamber	203	5e-05
ORF 1480	MLNamberKYEVMWHYYCGSGSGSamber	203	5e-05
ORF 1481	MNHCWLKELMNCGSGSGSamber	203	5e-05
ORF 1482	MVNRLRLLMSCGSGSGSamber	203	5e-05
ORF 1483	MFTHRCLMVNCGSGSGSamber	203	5e-05
ORF 1484	MSACLYTLMKCGSGSGSamber	202	5e-05
ORF 1485	MCNYACKLRMLMSCGSGSGSamber	202	5e-05
ORF 1486	MWGFYSRVMHCGSGSGSamber	202	5e-05
ORF 1487	MIVCLRKLMKNSCGSGSamber	202	5e-05
ORF 1488	MSNCKLRTLMNPCGSGSGSamber	202	5e-05
ORF 1489	MNRCLHVLMQCGSGSGSamber	202	5e-05
ORF 1490	MGYCTRLKTLMRCGSGSGSamber	201	5e-05
ORF 1491	MVNCRLNVLMNNCGSGSGSamber	201	5e-05
ORF 1492	MVKCLTNLMHCGSGSGSamber	201	5e-05
ORF 1493	MWYTNADLMDYCGSGSGSamber	201	5e-05
ORF 1494	MGDRLKLLMKCGSGSGSamber	200	5e-05
ORF 1495	MATCLKVLMSCGSGSGSamber	199	5e-05
ORF 1496	MTMPSEWLEMQCGSGSGSamber	199	5e-05
ORF 1497	MLCTMRLKSLMDCGSGSGSamber	199	5e-05
ORF 1498	MKNFVYMDDIRLSCGSGSGSamber	199	5e-05
ORF 1499	MNTCLRDLMLRCGSGSGSamber	199	5e-05
ORF 1500	MLTKLRSLMNCGSGSGSamber	199	5e-05
ORF 1501	MSTRDLRKLMQCGSGSGSamber	199	5e-05
ORF 1502	MVTCKIKRLMTCGSGSGSamber	199	5e-05
ORF 1503	MWNCRLRNLMRCGSGSGSamber	198	5e-05
ORF 1504	MNRCLRLMNGCGSGSGSamber	198	5e-05
ORF 1505	MQLCSLMNKKICGSGSGSamber	198	5e-05
ORF 1506	MNTSWNLRRLMHCGSGSGSamber	197	5e-05
ORF 1507	MLNamberEYDVMWHYYCGSGSGSamber	197	5e-05
ORF 1508	MDTNALKELMKCGSGSGSamber	196	5e-05
ORF 1509	MNLTLYRLMHCCGSGSGSamber	196	5e-05
ORF 1510	MLNSVNDDMYLAYCGSGSGRamber	196	5e-05
ORF 1511	MWTCKLRRLYKSCGSGSGSamber	196	5e-05
ORF 1512	MKNFVYMGDIRLFCGSGSGSamber	195	5e-05
ORF 1513	MCSKCLWKLMHDCGSGSGSamber	195	5e-05
ORF 1514	MIGCLRNLMANCGSGSGSamber	195	5e-05
ORF 1515	MAGCLTKLMNCGSGSGSamber	195	5e-05
ORF 1516	MVWCSRMRNLMCGSGSGSamber	195	5e-05
ORF 1517	MWGFYSRVMRCGGGSGSamber	194	5e-05
ORF 1518	MSVLRVopalCGSGSGSamber	194	5e-05
ORF 1519	MNQCLYRLMRCGSGSGSamber	193	4e-05
ORF 1520	MSTCPMECSICGSGSGSamber	193	4e-05
ORF 1521	MNLCLKFLMECGSGSGSamber	193	4e-05
ORF 1522	MKPRTNLWHLMHCGSGSGSamber	193	4e-05
ORF 1523	MMCVDCCLMCGSGSGSamber	192	4e-05
ORF 1524	MTDCLRRLMHQKCGSGSGSamber	192	4e-05
ORF 1525	MVACLKILMTECGSGSGSamber	192	4e-05
ORF 1526	MVVCLKELMNCGSGSGSamber	191	4e-05
ORF 1527	MSSSDRLYRLMHCGSGSGSamber	191	4e-05
ORF 1528	MILCMKKLMSCGSGSGSamber	191	4e-05
ORF 1529	MIDRYWCLMRNCGSGSGSamber	191	4e-05
ORF 1530	MHSCLYALYHCGSGSGSamber	191	4e-05
ORF 1531	MHTCNLamberFLMICGSGSGSamber	191	4e-05
ORF 1532	MLNamberKHDVMWHYYCGSGSGSamber	191	4e-05
ORF 1533	MKNLYELMHNCGSGSGSamber	190	4e-05
ORF 1534	MNLCLKKVMMCGSGSGSamber	190	4e-05
ORF 1535	MATHWCLMHTCGSGSGSamber	190	4e-05
ORF 1536	MCVSMKTKYFCCGSGSGSamber	190	4e-05
ORF 1537	MNSCLKLKGLMHCGSGSGSamber	190	4e-05
ORF 1538	MTAQCLRRLMKCGSGSGSamber	189	4e-05
ORF 1539	MNSCLRDLMRCGSGSGSamber	189	4e-05
ORF 1540	MDKLFALMHHSCGSGSGSamber	189	4e-05
ORF 1541	MNLCLLVLMQDCGSGSGSamber	189	4e-05
ORF 1542	MRNLYNLMHNCGSGSGSamber	189	4e-05
ORF 1543	MSVECLRRLMNCGSGSGSamber	189	4e-05
ORF 1544	MRSMPSNWLWLQCGSGSGSamber	188	4e-05
ORF 1545	MNPDCLWRLMHSNCGSGSGSamber	188	4e-05
ORF 1546	MYSCNLKTLMCGSGSGSamber	188	4e-05
ORF 1547	MDLCDLRSLMSYCGSGSGSamber	188	4e-05
ORF 1548	MRPLNLRDLMNCCGSGSGSamber	188	4e-05
ORF 1549	MNSNCLLRELMNCGSGSGSamber	188	4e-05
ORF 1550	MIMCLKKLMNQCGSGSGSamber	188	4e-05
ORF 1551	MDSYLKFLMHRNCGSGSGSamber	188	4e-05
ORF 1552	MRNLACLMSSCGSGSGSamber	188	4e-05
ORF 1553	MSMPCLKDLMACGSGSGSamber	187	4e-05
ORF 1554	MILCLKRIMRCGSGSGSamber	187	4e-05
ORF 1555	MMECLKMLMRDKCGSGSGSamber	187	4e-05
ORF 1556	MSICLKRLMQCGSGSamber	187	4e-05
ORF 1557	MKNFMYMGDIRLSCGSGSGSamber	187	4e-05
ORF 1558	MTNCLKRLMLCGSGSGSamber	187	4e-05
ORF 1559	MKQCLYNLMRCGSGSGSamber	186	4e-05
ORF 1560	MQNHLFRLMHRSCGSGSGSamber	186	4e-05
ORF 1561	MALCSLMKVKNCGSGSGSamber	186	4e-05
ORF 1562	MYEQCLADLMKCGSGSGSamber	186	4e-05
ORF 1563	MIPCLKRVMHCGSGSGSamber	185	4e-05
ORF 1564	MYRSVRCGPTVHCGSGSGSamber	185	4e-05
ORF 1565	MVVCLamberALMKDCGSGSGSamber	185	4e-05
ORF 1566	MQKCLKALMYVCGSGSGSamber	185	4e-05
ORF 1567	MNVCLRALMKSCGGGSGSamber	185	4e-05
ORF 1568	MYNCRVSNLMRCGSGSGSamber	184	4e-05
ORF 1569	MTSCLKNIMSCGSGSGSamber	184	4e-05
ORF 1570	MISCLSSLMKCGSGSGSamber	184	4e-05
ORF 1571	MSMNENWLIAQCGSGSGSamber	184	4e-05
ORF 1572	MVRCTKLLMVECGSGSGSamber	184	4e-05
ORF 1573	MNLCLRGLMASCGSGSGSamber	184	4e-05
ORF 1574	MATCKLYVLMKCGSGSGSamber	184	4e-05
ORF 1575	MNVCLRSLMANCGSGSGSamber	183	4e-05
ORF 1576	MYQRLKTLMNCGSGSGSamber	183	4e-05
ORF 1577	MRSYCLKRLMNCGSGSGSamber	183	4e-05
ORF 1578	MYDRCLLRLMKCGSGSGSamber	183	4e-05
ORF 1579	MSTCVKRLMDSCGSGSGSamber	183	4e-05
ORF 1580	MLNamberKYDVMWHHYCGSGSGSamber	183	4e-05
ORF 1581	MLLCQKKLMSCGSGSGSamber	183	4e-05
ORF 1582	MRYKLYMNEVLFSCGSGSGSamber	183	4e-05
ORF 1583	MFLCLKRIMNCGSGSGSamber	183	4e-05
ORF 1584	MSLCDLRTLMYSCGSGSGSamber	183	4e-05
ORF 1585	MNVCLRALMKSCGSGSDSamber	182	4e-05
ORF 1586	MNLCLRKFMNNACGSGSGSamber	182	4e-05
ORF 1587	MDCLRLRGLMLNCGSGSGSamber	182	4e-05
ORF 1588	MAQCLRSLMSSCGSGSGSamber	182	4e-05
ORF 1589	MINCARLRKLMGCGSGSGSamber	182	4e-05
ORF 1590	MCKFSMSCCKLCGSGSGSamber	182	4e-05
ORF 1591	MAFCLKRLMSINCGSGSGSamber	181	4e-05
ORF 1592	MSCRLRNLMICGSGSGSamber	181	4e-05
ORF 1593	MQCTRTLRamberLMNCGSGSGSamber	181	4e-05
ORF 1594	MSNCNLRSLMCCGSGSGSamber	181	4e-05
ORF 1595	MFNEYRNMKCLMNCGSGSGSamber	181	4e-05
ORF 1596	MSSQCLKVMMHTCGSGSGSamber	181	4e-05
ORF 1597	MRICLRDLMKYCGSGSGSamber	180	4e-05
ORF 1598	MSLRCQLDLMRCGSGSGSamber	180	4e-05
ORF 1599	MLKCWKLLMNCGSGSGSamber	180	4e-05
ORF 1600	MYECELKSLMRCGSGSGSamber	180	4e-05
ORF 1601	MWVSTFKDLMKNCGSGSGSamber	180	4e-05
ORF 1602	MLNSVNDDMYLAYCGSGSCSamber	180	4e-05
ORF 1603	MRNCAILKLMDCGSGSGSamber	180	4e-05
ORF 1604	MKSMCADWLTRQCGSGSGSamber	180	4e-05
ORF 1605	MDDTCELLMLMRCGSGSGSamber	180	4e-05
ORF 1606	MVNCDLWTIMHSSCGSGSGSamber	180	4e-05
ORF 1607	MKGCLRNLMHSCGSGSGSamber	180	4e-05
ORF 1608	MYKELSKLMRCGSGSGSamber	180	4e-05
ORF 1609	MSCGRLLALMKCGSGSGSamber	180	4e-05
ORF 1610	MARCLKDLMHGCGSGSGSamber	179	4e-05
ORF 1611	MWGFYSRVMRCGNGSGSamber	179	4e-05
ORF 1612	MRMCDLMSDHLCGSGSGSamber	179	4e-05
ORF 1613	MALCLKamberLMLCGSGSGSamber	179	4e-05
ORF 1614	MTRCWHLMHGLCGSGSGSamber	178	4e-05
ORF 1615	MDSRCLFCLMKDCGSGSGSamber	178	4e-05
ORF 1616	MYCSKLKMLMSCGSGSGSamber	178	4e-05
ORF 1617	MDLSCLamberELMRCGSGSGSamber	178	4e-05
ORF 1618	MCPCLKKIMDRNKHCGSGSGSamber	178	4e-05
ORF 1619	MRLCLLMSTRKHCGSGSGSamber	178	4e-05
ORF 1620	MNVCLKRLMANCGSGSGSamber	177	4e-05
ORF 1621	MRLCDTKRLMLCGSGSGSamber	177	4e-05
ORF 1622	MNNCLKKLMDDNCGSGSGSamber	177	4e-05
ORF 1623	MNRYRNNLRALMNCGSGSGSamber	177	4e-05
ORF 1624	MNACLRALMKSCGSGSGSamber	177	4e-05
ORF 1625	MNPCIQRLMSCGSGSGSamber	177	4e-05
ORF 1626	MNICQLKKLMKCGSGSGSamber	177	4e-05
ORF 1627	MIDCLRSLMRCGSGSGSamber	177	4e-05
ORF 1628	MGLTLRRRYTYAochreamber	176	4e-05
ORF 1629	MLNAEGDTMFIIYCGSGSGSamber	176	4e-05
ORF 1630	MICRLKALMQCGSGSGSamber	176	4e-05
ORF 1631	MKFCLKALMKYSCGSGSGSamber	176	4e-05
ORF 1632	MIVCLKRLMSHCGSGSamber	176	4e-05
ORF 1633	MWGFYSRVMRCDSGSGSamber	176	4e-05
ORF 1634	MIEDFMCVPCFCGSGSGSamber	175	4e-05
ORF 1635	MDDFRLKLLMICGSGSGSamber	175	4e-05
ORF 1636	MYDCIRWRLMKCGSGSGSamber	175	4e-05
ORF 1637	MNKCLISLMKDCGSGSGSamber	175	4e-05
ORF 1638	MDRCKLRMLMNLCGSGSGSamber	175	4e-05
ORF 1639	MLKCWRNLMRCGSGSGSamber	174	4e-05
ORF 1640	MGICLKRLMSCGSGSGSamber	174	4e-05
ORF 1641	MRTHVCLMTRCGSGSGSamber	173	4e-05
ORF 1642	MWGFYSRAMRCGSGSGSamber	173	4e-05
ORF 1643	MLRCKLLMQCCCGSGSGSamber	173	4e-05
ORF 1644	MWGFYSRVMRCGSDSGSamber	173	4e-05
ORF 1645	MIICIKRLMSNQCGSGSGSamber	173	4e-05
ORF 1646	MCNRFHDYMWNYYCGSGSGSamber	173	4e-05
ORF 1647	MWGFYSRVMRRGSGSGSamber	173	4e-05
ORF 1648	MWGFYSRVTRCGSGSGSamber	173	4e-05
ORF 1649	MFNCKLRAMMQNCGSGSGSamber	173	4e-05
ORF 1650	MNVCIGALMSCGSGSGSamber	173	4e-05
ORF 1651	MRDTEYMCACFCGSGSGSamber	172	4e-05
ORF 1652	MVDCANLRSLMFCGSGSGSamber	172	4e-05
ORF 1653	MYTSTCALRNLMICGSGSGSamber	172	4e-05
ORF 1654	MILCLKRIMRTCGSGSGSamber	172	4e-05
ORF 1655	MFTHGCLMFRTRACGSGSGSamber	172	4e-05
ORF 1656	MLNAKGDTMFIIYCGNGSGSamber	172	4e-05
ORF 1657	MDNLICMKNLMFCGSGSGSamber	172	4e-05
ORF 1658	MLGCMSKLMNASCGSGSGSamber	171	4e-05
ORF 1659	MLFCLRNLMHCGSGSGSamber	171	4e-05
ORF 1660	MGRCYHLKTLMICGSGSGSamber	171	4e-05
ORF 1661	MHRCKDLMKSQCGSGSGSamber	171	4e-05
ORF 1662	MWGFYSRVMRCGSGNGSamber	171	4e-05
ORF 1663	MIRCMRNLMVVCGSGSGSamber	171	4e-05
ORF 1664	MNSCLWDLMDKCGSGSGSamber	170	4e-05
ORF 1665	MLNamberKYDVMWHYYCGSamber	170	4e-05
ORF 1666	MNVCLRALMKSCGSGSSSamber	170	4e-05
ORF 1667	MIACLRELMSNSCGSGSGSamber	170	4e-05
ORF 1668	MIVEYNNFASLMQCGSGSGSamber	170	4e-05
ORF 1669	MYLSVKCYTVYCGSGSGSamber	170	4e-05
ORF 1670	MQSRICHLRHLMCGSGSGSamber	170	4e-05
ORF 1671	MNKCVMLLMKNCGSGSGSamber	170	4e-05
ORF 1672	MEFCEDIKKLMTCGSGSGSamber	170	4e-05
ORF 1673	MKLCLTNLMKRDCGSGSGSamber	169	4e-05
ORF 1674	MSNamberKYDVMWHYYCGSGSGSamber	169	4e-05
ORF 1675	MMPRDWLSKICGSGSGSamber	169	4e-05
ORF 1676	MLNSVNDDKYLAYCGSGSGSamber	168	4e-05
ORF 1677	MSVRCLKSLMFCGSGSGSamber	168	4e-05
ORF 1678	MERCWWLMHPNSCGSGSGSamber	168	4e-05
ORF 1679	MPICLKEIMRCGSGSGSamber	168	4e-05
ORF 1680	MIACLRKLMRNSCGSGSGSamber	168	4e-05
ORF 1681	MLNAKGDTMFIIYCDSGSGSamber	168	4e-05
ORF 1682	MNMMCIRRCCTCGSGSGSamber	167	4e-05
ORF 1683	MLGCYRNLMSCGSGSGSamber	167	4e-05
ORF 1684	MNHCLVNLMamberKCGSGSGSamber	167	4e-05
ORF 1685	MDTCALRKLMCGSGSGSamber	167	4e-05
ORF 1686	MLKCIKRLMYKNCGSGSGSamber	167	4e-05
ORF 1687	MCDCNVCRIMNKCGSGSGSamber	167	4e-05
ORF 1688	MSIVCKLKSLMHCGSGSGSamber	167	4e-05
ORF 1689	MHMLNSVNDDMYLAYCGSGSGSamber	166	4e-05
ORF 1690	MAHCLTKLMHCGSGSGSamber	166	4e-05
ORF 1691	MTNMSCTHCLCGSGSGSamber	166	4e-05
ORF 1692	MMCRDFRSLMHCGSGSGSamber	166	4e-05
ORF 1693	MELCKLSELMKLCGSGSGSamber	166	4e-05
ORF 1694	MYRSVRCFFDYCGSGSGSamber	166	4e-05
ORF 1695	MSHKCLKDLMSCGSGSGSamber	166	4e-05
ORF 1696	MEICMLNRLMNCGSGSGSamber	166	4e-05
ORF 1697	MRCISRLMTTYCGSGSGSamber	165	4e-05
ORF 1698	MRTCLRSLMHCGSGSGSamber	165	4e-05
ORF 1699	MVFCLKQLMDCGSGSGSamber	165	4e-05
ORF 1700	MSRCKNLMTGCGSGSGSamber	165	4e-05
ORF 1701	MNICRLKKLMKCGRGSGSamber	165	4e-05
ORF 1702	MLMCYETNCSCGSGSGSamber	164	4e-05
ORF 1703	MNSCLTNLMMCGSGSGSamber	164	4e-05
ORF 1704	MILCTRKLMSCGSGSGSamber	164	4e-05
ORF 1705	MVECLKSLMRSCGSGSGSamber	164	4e-05
ORF 1706	MNVCLRELMKTCGSGSGSamber	164	4e-05
ORF 1707	MMKRVYMSNIALNCGSGSGSamber	164	4e-05
ORF 1708	MLRCTRELMNCGSGSGSamber	164	4e-05
ORF 1709	MLNLPDSKMLHYCGSGSGSamber	164	4e-05
ORF 1710	MSDIDMLRRLMNCGSGSGSamber	164	4e-05
ORF 1711	MGochreLochreEGDIHMKNFVYMGDIRLSCGSGSGSamber	164	4e-05
ORF 1712	MVVCDLRTLMDCGSGSGSamber	164	4e-05
ORF 1713	MWGSYSRVMRCGSGSGSamber	164	4e-05
ORF 1714	MSYCLKMLMHKKNCGSGSGSamber	163	4e-05
ORF 1715	MWCGPQDYQCLMCGSGSGSamber	163	4e-05
ORF 1716	MNNCLKELMNRCHCGSGSGSamber	163	4e-05
ORF 1717	MIGCLKKLMSCGSGSGSamber	163	4e-05
ORF 1718	MKTMCDIKTLMRCGSGSGSamber	163	4e-05
ORF 1719	MSQCLKNLMIRCGSGSGSamber	163	4e-05
ORF 1720	MRTCLKDLMRRTCGSGSGSamber	163	4e-05
ORF 1721	MFTHNCLMRNHCGSGSGSamber	163	4e-05
ORF 1722	MLNamberKYDVMWHYYRGSGSGSamber	162	4e-05
ORF 1723	MRSRLCKLMHDCGSGSGSamber	162	4e-05
ORF 1724	MSNCLFYLMKNCGSGSGSamber	162	4e-05
ORF 1725	MWGFYSRVMRCGSGSSSamber	162	4e-05
ORF 1726	MSLMNERLINLMNCGSGSGSamber	162	4e-05
ORF 1727	MKTHYCLMYSSECGSGSGSamber	162	4e-05
ORF 1728	MLNAKGDTMFIIYCGGGSGSamber	162	4e-05
ORF 1729	MWTCDFRSLMRTCGSGSGSamber	162	4e-05
ORF 1730	MGTHSCYVNLMWCGSGSGSamber	162	4e-05
ORF 1731	MHTCQLAVLMRSHCGSGSGSamber	162	4e-05
ORF 1732	MLNSDNDDMYLAYCGSGSGSamber	161	4e-05
ORF 1733	MFTHNCLMHRFCGSGSGSamber	161	4e-05
ORF 1734	MCRLKSLMKVRCGSGSGSamber	161	4e-05
ORF 1735	MFDSDMDMEDMCGSGSGSamber	161	4e-05
ORF 1736	MLDRLKALMTSCGSGSGSamber	161	4e-05
ORF 1737	MSGCLASLMASKKCGSGSGSamber	161	4e-05
ORF 1738	MCVRMLRKNLYCGSGSGSamber	161	4e-05
ORF 1739	MGTYPQLYQLMHCGSGSGSamber	161	4e-05
ORF 1740	MTNRCLKamberLMHCGSGSGSamber	161	4e-05
ORF 1741	MDDYCLYKLMKCGSGSGSamber	161	4e-05
ORF 1742	MLNSVNADMYLAYCGSGSGSamber	161	4e-05
ORF 1743	MIPCVKDLMTCGSGSGSamber	161	4e-05
ORF 1744	MIGCLAKLMKNCGSGSGSamber	160	4e-05
ORF 1745	MLNamberKYDVMWHYYCGSGNGSamber	160	4e-05
ORF 1746	MNVCLRALMESCGSGSGSamber	160	4e-05
ORF 1747	MWGFYSRVMRCSSGSGSamber	160	4e-05
ORF 1748	MWGFYSRVMRCGRGSGSamber	160	4e-05
ORF 1749	MFRCLSLMHNCGSGSGSamber	160	4e-05
ORF 1750	MYNCRMKNLMLHCGSGSGSamber	160	4e-05
ORF 1751	MWNCRLRRLMYHCGSGSGSamber	160	4e-05
ORF 1752	MPNCLKLLMHCGSGSGSamber	159	4e-05
ORF 1753	MKNYVYMGDIRLSCGSGSGSamber	159	4e-05
ORF 1754	MDSCKLKALMLCGSGSGSamber	159	4e-05
ORF 1755	MSVCMKVLMRCGSGSGSamber	159	4e-05
ORF 1756	MNVCLRALMKSCGNGSGSamber	159	4e-05
ORF 1757	MEQCKYRLMHCGSGSGSamber	159	4e-05
ORF 1758	MAIGNYKCLMNCGSGSGSamber	159	4e-05
ORF 1759	MNKTVLWCLMRCGSGSGSamber	159	4e-05
ORF 1760	MNKCLISLMNCGSGSDSamber	159	4e-05
ORF 1761	MDWCLHGLMRKCGSGSGSamber	159	4e-05
ORF 1762	MTCSMCYCEMCGSGSGSamber	159	4e-05
ORF 1763	MNSRLWQYMHDCGSGSGSamber	159	4e-05
ORF 1764	MKNFVYLGDIRLSCGSGSGSamber	159	4e-05
ORF 1765	MNNHWYRLMHCGKCGSGSGSamber	159	4e-05
ORF 1766	MLNARGDTMFIIYCGSGSGSamber	158	4e-05
ORF 1767	MYPMNTNWLDVQCGSGSGSamber	158	4e-05
ORF 1768	MWGFYSRVMRCGSGGGSamber	158	4e-05
ORF 1769	MDNCILKILMNKCGSGSGSamber	158	4e-05
ORF 1770	MFACLKELMHKCGSGSGSamber	158	4e-05
ORF 1771	MEICLVNLMKCGSGSGSamber	158	4e-05
ORF 1772	MISCQYHLMHQCGSGSGSamber	158	4e-05
ORF 1773	MSLDMSCRCSCGSGSGSamber	158	4e-05
ORF 1774	MWCNNYMTVYHRCGSGSGSamber	157	4e-05
ORF 1775	MEMCDYGMPCLCGSGSGSamber	157	4e-05
ORF 1776	MVLCLQRLMSNCGSGSGSamber	157	4e-05
ORF 1777	MKNFVYKGDIRLSCGSGSGSamber	156	4e-05
ORF 1778	MTGCLKKLMKPCGSGSGSamber	156	4e-05
ORF 1779	MNKCLKMLMVCGSGSGSamber	156	4e-05
ORF 1780	MYVECLRDLMDCGSGSGSamber	156	4e-05
ORF 1781	MNDRLWNLMHNCGSGSGSamber	156	4e-05
ORF 1782	MVNCAKRLMSCGSGSGSamber	156	4e-05
ORF 1783	MYVCRVamberTLMHCGSGSGSamber	155	4e-05
ORF 1784	MNCGSLYALMHCGSGSGSamber	155	4e-05
ORF 1785	MNCMLERTCYCGSGSGSamber	155	4e-05
ORF 1786	MLNLELDMMWVHYCGSGSGSamber	155	4e-05
ORF 1787	MWYTHADLMDYCGSGSGSamber	154	4e-05
ORF 1788	MLNAKGDTMFIIYCGSGSDSamber	154	4e-05
ORF 1789	MIACLRKLMSNRCGSGSGSamber	154	4e-05
ORF 1790	MKLCELMNPNLCGSGSGSamber	154	4e-05
ORF 1791	MIRCLRHLMENSCGSGSGSamber	154	4e-05
ORF 1792	MWGFYSRVVRCGSGSGSamber	154	4e-05
ORF 1793	MSKCIKGLMKCGSGSGSamber	154	4e-05
ORF 1794	MAFQCLKDLMLRCGSGSGSamber	153	4e-05
ORF 1795	MRHTRLQCLMFCGSGSGSamber	153	4e-05
ORF 1796	MHLCLVRLMNSCGSGSGSamber	153	4e-05
ORF 1797	MSRYDPMDSCCCCGSGSGSamber	153	4e-05
ORF 1798	MLSamberKYDVMWHYYCGSGSGSamber	153	4e-05
ORF 1799	MFCMERLMSNQSCGSGSGSamber	153	4e-05
ORF 1800	MRDAWDLKLLMQCGSGSGSamber	153	4e-05
ORF 1801	MTTCMKQLMNCGSGSGSamber	153	4e-05
ORF 1802	MNHCLLTLMHCGSGSGSamber	153	4e-05
ORF 1803	MIDCLKKLMSCGSGSamber	153	4e-05
ORF 1804	MKACHRLRILMGCGSGSGSamber	152	4e-05
ORF 1805	MDTFYMCDCDCGSGSGSamber	152	4e-05
ORF 1806	MLNSVYDDMYLAYCGSGSGSamber	152	4e-05
ORF 1807	MGSYCLKRLMLCGSGSamber	152	4e-05
ORF 1808	MVSCSRLKQLMSCGSGSGSamber	152	4e-05
ORF 1809	MLNVPTDPMFLAYCGSGSGSamber	152	4e-05
ORF 1810	MSACIRNLMDCGSGSGSamber	152	4e-05
ORF 1811	MHNSVNDDMYLAYCGSGSGSamber	152	4e-05
ORF 1812	MCDCRLYRLMCGSGSGSamber	152	4e-05
ORF 1813	MNTIYCWRGLMKCGSGSGSamber	152	4e-05
ORF 1814	MVVCDLRSLMRNCGSGSGSamber	152	4e-05
ORF 1815	MVMPEHWLIIQCGSGSGSamber	152	4e-05
ORF 1816	MLNamberKYDVTWHYYCGSGSGSamber	152	4e-05
ORF 1817	MCNQCFKDLMLCGSGSGSamber	151	4e-05
ORF 1818	MLVCLRNLMKTCGSGSGSamber	151	4e-05
ORF 1819	MDCMLLDACTCGSGSGSamber	151	4e-05
ORF 1820	MIVCMKQLMNCGSGSGSamber	151	4e-05
ORF 1821	MNNCLKELMNCCHCGSGSamber	150	3e-05
ORF 1822	MSVCRLRSLMNCGSGSGSamber	150	3e-05
ORF 1823	MSECLLYTLMHECGSGSGSamber	150	3e-05
ORF 1824	MNHCLKNLMICGSGSGSamber	150	3e-05
ORF 1825	MRSCLFALMECGSGSGSamber	150	3e-05
ORF 1826	MYKSVRCFWNYCGSGSGSamber	150	3e-05
ORF 1827	MLMCIGNTCHCGSGSGSamber	150	3e-05
ORF 1828	MNACLKRMMKCGSGSGSamber	150	3e-05
ORF 1829	MRNKLCVLMHDCGSGSGSamber	150	3e-05
ORF 1830	MNVCLRAPMKSCGSGSGSamber	150	3e-05
ORF 1831	MIVCLKKIMECGSGSGSamber	150	3e-05
ORF 1832	MGDACLKNLMLMCGSGSGSamber	149	3e-05
ORF 1833	MNACLKSLMSTCGSGSGSamber	149	3e-05
ORF 1834	MNSCLSQLMRLCGSGSGSamber	149	3e-05
ORF 1835	MKKGVLWELMHCCGSGSGSamber	149	3e-05
ORF 1836	MKHCLLMKSIMCGSGSGSamber	149	3e-05
ORF 1837	MSICLKRLMRCGSGSGSamber	149	3e-05
ORF 1838	MTIRCYKNLMNCGSGSGSamber	148	3e-05
ORF 1839	MNVICQKMLMRCGSGSGSamber	148	3e-05
ORF 1840	MSYRCDLHNLMNCGSGSGSamber	148	3e-05
ORF 1841	MTERLCRLMSKCGSGSGSamber	148	3e-05
ORF 1842	MYKSVKCNYNYCGSGSGSamber	148	3e-05
ORF 1843	MKTNLWLLMHCGSGSGSamber	148	3e-05
ORF 1844	MSIHCQRLLMSCGSGSGSamber	148	3e-05
ORF 1845	MSIDRWKQLMSCGSGSGSamber	147	3e-05
ORF 1846	MDGCIKQLMNCGSGSGSamber	147	3e-05
ORF 1847	MLNSVNDDMYLANCGSGSGSamber	147	3e-05
ORF 1848	MNCRDLRSLMNCGSGSGSamber	147	3e-05
ORF 1849	MIDCSKRLMLCGSGSGSamber	147	3e-05
ORF 1850	MNVRLRALMKSCGSGSGSamber	146	3e-05
ORF 1851	MSSISCFKRLMHCGSGSGSamber	146	3e-05
ORF 1852	MHFCRLKSLMLCGSGSGSamber	146	3e-05
ORF 1853	MLCNRHWLLMHRCGSGSGSamber	146	3e-05
ORF 1854	MMICIWLIAAGSGSamber	146	3e-05
ORF 1855	MEQCLKamberLMRCGSGSGSamber	146	3e-05
ORF 1856	MNKCLADLMTCGSGSGSamber	146	3e-05
ORF 1857	MNPCLISLMSSHCGSGSGSamber	146	3e-05
ORF 1858	MGSDYCWKNLMRCGSGSGSamber	146	3e-05
ORF 1859	MLLCLKKLMNCGSGSGSamber	145	3e-05
ORF 1860	MFTHWCLMSKCGSGSGSamber	145	3e-05
ORF 1861	MDCNHRLFWLMHCGSGSGSamber	145	3e-05
ORF 1862	MKLCDLMRKKCGSGSGSamber	145	3e-05
ORF 1863	MRCLWRLMQSCGSGSGSamber	145	3e-05
ORF 1864	MDLCKLKCLMTYCGSGSGSamber	145	3e-05
ORF 1865	MKACDLYRLMHCGSGSGSamber	145	3e-05
ORF 1866	MICSRNLIELMACGSGSGSamber	145	3e-05
ORF 1867	MNKCLNVLMLCGSGSGSamber	145	3e-05
ORF 1868	MSCCLRLLMSCGSGSGSamber	145	3e-05
ORF 1869	MTWCSDIKRLMKCGSGSGSamber	145	3e-05
ORF 1870	MSDICLQNLMKHCGSGSGSamber	145	3e-05
ORF 1871	MLNSVNDDMYLAYSGSGSGSamber	144	3e-05
ORF 1872	MWGFYSRVMRCGSGRGSamber	144	3e-05
ORF 1873	MPPCLKKLMECGSGSGSamber	144	3e-05
ORF 1874	MISCLKRLMTECGSGSGSamber	144	3e-05
ORF 1875	MHHYGYNRGMNVCGSGSGSamber	144	3e-05
ORF 1876	MGYITKLKRLMSCGSGSGSamber	144	3e-05
ORF 1877	MLMPKNWLYRTCGSGSGSamber	144	3e-05
ORF 1878	MINNWQCKLLMTCGSGSGSamber	143	3e-05
ORF 1879	MVTCVRTLMNKCGSGSGSamber	143	3e-05
ORF 1880	MNRCVLALMKSCGSGSGSamber	143	3e-05
ORF 1881	MLNSVKDDMYLAYCGSGSGSamber	143	3e-05
ORF 1882	MRIYWCMCAYCGSGSGSamber	143	3e-05
ORF 1883	MGNKCLRMLMSCGSGSGSamber	143	3e-05
ORF 1884	MILCWRNLMKCGSGSGSamber	142	3e-05
ORF 1885	MVNCELKTLMHCGSGSamber	142	3e-05
ORF 1886	MNSCMRRLMACGSGSGSamber	142	3e-05
ORF 1887	MIVCMRGLMNCGSGSGSamber	142	3e-05
ORF 1888	MMSCLRTLMDNCGSGSGSamber	142	3e-05
ORF 1889	MLNCLKRMMKCGSGSGSamber	142	3e-05
ORF 1890	MNVCLRALMKSCGSDSGSamber	142	3e-05
ORF 1891	MVTamberRLYNLMHSCGSGSGSamber	142	3e-05
ORF 1892	MLTCARSLMRCGSGSGSamber	141	3e-05
ORF 1893	MNSCLYQLMSCGSGSGSamber	141	3e-05
ORF 1894	MKRCKDLMRWCGSGSGSamber	141	3e-05
ORF 1895	MLNAKGDTMFIIYCGSamber	141	3e-05
ORF 1896	MGIamberALRNLMSCGSGSGSamber	141	3e-05
ORF 1897	MNICLRRIMVCGSGSGSamber	141	3e-05
ORF 1898	MIMCASDLNNACYCGSGSGSamber	141	3e-05
ORF 1899	MLNAKDSMWTQYCGSGSGSamber	141	3e-05
ORF 1900	MWCTPGDKKCLMCGSGSGSamber	141	3e-05
ORF 1901	MSSCNLKKLMKGCGSGSGSamber	141	3e-05
ORF 1902	MLNAKGDTMFIIYCGSGNGSamber	140	3e-05
ORF 1903	MLRCLRNLMRCGSGSGSamber	140	3e-05
ORF 1904	MLNRVDamberMRRKYCGSGSGSamber	140	3e-05
ORF 1905	MHKCALamberGLMLCGSGSGSamber	140	3e-05
ORF 1906	MNRCLRNLMNCGSGSamber	140	3e-05
ORF 1907	MVKCLKKLMQSDYCGSGSGSamber	140	3e-05
ORF 1908	MEICDLRNLMCGSGSGSamber	140	3e-05
ORF 1909	MNSVICLRQLMYCGSGSGSamber	140	3e-05
ORF 1910	MVNCLKKLMHCGSGSamber	140	3e-05
ORF 1911	MVKCLKKLMQSNYCGSGSamber	140	3e-05
ORF 1912	MYCMFCDSVFTCGSGSGSamber	140	3e-05
ORF 1913	MIACLKRLMHVCGSGSGSamber	140	3e-05
ORF 1914	MINCLRKLMYRCGSGSGSamber	140	3e-05
ORF 1915	MIVCSRKLMKNSCGSGSGSamber	140	3e-05
ORF 1916	MNRCAYNLMHNCGSGSGSamber	140	3e-05
ORF 1917	MNACLRLMMHESCGSGSGSamber	139	3e-05
ORF 1918	MLNAKGDTMFIIYCGSGGGSamber	139	3e-05
ORF 1919	MLVCARNLMRCGSGSGSamber	139	3e-05
ORF 1920	MLNAKGDAMFIIYCGSGSGSamber	139	3e-05
ORF 1921	MNERLCILMECGSGSGSamber	139	3e-05
ORF 1922	MVSCLKAIMKCGSGSGSamber	139	3e-05
ORF 1923	MNVCLRALMKSCDSGSGSamber	139	3e-05
ORF 1924	MNKCLISLMNCGGGSGSamber	139	3e-05
ORF 1925	MPMRNDWWSIQCGSGSGSamber	139	3e-05
ORF 1926	MYECamberLIRLMNCGSGSGSamber	139	3e-05
ORF 1927	MNKCLISLMNCGSSSGSamber	139	3e-05
ORF 1928	MSSICLYSLMNCGSGSGSamber	138	3e-05
ORF 1929	MSKCGMYSLMHSCGSGSGSamber	138	3e-05
ORF 1930	MCIMAVNYRRNCGSGSGSamber	138	3e-05
ORF 1931	MLNochreKYDVMWHYYCGSGSGSamber	137	3e-05
ORF 1932	MNCMTGFCTCNCGSGSGSamber	137	3e-05
ORF 1933	MFPCLRKLMKCGSGSGSamber	137	3e-05
ORF 1934	MQVNCSLYRLMRCGSGSGSamber	137	3e-05
ORF 1935	MLNAKGDTMLIIYCGSGSGSamber	137	3e-05
ORF 1936	MNTCLKVIMNCGSGSGSamber	137	3e-05
ORF 1937	MNVCLRALMKSCSSGSGSamber	137	3e-05
ORF 1938	MLKSVNDDMYLAYCGSGSGSamber	137	3e-05
ORF 1939	MDVLKRYCDLMRCGSGSGSamber	137	3e-05
ORF 1940	MKTCLFRLMWENCGSGSGSamber	137	3e-05
ORF 1941	MSNECLRamberLMSCGSGSGSamber	137	3e-05
ORF 1942	MSECLKKLMNTKCGSGSGSamber	137	3e-05
ORF 1943	MLKCLRRIMTCGSGSGSamber	137	3e-05
ORF 1944	MLVCLKEMMNCGSGSGSamber	136	3e-05
ORF 1945	MQLCLRELMTNCGSGSGSamber	136	3e-05
ORF 1946	MPTCRLYamberLMHCGSGSGSamber	136	3e-05
ORF 1947	MNSCLMELMRCGSGSGSamber	136	3e-05
ORF 1948	MRCYHDWKALMYCGSGSGSamber	136	3e-05
ORF 1949	MLVCLRQLMDCGSGSGSamber	136	3e-05
ORF 1950	MNGCLRQIMLCGSGSGSamber	136	3e-05
ORF 1951	MLNAKGDTMFIIYCGSSSGSamber	136	3e-05
ORF 1952	MNICRLKKLMKYGSGSGSamber	136	3e-05
ORF 1953	MTNCMWRLMRCGSGSGSamber	135	3e-05
ORF 1954	MLNSVNDDMYMAYCGSGSGSamber	135	3e-05
ORF 1955	MTRCLKTLMCNCGSGSGSamber	135	3e-05
ORF 1956	MDHCLKSLMSCGSGSGSamber	135	3e-05
ORF 1957	MHNCQLNYLMRCGSGSGSamber	135	3e-05
ORF 1958	MNSRLWCLMHSCGSGSGSamber	135	3e-05
ORF 1959	MVKCYRNWMNSHCGSGSGSamber	135	3e-05
ORF 1960	MSMPYNWLRIQCGSGSGSamber	134	3e-05
ORF 1961	MVYCLKKLMDCGSGSGSamber	134	3e-05
ORF 1962	MTHCLRALMLCGSGSGSamber	134	3e-05
ORF 1963	MMPVDWQNRQCGSGSGSamber	134	3e-05
ORF 1964	MMIRCLRDLMNCGSGSGSamber	134	3e-05
ORF 1965	MVCSFRLKELMTKCGSGSGSamber	134	3e-05
ORF 1966	MKTCDRFKLLMSCGSGSGSamber	134	3e-05
ORF 1967	MCDSCLRSLMNRCGSGSGSamber	134	3e-05
ORF 1968	MLDCMamberRLMNCGSGSGSamber	134	3e-05
ORF 1969	MSLCLKLLMQNCGSGSGSamber	134	3e-05
ORF 1970	MYRCLMQSCTCGSGSGSamber	134	3e-05
ORF 1971	MIACLRKLMSSSCGSGSGSamber	134	3e-05
ORF 1972	MVMCMKamberLMLSCGSGSGSamber	134	3e-05
ORF 1973	MVESTMCTRCFCGSGSGSamber	133	3e-05
ORF 1974	MARNLRCLMDCGSGSGSamber	133	3e-05
ORF 1975	MSIDCLRRIMRCGSGSGSamber	133	3e-05
ORF 1976	MNVCLRALMKSCGSGGGSamber	133	3e-05
ORF 1977	MITRLCSLMRSCGSGSGSamber	133	3e-05
ORF 1978	MNCYTLRSLMSCGSGSGSamber	133	3e-05
ORF 1979	MGSMWCLMHSCGSGSGSamber	133	3e-05
ORF 1980	MLNLYDSMYWHYCGSGSGSamber	133	3e-05
ORF 1981	MSTYCLSSLMRCGSGSGSamber	132	3e-05
ORF 1982	MRDDMLCWACRCGSGSGSamber	132	3e-05
ORF 1983	MKQRICVLMSCGSGSGSamber	132	3e-05
ORF 1984	MMACLKKVMKDCGSGSGSamber	132	3e-05
ORF 1985	MHNCLFALMRSNCGSGSGSamber	132	3e-05
ORF 1986	MRLCDLRMIMNCGSGSGSamber	132	3e-05
ORF 1987	MSICLKRLMQCGSamber	132	3e-05
ORF 1988	MTKCKSLMHHDCGSGSGSamber	132	3e-05
ORF 1989	MKNFVYMGDIRLSCGSGSGRamber	132	3e-05
ORF 1990	MDAMCMNCVCGSGSGSamber	132	3e-05
ORF 1991	MESCLKKLMSCGSGSGSamber	132	3e-05
ORF 1992	MIRCKNLMRNNPCGSGSGSamber	132	3e-05
ORF 1993	MLNamberKYDVMWHYYCGSGSSSamber	132	3e-05
ORF 1994	MNKCITTLMRCGSGSGSamber	131	3e-05
ORF 1995	MTRCFTLKDLMLCGSGSGSamber	131	3e-05
ORF 1996	MDTDMCLKSIMNCGSGSGSamber	131	3e-05
ORF 1997	MIPCWRDLMECGSGSGSamber	131	3e-05
ORF 1998	MVNRLCELMNCGSGSGSamber	131	3e-05
[truncated: 239,064+ more rows]

## Sheet: R5
selection round # 5	Total Reads #1895480
	Peptide sequence	Number of Reads	Proportion of library reads
ORF 1	MLNSVNDDMYLAYCGSGSGSamber	613048	0.32343
ORF 2	MLNamberKYDVMWHYYCGSGSGSamber	199351	0.10517
ORF 3	MKNFVYMGDIRLSCGSGSGSamber	183753	0.09694
ORF 4	MLNAKGDTMFIIYCGSGSGSamber	101018	0.05329
ORF 5	MLNHYQDPMYQLYCGSGSGSamber	57538	0.03036
ORF 6	MWGFYSRVMRCGSGSGSamber	53755	0.02836
ORF 7	MLNVPTDPMFLVYCGSGSGSamber	29313	0.01546
ORF 8	MNICRLKKLMKCGSGSGSamber	23307	0.0123
ORF 9	MNVCLRALMKSCGSGSGSamber	13045	0.00688
ORF 10	MNKCLISLMNCGSGSGSamber	10424	0.0055
ORF 11	MCLLMGTKRFYCGSGSGSamber	8968	0.00473
ORF 12	MWYTYADLMDYCGSGSGSamber	8659	0.00457
ORF 13	MKYMRLVNGVLFSCGSGSGSamber	8341	0.0044
ORF 14	MLNRESDLMYQIYCGSGSGSamber	7601	0.00401
ORF 15	MNVCLKSLMANCGSGSGSamber	6592	0.00348
ORF 16	MSVCRLRNLMNCGSGSGSamber	6514	0.00344
ORF 17	MIACLRKLMSNSCGSGSGSamber	5947	0.00314
ORF 18	MNNCLKELMNCCHCGSGSGSamber	5895	0.00311
ORF 19	MSICLKRLMQCGSGSGSamber	5069	0.00267
ORF 20	MLECLKKLMNTKCGSGSGSamber	4706	0.00248
ORF 21	MVKCLKKLMQSNYCGSGSGSamber	4577	0.00241
ORF 22	MLNSVNDDMYLAYCGSGSamber	4499	0.00237
ORF 23	MLNRVNDDMYLAYCGSGSGSamber	4324	0.00228
ORF 24	MILCTKKLMSCGSGSGSamber	4221	0.00223
ORF 25	MIVCLRKLMKNSCGSGSGSamber	4165	0.0022
ORF 26	MNSCKLKALMLCGSGSGSamber	4064	0.00214
ORF 27	MVTCLKRLMNCGSGSGSamber	3519	0.00186
ORF 28	MLNRVDamberMRQKYCGSGSGSamber	3439	0.00181
ORF 29	MNSCLHTLMHSCGSGSGSamber	3336	0.00176
ORF 30	MNSCLKSLMKCGSGSGSamber	3320	0.00175
ORF 31	MNMCLKELMHCGSGSGSamber	3264	0.00172
ORF 32	MMNIAYDamberMWNNYCGSGSGSamber	3171	0.00167
ORF 33	MVNCLKKLMHCGSGSGSamber	3168	0.00167
ORF 34	MSNVCLRELMNCGSGSGSamber	3154	0.00166
ORF 35	MVNCELKTLMHCGSGSGSamber	2997	0.00158
ORF 36	MYECELKSLMHCGSGSGSamber	2890	0.00152
ORF 37	MIVCLKRLMSHCGSGSGSamber	2766	0.00146
ORF 38	MNRCLRNLMNCGSGSGSamber	2660	0.0014
ORF 39	MLNIRNSYMWDNYCGSGSGSamber	2634	0.00139
ORF 40	MLNNVNDDMYLAYCGSGSGSamber	2485	0.00131
ORF 41	MESCLKKLMNCGSGSGSamber	2476	0.00131
ORF 42	MCLLMGSKKFFCGSGSGSamber	2435	0.00128
ORF 43	MNRCLRALMKNCGSGSGSamber	2349	0.00124
ORF 44	MNECLKGLMRSCGSGSGSamber	2317	0.00122
ORF 45	MIRCLKRLMNCGSGSGSamber	2282	0.0012
ORF 46	MDICLRNLMNCGSGSGSamber	2153	0.00114
ORF 47	MIDCLKKLMSCGSGSGSamber	2113	0.00111
ORF 48	MMDCFNPDAICFCGSGSGSamber	2077	0.0011
ORF 49	MNCFDPNMRHLCGSGSGSamber	2068	0.00109
ORF 50	MKKFVYMGDIRLSCGSGSGSamber	2030	0.00107
ORF 51	MRKCLYLLMHSCGSGSGSamber	1989	0.00105
ORF 52	MLNSVNDDMYLAYCGNGSGSamber	1987	0.00105
ORF 53	MLNCLRNLMNSCGSGSGSamber	1985	0.00105
ORF 54	MKSMCADWLIRQCGSGSGSamber	1983	0.00105
ORF 55	MNACLKRLMKCGSGSGSamber	1952	0.00103
ORF 56	MLNRYQDPMYQLYCGSGSGSamber	1834	0.00097
ORF 57	MNPMPTNWLSKQCGSGSGSamber	1800	0.00095
ORF 58	MHSCKLFELMHKCGSGSGSamber	1754	0.00093
ORF 59	MLNSVNDDMYLAYCGSSSGSamber	1750	0.00092
ORF 60	MVNCLKSLMNCGSGSGSamber	1748	0.00092
ORF 61	MGSYCLKRLMLCGSGSGSamber	1737	0.00092
ORF 62	MLNSVNDVMYLAYCGSGSGSamber	1697	0.0009
ORF 63	MFDDTMDMLTVGCGSGSGSamber	1681	0.00089
ORF 64	MLNSVNDDMYLAYCGSGSDSamber	1653	0.00087
ORF 65	MLNamberKYDVMWHYYCGSGSamber	1635	0.00086
ORF 66	MDVCLLKSLMNCGSGSGSamber	1598	0.00084
ORF 67	MWFTNFMEFEACGSGSGSamber	1594	0.00084
ORF 68	MNIEYMCYCMCGSGSGSamber	1589	0.00084
ORF 69	MLNSVNDDMYLAYCGGGSGSamber	1575	0.00083
ORF 70	MNHLCNLKQLMKCGSGSGSamber	1549	0.00082
ORF 71	MSVCLKTLMKKCGSGSGSamber	1524	0.0008
ORF 72	MWKCDLKSLMNCGSGSGSamber	1519	0.0008
ORF 73	MTKTLMNGLLSCGSGSGSamber	1502	0.00079
ORF 74	MGNVCLKRLMYCGSGSGSamber	1487	0.00078
ORF 75	MLNSVNDGMYLAYCGSGSGSamber	1486	0.00078
ORF 76	MGDIRLSCGSGSGSamber	1472	0.00078
ORF 77	MLNSVNDDMYLAYCGSGSSSamber	1461	0.00077
ORF 78	MRNCYLKELMKPCGSGSGSamber	1451	0.00077
ORF 79	MLNSVNDDMYLAYCGSGNGSamber	1449	0.00076
ORF 80	MLNSVNDDMYLAYCDSGSGSamber	1441	0.00076
ORF 81	MLNQKYDVMWHYYCGSGSGSamber	1429	0.00075
ORF 82	MLNSANDDMYLAYCGSGSGSamber	1426	0.00075
ORF 83	MKNFVYMGDVRLSCGSGSGSamber	1425	0.00075
ORF 84	MLNSVNDDMYLTYCGSGSGSamber	1411	0.00074
ORF 85	MKNFVYMGDIRLSCGSGSamber	1387	0.00073
ORF 86	MLNLPNSHMWTVYCGSGSGSamber	1364	0.00072
ORF 87	MRQCLKLKALMNCGSGSGSamber	1347	0.00071
ORF 88	MLNSVDDDMYLAYCGSGSGSamber	1325	0.0007
ORF 89	MLNSVNDEMYLAYCGSGSGSamber	1314	0.00069
ORF 90	MLNSVNDDMYLAYCGSDSGSamber	1309	0.00069
ORF 91	MNSCLRTLMHSCGSGSGSamber	1284	0.00068
ORF 92	MLNSVNDDMYLVYCGSGSGSamber	1283	0.00068
ORF 93	MLNSVNDDMYSAYCGSGSGSamber	1271	0.00067
ORF 94	MLNSVNDDMYLAYCGSGGGSamber	1269	0.00067
ORF 95	MNECIRKLMKCGSGSGSamber	1267	0.00067
ORF 96	MLNSVNDDMYLAYCGSamber	1260	0.00066
ORF 97	MDKCRLKSLMNCGSGSGSamber	1257	0.00066
ORF 98	MLNSVNDDMYLAYCSSGSGSamber	1252	0.00066
ORF 99	MMCDLRLKRLMKCGSGSGSamber	1251	0.00066
ORF 100	MTYVSADLMNYCGSGSGSamber	1247	0.00066
ORF 101	MLNSVNDDMYLAYRGSGSGSamber	1228	0.00065
ORF 102	MNDCLFDLMHCGSGSGSamber	1198	0.00063
ORF 103	MLNSVNDNMYLAYCGSGSGSamber	1197	0.00063
ORF 104	MMGSRLYCLMHNCGSGSGSamber	1191	0.00063
ORF 105	MYYADVDLMNYCGSGSGSamber	1177	0.00062
ORF 106	MGICLKRLMRCGSGSGSamber	1162	0.00061
ORF 107	MDVCLKTLMDCGSGSGSamber	1156	0.00061
ORF 108	MTSMPKNWLSVICGSGSGSamber	1129	0.0006
ORF 109	MLNSINDDMYLAYCGSGSGSamber	1126	0.00059
ORF 110	MWTNDDMCTYFVCGSGSGSamber	1110	0.00059
ORF 111	MIKCLKRLMRSCGSGSGSamber	1089	0.00057
ORF 112	MDDICNLKILMHCGSGSGSamber	1082	0.00057
ORF 113	MNGCLKALMHCGSGSGSamber	1059	0.00056
ORF 114	MLNSVNDDTYLAYCGSGSGSamber	1049	0.00055
ORF 115	MIECLKELMDQCGSGSGSamber	1040	0.00055
ORF 116	MNMTLMNGKLLCGSGSGSamber	1031	0.00054
ORF 117	MKYMIVDRPYLMSCGSGSGSamber	1005	0.00053
ORF 118	MNLCMKRLMNCGSGSGSamber	1001	0.00053
ORF 119	MDVCDLRNLMLCGSGSGSamber	986	0.00052
ORF 120	MPNSVNDDMYLAYCGSGSGSamber	973	0.00051
ORF 121	MSTKCLKRLMNKCGSGSGSamber	968	0.00051
ORF 122	MLNSVNDDMYLAYFGSGSGSamber	967	0.00051
ORF 123	MLNIVNDDMYLAYCGSGSGSamber	943	0.0005
ORF 124	MLNGVNDDMYLAYCGSGSGSamber	933	0.00049
ORF 125	MLNamberKYDAMWHYYCGSGSGSamber	930	0.00049
ORF 126	MRKYLYMKTHLFSCGSGSGSamber	912	0.00048
ORF 127	MCSMTLPNRCCGSGSGSamber	908	0.00048
ORF 128	MKVCLRDLMRCGSGSGSamber	898	0.00047
ORF 129	MLNTLRTMISRYCGSGSGSamber	894	0.00047
ORF 130	MNLCLIRLMKCGSGSGSamber	893	0.00047
ORF 131	MMPKNWLSKQCGSGSGSamber	883	0.00047
ORF 132	MRNFVYMGDIRLSCGSGSGSamber	881	0.00046
ORF 133	MDHFCLYRLMHDCGSGSGSamber	881	0.00046
ORF 134	MLNSVNDDMYLAYCGSGRGSamber	878	0.00046
ORF 135	MLNLKYDVMWHYYCGSGSGSamber	864	0.00046
ORF 136	MDRCLKGLMSRCGSGSGSamber	862	0.00045
ORF 137	MTVCLKDLMQCGSGSGSamber	854	0.00045
ORF 138	MLNSVNDDMYLAYYGSGSGSamber	852	0.00045
ORF 139	MLNAKGDTMFIIYCGSGSamber	843	0.00044
ORF 140	MLNSVNDDMHLAYCGSGSGSamber	837	0.00044
ORF 141	MLNSVNDDMYLAYCGRGSGSamber	829	0.00044
ORF 142	MNLCLKQLMYCGSGSGSamber	815	0.00043
ORF 143	MLQCLKKLMSNDCGSGSGSamber	813	0.00043
ORF 144	MNLCRLKHLMSQCGSGSGSamber	810	0.00043
ORF 145	MLNSVNDDMYLAHCGSGSGSamber	809	0.00043
ORF 146	MNICKLKRLMLHCGSGSGSamber	808	0.00043
ORF 147	MYDCNLKTLMACGSGSGSamber	787	0.00042
ORF 148	MSVCLKSLMLSCGSGSGSamber	766	0.0004
ORF 149	MLNSVNGDMYLAYCGSGSGSamber	766	0.0004
ORF 150	MDVCMLRKLMDCGSGSGSamber	756	0.0004
ORF 151	MIGCLKNLMANCGSGSGSamber	755	0.0004
ORF 152	MLNSVSDDMYLAYCGSGSGSamber	740	0.00039
ORF 153	MSSCLKKLMWCGSGSGSamber	733	0.00039
ORF 154	MLNSVNDDMYLAYCGCGSGSamber	732	0.00039
ORF 155	MLNamberKYDVMWRYYCGSGSGSamber	720	0.00038
ORF 156	MNKCLLSLMNCGSGSGSamber	718	0.00038
ORF 157	MNDCLKSLMLCGSGSGSamber	715	0.00038
ORF 158	MTDDCLRRLMSHCGSGSGSamber	714	0.00038
ORF 159	MYDCDLRILMKCGSGSGSamber	714	0.00038
ORF 160	MTECLRELMKCGSGSGSamber	703	0.00037
ORF 161	MSSCLKHLMRNCGSGSGSamber	702	0.00037
ORF 162	MVTCLKKLMSCGSGSGSamber	702	0.00037
ORF 163	MLNamberKYDVMWHYYCGNGSGSamber	701	0.00037
ORF 164	MLNSVNDDIYLAYCGSGSGSamber	679	0.00036
ORF 165	MLNSVNDDMYLSYCGSGSGSamber	667	0.00035
ORF 166	MLRCLKKLMDRCGSGSGSamber	658	0.00035
ORF 167	MLNINDVMREYYCGSGSGSamber	657	0.00035
ORF 168	MRGIIMDTYFYKCGSGSGSamber	656	0.00035
ORF 169	MNSCLKYLMNCGSGSGSamber	652	0.00034
ORF 170	MKYMRLVNGVLLSCGSGSGSamber	637	0.00034
ORF 171	MNSCLIRLMKCGSGSGSamber	635	0.00034
ORF 172	MLNSVNDDMYLAYopalGSGSGSamber	624	0.00033
ORF 173	MLNamberKYDVMRHYYCGSGSGSamber	622	0.00033
ORF 174	MLNSVNDDVYLAYCGSGSGSamber	620	0.00033
ORF 175	MNVCLKSLMLCGSGSGSamber	617	0.00033
ORF 176	MINSVNDDMYLAYCGSGSGSamber	615	0.00032
ORF 177	MLNSVNDDMYLAYCCSGSGSamber	606	0.00032
ORF 178	MLNamberRYDVMWHYYCGSGSGSamber	605	0.00032
ORF 179	MDLCKLRHLMNSCGSGSGSamber	604	0.00032
ORF 180	MDCKDETCIDFMCGSGSGSamber	604	0.00032
ORF 181	MCYQDEFVCLMKICGSGSGSamber	600	0.00032
ORF 182	MTDCRLWNLMNCGSGSGSamber	599	0.00032
ORF 183	MLSSVNDDMYLAYCGSGSGSamber	599	0.00032
ORF 184	MMACLKKLMRTNCGSGSGSamber	599	0.00032
ORF 185	MKNFVYMGDIRLPCGSGSGSamber	594	0.00031
ORF 186	MLNRKDDamberMFMNYCGSGSGSamber	594	0.00031
ORF 187	MRRFVMMKEIAFRCGSGSGSamber	590	0.00031
ORF 188	MVSCLKKLMQCGSGSGSamber	581	0.00031
ORF 189	MKSFVYMGDIRLSCGSGSGSamber	580	0.00031
ORF 190	MNEYYMCDCECGSGSGSamber	576	0.0003
ORF 191	MMPQDWLDRINCGSGSGSamber	572	0.0003
ORF 192	MLNSVNDDMYamberAYCGSGSGSamber	570	0.0003
ORF 193	MDNISCWKLLMRCGSGSGSamber	566	0.0003
ORF 194	MLNSVNDDMYFAYCGSGSGSamber	562	0.0003
ORF 195	MLNamberKYDVMWHHYCGSGSGSamber	559	0.00029
ORF 196	MTTCLRKLMQCGSGSGSamber	558	0.00029
ORF 197	MSLCLRDLMNCGSGSGSamber	554	0.00029
ORF 198	MLNamberKYDVMWHYYCGSSSGSamber	550	0.00029
ORF 199	MLNSVNDDMYLAYCGSGSGGamber	548	0.00029
ORF 200	MNCRDLRNLMNCGSGSGSamber	546	0.00029
ORF 201	MLNamberKYDVMWHYYCGSGSDSamber	545	0.00029
ORF 202	MNPCLKQLMHCGSGSGSamber	544	0.00029
ORF 203	MNNCLLSLMRCGSGSGSamber	520	0.00027
ORF 204	MVACLKKLMTCKPCGSGSGSamber	519	0.00027
ORF 205	MNACLRELMKTCGSGSGSamber	517	0.00027
ORF 206	MKMCLKSLMQCGSGSGSamber	515	0.00027
ORF 207	MLNamberKYDVMWHYYCGSGNGSamber	515	0.00027
ORF 208	MKNFVYMGDIRLSCGNGSGSamber	513	0.00027
ORF 209	MLNamberKYDVMWHYYFGSGSGSamber	513	0.00027
ORF 210	METCLKNLMYCGSGSGSamber	513	0.00027
ORF 211	MLNamberKHDVMWHYYCGSGSGSamber	513	0.00027
ORF 212	MNVCLKVLMTCGSGSGSamber	511	0.00027
ORF 213	MKPLMFGKLKCGSGSGSamber	510	0.00027
ORF 214	MKNFVYMGDIRLSCGSSSGSamber	509	0.00027
ORF 215	MLNSVNEDMYLAYCGSGSGSamber	509	0.00027
ORF 216	MLNSVNDDMYLDYCGSGSGSamber	508	0.00027
ORF 217	MDLCLKKLMAKCGSGSGSamber	508	0.00027
ORF 218	MNACLLRLMRNKCGSGSGSamber	504	0.00027
ORF 219	MNRCLIDLMRNCGSGSGSamber	501	0.00026
ORF 220	MVRCLRTLMDCGSGSGSamber	500	0.00026
ORF 221	MLICLKKLMHRNSCGSGSGSamber	499	0.00026
ORF 222	MNTCMKNLMRKCGSGSGSamber	497	0.00026
ORF 223	MDILCLKRLMNCGSGSGSamber	492	0.00026
ORF 224	MKNFVYMGDIRLSCGSGNGSamber	491	0.00026
ORF 225	MKNFVYMGDIRLSCSSGSGSamber	490	0.00026
ORF 226	MLNKKYDVMWHYYCGSGSGSamber	489	0.00026
ORF 227	MLNamberEYDVMWHYYCGSGSGSamber	488	0.00026
ORF 228	MLNSVNDDMYLACCGSGSGSamber	481	0.00025
ORF 229	MLNSVNDDMYMAYCGSGSGSamber	479	0.00025
ORF 230	MLNSVNDDMYLAYCGSGSCSamber	478	0.00025
ORF 231	MVDCLRKLMSCGSGSGSamber	475	0.00025
ORF 232	MKNFVYMGDIRLSCGGGSGSamber	475	0.00025
ORF 233	MLNSVNDDMCLAYCGSGSGSamber	473	0.00025
ORF 234	MLNSVNYDMYLAYCGSGSGSamber	471	0.00025
ORF 235	MNLCLIRLMHCGSGSGSamber	470	0.00025
ORF 236	MLDSVNDDMYLAYCGSGSGSamber	468	0.00025
ORF 237	MRICLFDLMHRCGSGSGSamber	467	0.00025
ORF 238	MKVCLKRLMHSCGSGSGSamber	464	0.00024
ORF 239	MTLCLRKLMKCGSGSGSamber	464	0.00024
ORF 240	MKNFVYMGVIRLSCGSGSGSamber	460	0.00024
ORF 241	MMTCLKKLMHCGSGSGSamber	460	0.00024
ORF 242	MQACLKSLMQCGSGSGSamber	459	0.00024
ORF 243	MVSCLKEIMRCGSGSGSamber	457	0.00024
ORF 244	MSRLYRLMHCCGSGSGSamber	456	0.00024
ORF 245	MLNamberKYDVMWHYYCGSDSGSamber	453	0.00024
ORF 246	MNGCLamberKLMVCGSGSGSamber	453	0.00024
ORF 247	MVKCLKELMRCGSGSGSamber	452	0.00024
ORF 248	MNICLKKLMCGSGSGSamber	450	0.00024
ORF 249	MKNFVYMGDIRLSCGSamber	449	0.00024
ORF 250	MLNamberKYDVMWHYYCGSGSSSamber	449	0.00024
ORF 251	MTTCALKTLMNCGSGSGSamber	445	0.00023
ORF 252	MNNFVYMGDIRLSCGSGSGSamber	444	0.00023
ORF 253	MLNHYQDPMYQLYCGSGSamber	444	0.00023
ORF 254	MLNamberKYDVMWHYYCDSGSGSamber	443	0.00023
ORF 255	MTLCDLRSLMNCGSGSGSamber	443	0.00023
ORF 256	MLNamberKYDVMWHYYCGSGGGSamber	438	0.00023
ORF 257	MKNFVYMGDIRLSCGSGSDSamber	438	0.00023
ORF 258	MKNFVYMGDIRLSCGSGSSSamber	437	0.00023
ORF 259	MLNSVNDDMYLAYCVSGSGSamber	437	0.00023
ORF 260	MKNFVYMGDIRLSCDSGSGSamber	436	0.00023
ORF 261	MTGCLKKLMKHCGSGSGSamber	435	0.00023
ORF 262	MNDCIRRLMLCGSGSGSamber	434	0.00023
ORF 263	MKNFVYMGDIRLSCGSGGGSamber	432	0.00023
ORF 264	MKGYLLMNHVRFECGSGSGSamber	431	0.00023
ORF 265	MLKSVNDDMYLAYCGSGSGSamber	429	0.00023
ORF 266	MLNamberKYDVMWHYYCGGGSGSamber	428	0.00023
ORF 267	MLNAKGDAMFIIYCGSGSGSamber	428	0.00023
ORF 268	MLNamberKYDVMWHYYCGSamber	425	0.00022
ORF 269	MWTSDEMLSFYRCGSGSGSamber	424	0.00022
ORF 270	MLNSVNDDMYLAYCGSGCGSamber	423	0.00022
ORF 271	MKNFVYMGGIRLSCGSGSGSamber	420	0.00022
ORF 272	MLNSFNDDMYLAYCGSGSGSamber	419	0.00022
ORF 273	MVHCLKNLMKCGSGSGSamber	419	0.00022
ORF 274	MNQCIKRLMLSCGSGSGSamber	418	0.00022
ORF 275	MGSDFCYKKLMDCGSGSGSamber	417	0.00022
ORF 276	MNRCLHRLMNCGSGSGSamber	417	0.00022
ORF 277	MNVCLKNLMHVCGSGSGSamber	407	0.00021
ORF 278	MFNSVNDDMYLAYCGSGSGSamber	406	0.00021
ORF 279	MENFVYMGDIRLSCGSGSGSamber	406	0.00021
ORF 280	MWYTNADLMDYCGSGSGSamber	405	0.00021
ORF 281	MNYCLLKLMQCGSGSGSamber	404	0.00021
ORF 282	MWGFYSRVMRCGSGSamber	402	0.00021
ORF 283	MILCLRSLMKKCGSGSGSamber	401	0.00021
ORF 284	MHRCLKKLMQCGSGSGSamber	401	0.00021
ORF 285	MKNFVYMGDIRLSCGSDSGSamber	400	0.00021
ORF 286	MKNFVYMGEIRLSCGSGSGSamber	399	0.00021
ORF 287	MQLCLKKLMRNCGSGSGSamber	398	0.00021
ORF 288	MNGCMKRLMNCGSGSGSamber	394	0.00021
ORF 289	MIVCTKRLMHCGSGSGSamber	394	0.00021
ORF 290	MPMRDSWLTKQCGSGSGSamber	392	0.00021
ORF 291	MIWCTKKLMSCGSGSGSamber	391	0.00021
ORF 292	MLNamberKYDVMWHYYCSSGSGSamber	389	0.00021
ORF 293	MNGCLKALMFCGSGSGSamber	387	0.0002
ORF 294	MLNAKGDTMFITYCGSGSGSamber	385	0.0002
ORF 295	MKNFVHMGDIRLSCGSGSGSamber	385	0.0002
ORF 296	MSNCKLRSLMKCGSGSGSamber	385	0.0002
ORF 297	MTYCLRKLMNCGSGSGSamber	384	0.0002
ORF 298	MLRCMKKLMDCGSGSGSamber	383	0.0002
ORF 299	MLNAEGDTMFIIYCGSGSGSamber	382	0.0002
ORF 300	MLNSDNDDMYLAYCGSGSGSamber	380	0.0002
ORF 301	MAPCLKKLMSCGSGSGSamber	378	0.0002
ORF 302	MAKCLKKLMVCGSGSGSamber	376	0.0002
ORF 303	MKNLVYMGDIRLSCGSGSGSamber	372	0.0002
ORF 304	MTLCLRDLMQCGSGSGSamber	371	0.0002
ORF 305	MIRCMKLLMSCGSGSGSamber	371	0.0002
ORF 306	MIKCLRTLMKSCGSGSGSamber	369	0.00019
ORF 307	MLNHFQDPMYQLYCGSGSGSamber	369	0.00019
ORF 308	MLNSVNNDMYLAYCGSGSGSamber	367	0.00019
ORF 309	MTHCAKLRVLMNCGSGSGSamber	365	0.00019
ORF 310	MKNFVYMGDIRLSRGSGSGSamber	365	0.00019
ORF 311	MNTCLTRLMQCGSGSGSamber	365	0.00019
ORF 312	MLNamberKYDVMWHYYRGSGSGSamber	365	0.00019
ORF 313	MLNAKGDTMFIIYCGNGSGSamber	363	0.00019
ORF 314	MCYQDEFACLMKICGSGSGSamber	362	0.00019
ORF 315	MLNSVNDDMYLAYSGSGSGSamber	361	0.00019
ORF 316	MNLCLRRLMNCGSGSGSamber	361	0.00019
ORF 317	MKNFVYMGDIRLSFGSGSGSamber	361	0.00019
ORF 318	MKNFVYMGDTRLSCGSGSGSamber	359	0.00019
ORF 319	MSDTMCMDDACTCGSGSGSamber	358	0.00019
ORF 320	MLNSVNDDMYLANCGSGSGSamber	356	0.00019
ORF 321	MANCLKALMKDCGSGSGSamber	354	0.00019
ORF 322	MLNochreKYDVMWHYYCGSGSGSamber	351	0.00019
ORF 323	MNLCIKHLMDCGSGSGSamber	350	0.00018
ORF 324	MAMPKNWLEIVCGSGSGSamber	348	0.00018
ORF 325	MGLTLRRRYTYAochreamber	343	0.00018
ORF 326	MLNSVNDAMYLAYCGSGSGSamber	343	0.00018
ORF 327	MGochreLochreEGDIHMLNSVNDDMYLAYCGSGSGSamber	340	0.00018
ORF 328	MRNCamberLKSLMDCGSGSGSamber	340	0.00018
ORF 329	MNHCIKELMNRCGSGSGSamber	339	0.00018
ORF 330	MWTDDSMTKLKTCGSGSGSamber	339	0.00018
ORF 331	MFWYDamberKMRRDICGSGSGSamber	338	0.00018
ORF 332	MSNamberKYDVMWHYYCGSGSGSamber	330	0.00017
ORF 333	MLNSVNDDMNLAYCGSGSGSamber	328	0.00017
ORF 334	MLNamberKYDVTWHYYCGSGSGSamber	328	0.00017
ORF 335	MLNSVNDYMYLAYCGSGSGSamber	327	0.00017
ORF 336	MKNFAYMGDIRLSCGSGSGSamber	326	0.00017
ORF 337	MKNCLRSLMNCGSGSGSamber	325	0.00017
ORF 338	MLNYKYDVMWHYYCGSGSGSamber	325	0.00017
ORF 339	MLNHYQDLMYQLYCGSGSGSamber	323	0.00017
ORF 340	MKNCLKELMNCGSGSGSamber	322	0.00017
ORF 341	MLNTKGDTMFIIYCGSGSGSamber	321	0.00017
ORF 342	MLNamberKYDIMWHYYCGSGSGSamber	320	0.00017
ORF 343	MKNSVYMGDIRLSCGSGSGSamber	319	0.00017
ORF 344	MVYCMKKLMDCGSGSGSamber	318	0.00017
ORF 345	MLNAKGDTMFIIYCGSSSGSamber	317	0.00017
ORF 346	MLNTLDFMKDRYCGSGSGSamber	316	0.00017
ORF 347	MHNSVNDDMYLAYCGSGSGSamber	316	0.00017
ORF 348	MRTCSLKSLMFCGSGSGSamber	314	0.00017
ORF 349	MLSCWRSLMHDCGSGSGSamber	312	0.00016
ORF 350	MSDQCLKRLMQCGSGSGSamber	311	0.00016
ORF 351	MNVCLRSLMKECGSGSGSamber	310	0.00016
ORF 352	MKNFVYTGDIRLSCGSGSGSamber	307	0.00016
ORF 353	MNNCLKLLMTKNCGSGSGSamber	306	0.00016
ORF 354	MKNFVYMGNIRLSCGSGSGSamber	304	0.00016
ORF 355	MVVCLKEVMNCGSGSGSamber	304	0.00016
ORF 356	MKWCLKNLMRCGSGSGSamber	303	0.00016
ORF 357	MLNamberKYDVMWHCYCGSGSGSamber	302	0.00016
ORF 358	MLNamberKYDVMWHYYCGSGRGSamber	297	0.00016
ORF 359	MKNFVYMGDIRSSCGSGSGSamber	297	0.00016
ORF 360	MNRSLLMANVVFRCGSGSGSamber	297	0.00016
ORF 361	MLACLKGLMQCGSGSGSamber	296	0.00016
ORF 362	MKYLDKLWCLMHCGSGSGSamber	296	0.00016
ORF 363	MQCSMWELMHSPCGSGSGSamber	293	0.00015
ORF 364	MNDCLYKLMNDCGSGSGSamber	292	0.00015
ORF 365	MEICRLRNLMICGSGSGSamber	292	0.00015
ORF 366	MNKCLLKLMNCGSGSGSamber	291	0.00015
ORF 367	MDVCALRTIMNCGSGSGSamber	291	0.00015
ORF 368	MNHCLSKLMNCGSGSGSamber	290	0.00015
ORF 369	MGMTCLRNLMNCGSGSGSamber	290	0.00015
ORF 370	MLNARGDTMFIIYCGSGSGSamber	289	0.00015
ORF 371	MNTCLKQLMYCGSGSGSamber	287	0.00015
ORF 372	MNGCLKALMLRKCGSGSGSamber	286	0.00015
ORF 373	MDMCLKRLMTNTCGSGSGSamber	285	0.00015
ORF 374	MLNSVNDDMochreLAYCGSGSGSamber	284	0.00015
ORF 375	MITCLKSLMDCGSGSGSamber	283	0.00015
ORF 376	MDACLKKLMRNCGSGSGSamber	283	0.00015
ORF 377	MCSKLWSFMHDCGSGSGSamber	282	0.00015
ORF 378	MNICLRNLMCCCGSGSGSamber	280	0.00015
ORF 379	MNRCIRALMNCGSGSGSamber	279	0.00015
ORF 380	MLKCLKEIMNCGSGSGSamber	279	0.00015
ORF 381	MNVNRLYRLMHTCGSGSGSamber	279	0.00015
ORF 382	MLNSVNDDMYLAYCGSGIGSamber	279	0.00015
ORF 383	MLNSVNDDKYLAYCGSGSGSamber	276	0.00015
ORF 384	MNKCLKDLMHGCGSGSGSamber	276	0.00015
ORF 385	MLNSVNDDMYLAYCGSGSVSamber	274	0.00014
ORF 386	MKDFVYMGDIRLSCGSGSGSamber	273	0.00014
ORF 387	MLSamberKYDVMWHYYCGSGSGSamber	272	0.00014
ORF 388	MLNSVNDDRYLAYCGSGSGSamber	272	0.00014
ORF 389	MLNamberKYDVMWHYYYGSGSGSamber	271	0.00014
ORF 390	MSVCLKRLMYRKCGSGSGSamber	270	0.00014
ORF 391	MLNSVKDDMYLAYCGSGSGSamber	270	0.00014
ORF 392	MRNRLFALMHCNKCGSGSGSamber	270	0.00014
ORF 393	MSEMLYKLDPFCGSGSGSamber	269	0.00014
ORF 394	MLNSVNDDMYLAYCGSGSGRamber	269	0.00014
ORF 395	MKNFVYIGDIRLSCGSGSGSamber	267	0.00014
ORF 396	MNTCLRVLMTCGSGSGSamber	264	0.00014
ORF 397	MKNFVYMGDIRLTCGSGSGSamber	262	0.00014
ORF 398	MSVKCLKALMFCGSGSGSamber	260	0.00014
ORF 399	MLNAKGDTMFIIYCGSGSDSamber	259	0.00014
ORF 400	MKNFVYMGDIRLSCGSGRGSamber	259	0.00014
ORF 401	MTNCLRKLMRGNCGSGSGSamber	257	0.00014
ORF 402	MNGCLRKLMNKTCGSGSGSamber	257	0.00014
ORF 403	MKNFVYMGDIRLSCGRGSGSamber	257	0.00014
ORF 404	MNKCLKNLMCHCCGSGSGSamber	255	0.00013
ORF 405	MHRTCNLRLLMACGSGSGSamber	255	0.00013
ORF 406	MLNVPTDPMFLVYCGSGSamber	254	0.00013
ORF 407	MAELRLTCMCTCGSGSGSamber	253	0.00013
ORF 408	MLNAKGDTMLIIYCGSGSGSamber	251	0.00013
ORF 409	MLNAKGDTMFIIYCDSGSGSamber	250	0.00013
ORF 410	MLNAKGDTMFIIYCGSDSGSamber	250	0.00013
ORF 411	MSDCLRSLMSNTCGSGSGSamber	249	0.00013
ORF 412	MSMCLKKLMRCGSGSGSamber	248	0.00013
ORF 413	MLNSVNDDMamberLAYCGSGSGSamber	248	0.00013
ORF 414	MTSCRLHDLMHNCGSGSGSamber	248	0.00013
ORF 415	MLNamberNYDVMWHYYCGSGSGSamber	248	0.00013
ORF 416	MWYTYTDLMDYCGSGSGSamber	246	0.00013
ORF 417	MLNAKGDTMFIIYCGSGNGSamber	246	0.00013
ORF 418	MSVCLVKLMNCGSGSGSamber	246	0.00013
ORF 419	MLNAKGDTMFIIYCSSGSGSamber	246	0.00013
ORF 420	MLNAKGDTMFIIYFGSGSGSamber	243	0.00013
ORF 421	MLNAKGDTMFIIYCGGGSGSamber	243	0.00013
ORF 422	MDTQLWRLMHCGSGSGSamber	243	0.00013
ORF 423	MLNamberKYDDMWHYYCGSGSGSamber	243	0.00013
ORF 424	MLNamberKYGVMWHYYCGSGSGSamber	242	0.00013
ORF 425	MHMLNSVNDDMYLAYCGSGSGSamber	242	0.00013
ORF 426	MLNamberKYDVMWHNYCGSGSGSamber	241	0.00013
ORF 427	MKNFVYMGDIRFSCGSGSGSamber	241	0.00013
ORF 428	MNNCLWKLMRCGSGSGSamber	241	0.00013
ORF 429	MKNFVYMGDIRLSYGSGSGSamber	240	0.00013
ORF 430	MDFCLYRLMRCGSGSGSamber	239	0.00013
ORF 431	MLNSVYDDMYLAYCGSGSGSamber	238	0.00013
ORF 432	MSGCLKTLMNCGSGSGSamber	237	0.00013
ORF 433	MLNRLCLLMQCGSGSGSamber	236	0.00012
ORF 434	MRICLKDLMQCGSGSGSamber	235	0.00012
ORF 435	MLNamberKYDVIWHYYCGSGSGSamber	235	0.00012
ORF 436	MVNFACKLRDLMSCGSGSGSamber	234	0.00012
ORF 437	MLNSVNDDMYLAYCGIGSGSamber	234	0.00012
ORF 438	MSEFLFMGNSIFRCGSGSGSamber	234	0.00012
ORF 439	MLNamberKYDVMWNYYCGSGSGSamber	232	0.00012
ORF 440	MRSCYLKLLMNCGSGSGSamber	231	0.00012
ORF 441	MLDamberKYDVMWHYYCGSGSGSamber	231	0.00012
ORF 442	MLNamberKYDVMWHYYCGRGSGSamber	231	0.00012
ORF 443	MVKCLKDLMKCGSGSGSamber	231	0.00012
ORF 444	MLMCLKTLMSCGSGSGSamber	231	0.00012
ORF 445	MLNAKGDTMFIIYCGSGSSSamber	228	0.00012
ORF 446	MLNHYQDPMYRLYCGSGSGSamber	228	0.00012
ORF 447	MKNFLYMGDIRLSCGSGSGSamber	224	0.00012
ORF 448	MMDCINPDAICFCGSGSGSamber	223	0.00012
ORF 449	MWGFYSRVMHCGSGSGSamber	223	0.00012
ORF 450	MLNSVNDDMYLAochreCGSGSGSamber	223	0.00012
ORF 451	MLNSVNDDLYLAYCGSGSGSamber	223	0.00012
ORF 452	MLNamberKYDVMWHYHCGSGSGSamber	223	0.00012
ORF 453	MTGCLKDLMNRNCGSGSGSamber	221	0.00012
ORF 454	MLNamberKNDVMWHYYCGSGSGSamber	221	0.00012
ORF 455	MSVRMGSVIFSCGSGSGSamber	221	0.00012
ORF 456	MKNFVYMGDIRLSCGCGSGSamber	217	0.00011
ORF 457	MIRCLKELMECGSGSGSamber	217	0.00011
ORF 458	MLNWKYDVMWHYYCGSGSGSamber	217	0.00011
ORF 459	MDNCLRKLMDCGSGSGSamber	216	0.00011
ORF 460	MLNAKGDTMFIIYCGSGGGSamber	215	0.00011
ORF 461	MLNamberKYDVMWHYYCCSGSGSamber	214	0.00011
ORF 462	MLNamberKYDVMWHYYCGSGSGGamber	213	0.00011
ORF 463	MDNCNLYRLMLCGSGSGSamber	213	0.00011
ORF 464	MTFYGCRLKNLMNCGSGSGSamber	213	0.00011
ORF 465	MTNCRLIALMRCGSGSGSamber	213	0.00011
ORF 466	MCAYDPPQMYCGSGSGSamber	212	0.00011
ORF 467	MYNCRVKILMLCGSGSGSamber	212	0.00011
ORF 468	MLNamberKYDVMWHYYopalGSGSGSamber	211	0.00011
ORF 469	MNRCLRLLMKCGSGSGSamber	211	0.00011
ORF 470	MLNamberKYDVMWHYYCGSGCGSamber	210	0.00011
ORF 471	MLNHYRDPMYQLYCGSGSGSamber	210	0.00011
ORF 472	MMICIWLIAAGSGSamber	209	0.00011
ORF 473	MLNamberKYDVMopalHYYCGSGSGSamber	209	0.00011
ORF 474	MLNAKGDTMFIIYCGSamber	209	0.00011
ORF 475	MLNSVNDDMYLAYCGSVSGSamber	208	0.00011
ORF 476	MWYTHADLMDYCGSGSGSamber	208	0.00011
ORF 477	MDKCLYKLMNNCGSGSGSamber	206	0.00011
ORF 478	MLNamberKYDVMWYYYCGSGSGSamber	205	0.00011
ORF 479	MLNamberKYDVMWQYYCGSGSGSamber	202	0.00011
ORF 480	MLNamberKYEVMWHYYCGSGSGSamber	202	0.00011
ORF 481	MKNFVYMGDIRLYCGSGSGSamber	201	0.00011
ORF 482	MKNYVYMGDIRLSCGSGSGSamber	201	0.00011
ORF 483	MNGCLTDLMRCGSGSGSamber	201	0.00011
ORF 484	MILCLKRLMNCGSGSGSamber	200	0.00011
ORF 485	MNRCLRSLMSDVCGSGSGSamber	200	0.00011
ORF 486	MLNLLDEMYSQYCGSGSGSamber	199	0.0001
ORF 487	MLNAKGDTMFVIYCGSGSGSamber	195	0.0001
ORF 488	MIDCAKALMRNCGSGSGSamber	195	0.0001
ORF 489	MNSLYRLMHKCCGSGSGSamber	194	0.0001
ORF 490	MNVCLHRLMRNGHCGSGSGSamber	194	0.0001
ORF 491	MNRCKDLMTKTCGSGSGSamber	193	0.0001
ORF 492	MSIICLRRLMNCGSGSGSamber	193	0.0001
ORF 493	MNPCIRKLMSCGSGSGSamber	193	0.0001
ORF 494	MLNVPADPMFLVYCGSGSGSamber	193	0.0001
ORF 495	MLNEMCSCFCGSGSGSamber	193	0.0001
ORF 496	MKKCLKNLMYNCGSGSGSamber	193	0.0001
ORF 497	MKNFVYMSDIRLSCGSGSGSamber	192	0.0001
ORF 498	MCIACWKKLMDCGSGSGSamber	190	0.0001
ORF 499	MIVCTRNLMHCGSGSGSamber	187	0.0001
ORF 500	MKNFVYMGDIRLSCGSGSGGamber	187	0.0001
ORF 501	MSDTCLRKLMSNCGSGSGSamber	187	0.0001
ORF 502	MNCDLamberALMRSCGSGSGSamber	186	0.0001
ORF 503	MLNamberKYDVVWHYYCGSGSGSamber	186	0.0001
ORF 504	MKNFVCMGDIRLSCGSGSGSamber	186	0.0001
ORF 505	MLNVKGDTMFIIYCGSGSGSamber	185	0.0001
ORF 506	MKNFVYMGDIRLSCGSGCGSamber	184	0.0001
ORF 507	MDICRLKKLMKCGSGSGSamber	184	0.0001
ORF 508	MGENNCKLKKLMNCGSGSGSamber	184	0.0001
ORF 509	MLNLPNSYMWTVYCGSGSGSamber	183	0.0001
ORF 510	MSDYCLKRLMLYCGSGSGSamber	183	0.0001
ORF 511	MLNAKGDTMFTIYCGSGSGSamber	182	0.0001
ORF 512	MSNAKGDTMFIIYCGSGSGSamber	182	0.0001
ORF 513	MRQCKLYDIMHNCGSGSGSamber	181	0.0001
ORF 514	MIVCMRDLMNCGSGSGSamber	181	0.0001
ORF 515	MVDRLFCLMHACGSGSGSamber	180	9e-05
ORF 516	MMDCLNPDAICFCGSGSGSamber	180	9e-05
ORF 517	MLNSVNDDMDLAYCGSGSGSamber	180	9e-05
ORF 518	MWGFYSRVMRCGSGSDSamber	180	9e-05
ORF 519	MVSCLDKLMKKCGSGSGSamber	179	9e-05
ORF 520	MVACLKALMSNTCGSGSGSamber	178	9e-05
ORF 521	MECSRLRALMNCGSGSGSamber	178	9e-05
ORF 522	MSSCLKRLMHCGSGSGSamber	177	9e-05
ORF 523	MNLCVRKLMFCGSGSGSamber	177	9e-05
ORF 524	MLSAKGDTMFIIYCGSGSGSamber	177	9e-05
ORF 525	MLNHYQDPMYQLYCGSSSGSamber	177	9e-05
ORF 526	MVDCLRTLMDCGSGSGSamber	176	9e-05
ORF 527	MNSCLKLLMRTCGSGSGSamber	176	9e-05
ORF 528	MYDCQLRMLMQCGSGSGSamber	176	9e-05
ORF 529	MDVTCWKRLMQNCGSGSGSamber	175	9e-05
ORF 530	MMICIWLIAAAASGSamber	174	9e-05
ORF 531	MRACNLKKLMNCGSGSGSamber	174	9e-05
ORF 532	MNECIRSLMACGSGSGSamber	172	9e-05
ORF 533	MNYCLIELMNCGSGSGSamber	172	9e-05
ORF 534	MKNFVYMGDIRLSopalGSGSGSamber	170	9e-05
ORF 535	MNHCLKTLMTDCGSGSGSamber	170	9e-05
ORF 536	MLNAKGDTMFIIYRGSGSGSamber	170	9e-05
ORF 537	MDCSDLYRLMHCGSGSGSamber	169	9e-05
ORF 538	MLNAKGDTMFIIYCGRGSGSamber	169	9e-05
ORF 539	MKGCLRNLMHCGSGSGSamber	167	9e-05
ORF 540	MWFDDFMSFTRCGSGSGSamber	167	9e-05
ORF 541	MLNamberKYYVMWHYYCGSGSGSamber	167	9e-05
ORF 542	MKNFVYMGDICLSCGSGSGSamber	165	9e-05
ORF 543	MLNAKGDTMFIVYCGSGSGSamber	165	9e-05
ORF 544	MNICRLKKLMKCGSGSamber	165	9e-05
ORF 545	MLNamberKCDVMWHYYCGSGSGSamber	165	9e-05
ORF 546	MMICIWLIAAAAAGSamber	164	9e-05
ORF 547	MWGFYSRVMRCGSGNGSamber	163	9e-05
ORF 548	MKNFVYMCDIRLSCGSGSGSamber	163	9e-05
ORF 549	MGRTLMNGLLMCGSGSGSamber	163	9e-05
ORF 550	MTACLSKLMRCGSGSGSamber	162	9e-05
ORF 551	MKNFVYMGDILLSCGSGSGSamber	161	8e-05
ORF 552	MRGFYSRVMRCGSGSGSamber	161	8e-05
ORF 553	MDVCKLRSIMQCGSGSGSamber	160	8e-05
ORF 554	MWGFYSRVMRCGGGSGSamber	160	8e-05
ORF 555	MLNHYQDPMYQLYCGNGSGSamber	160	8e-05
ORF 556	MHYCNLKKLMNSCGSGSGSamber	159	8e-05
ORF 557	MLNNYQDPMYQLYCGSGSGSamber	158	8e-05
ORF 558	MLSFPRELMPILCGSGSGSamber	158	8e-05
ORF 559	MLNamberKYDVMWHYCCGSGSGSamber	158	8e-05
ORF 560	MLNHYQDPMYQLYCGSGSDSamber	157	8e-05
ORF 561	MLNSVNDDMYLAYCASGSGSamber	156	8e-05
ORF 562	MLNamberKYNVMWHYYCGSGSGSamber	155	8e-05
ORF 563	MLSCLKDIMNCGSGSGSamber	155	8e-05
ORF 564	MLNSVNDDMYLAYCGSGSGIamber	154	8e-05
ORF 565	MKLCLRELMFNCGSGSGSamber	154	8e-05
ORF 566	MKNIVYMGDIRLSCGSGSGSamber	154	8e-05
ORF 567	MLNamberKYDVMWHYYCGCGSGSamber	153	8e-05
ORF 568	MTLCLRRLMKCGSGSGSamber	153	8e-05
ORF 569	MSNCRLKamberLMNCGSGSGSamber	152	8e-05
ORF 570	MNICRLKKLMRCGSGSGSamber	152	8e-05
ORF 571	MLNCVNDDMYLAYCGSGSGSamber	152	8e-05
ORF 572	MYNCDMRTLMWCGSGSGSamber	152	8e-05
ORF 573	MLNHYQDPMYQLYCDSGSGSamber	151	8e-05
ORF 574	MWGFYSRVMRCGNGSGSamber	151	8e-05
ORF 575	MDRKCSLRSLMNCGSGSGSamber	151	8e-05
ORF 576	MKYMRLVNGALFSCGSGSGSamber	150	8e-05
ORF 577	MMNamberKYDVMWHYYCGSGSGSamber	150	8e-05
ORF 578	MWGFYSRAMRCGSGSGSamber	150	8e-05
ORF 579	MLNamberKYDVMamberHYYCGSGSGSamber	149	8e-05
ORF 580	MKNFVYMGDNRLSCGSGSGSamber	149	8e-05
ORF 581	MIPCLKKLMKCGSGSGSamber	149	8e-05
ORF 582	MISCQKQLMNCGSGSGSamber	147	8e-05
ORF 583	MLNamberKYDVMWHYYCVSGSGSamber	147	8e-05
ORF 584	MWSKSRLYNLMNCGSGSGSamber	146	8e-05
ORF 585	MWGLYSRVMRCGSGSGSamber	146	8e-05
ORF 586	MFQCNLKKLMNRCGSGSGSamber	146	8e-05
ORF 587	MLISVNDDMYLAYCGSGSGSamber	146	8e-05
ORF 588	MMCFRLKRLMQCGSGSGSamber	145	8e-05
ORF 589	MWGFYSRVMRCGSGSSSamber	145	8e-05
ORF 590	MVYCNDIKVLMNCGSGSGSamber	145	8e-05
ORF 591	MGSLNCYKELMTCGSGSGSamber	145	8e-05
ORF 592	MWGFYPRVMRCGSGSGSamber	145	8e-05
ORF 593	MLNVPTDPMFLAYCGSGSGSamber	145	8e-05
ORF 594	MWGFYSRVMRCGSSSGSamber	144	8e-05
ORF 595	MLECLKKLMSTKCGSGSGSamber	144	8e-05
ORF 596	MLNamberKYDVMWHYNCGSGSGSamber	144	8e-05
ORF 597	MLNSVNDDMYLAYCGSCSGSamber	143	8e-05
ORF 598	MDSELWRLMHKCGSGSGSamber	143	8e-05
ORF 599	MWGFYSRVMRRGSGSGSamber	143	8e-05
ORF 600	MRCLKALMLGCGSGSGSamber	143	8e-05
ORF 601	MKNFVYMGDIRLSCCSGSGSamber	143	8e-05
ORF 602	MLNSVNVDMYLAYCGSGSGSamber	143	8e-05
ORF 603	MLNHYQDPMYQLYCGSGNGSamber	143	8e-05
ORF 604	MLNSVNDDMYLAYCGSGSGNamber	143	8e-05
ORF 605	MLNSVNDDMYVAYCGSGSGSamber	142	7e-05
ORF 606	MNCRDRLWTLMKCGSGSGSamber	141	7e-05
ORF 607	MLECLRNLMRCGSGSGSamber	140	7e-05
ORF 608	MKNFVYVGDIRLSCGSGSGSamber	140	7e-05
ORF 609	MSLTMGNVLFKCGSGSGSamber	139	7e-05
ORF 610	MSYCLKRLMTNDCGSGSGSamber	139	7e-05
ORF 611	MVNCLKTLMLCGSGSGSamber	139	7e-05
ORF 612	MIECLKQLMNCGSGSGSamber	139	7e-05
ORF 613	MVMCLKTLMDCGSGSGSamber	139	7e-05
ORF 614	MWGFYYRVMRCGSGSGSamber	138	7e-05
ORF 615	MTRCLSILMKCGSGSGSamber	137	7e-05
ORF 616	MLACLNRLMHCGSGSGSamber	137	7e-05
ORF 617	MNNCLKRLMFCGSGSGSamber	137	7e-05
ORF 618	MLNAKGGTMFIIYCGSGSGSamber	136	7e-05
ORF 619	MWGFYSRVIRCGSGSGSamber	136	7e-05
ORF 620	MFTHRCLMSQCGSGSGSamber	135	7e-05
ORF 621	MLNSVNDDMYLAYCGSGSSamber	135	7e-05
ORF 622	MKNFVYMGDISLSCGSGSGSamber	135	7e-05
ORF 623	MGTFKCYQFLMNCGSGSGSamber	135	7e-05
ORF 624	MKNFVYMGDIRLSCVSGSGSamber	134	7e-05
ORF 625	MKYMRLVNGELFSCGSGSGSamber	134	7e-05
ORF 626	MLNamberKYDVMCHYYCGSGSGSamber	134	7e-05
ORF 627	MNSCLKNLMNECGSGSGSamber	134	7e-05
ORF 628	MLNHYQDPMYQLYCGSGSSSamber	133	7e-05
ORF 629	MLNAKGDTMFIIYCGSGRGSamber	133	7e-05
ORF 630	MLNAKGDTTFIIYCGSGSGSamber	133	7e-05
ORF 631	MNKCLSRIMKRCGSGSGSamber	132	7e-05
ORF 632	MWGFYSRVMRCGSGGGSamber	132	7e-05
ORF 633	MKNFVYMDDIRLSCGSGSGSamber	132	7e-05
ORF 634	MLNHYQDPMYQLYCGGGSGSamber	132	7e-05
ORF 635	MLNSVNDDMYLAYCGTGSGSamber	132	7e-05
ORF 636	MMPIDWLRKQCGSGSGSamber	131	7e-05
ORF 637	MMPRNWLSKQCGSGSGSamber	131	7e-05
ORF 638	MSDICLRILMamberQCGSGSGSamber	131	7e-05
ORF 639	MLNHYQDPMYQLYCGSamber	131	7e-05
ORF 640	MLNYYQDPMYQLYCGSGSGSamber	131	7e-05
ORF 641	MNKCLSSLMKCGSGSGSamber	130	7e-05
ORF 642	MLNHYQDPMYQSYCGSGSGSamber	130	7e-05
ORF 643	MNRSLWDLMHKCGSGSGSamber	130	7e-05
ORF 644	MYYCELKDLMNCGSGSGSamber	130	7e-05
ORF 645	MNSCLLSLMRCGSGSGSamber	130	7e-05
ORF 646	MTTCLRNLMRNCGSGSGSamber	130	7e-05
ORF 647	MKNFVYMGDIHLSCGSGSGSamber	129	7e-05
ORF 648	MNYCLamberKLMKCGSGSGSamber	129	7e-05
ORF 649	MMGCLKNLMNCGSGSGSamber	129	7e-05
ORF 650	MHCKDALKNLMHCGSGSGSamber	129	7e-05
ORF 651	MLGCLKDLMNCGSGSGSamber	129	7e-05
ORF 652	MMTCLKALMNCGSGSGSamber	128	7e-05
ORF 653	MWGFYSRVMRCGSDSGSamber	128	7e-05
ORF 654	MLNAKGDTMSIIYCGSGSGSamber	128	7e-05
ORF 655	MKFCLKQLMDCGSGSGSamber	128	7e-05
ORF 656	MNICRLRKLMKCGSGSGSamber	128	7e-05
ORF 657	MKSCLKLLMVCGSGSGSamber	128	7e-05
ORF 658	MNRCLYVLMQKCGSGSGSamber	127	7e-05
ORF 659	MKNFVYMGDIRLFCGSGSGSamber	127	7e-05
ORF 660	MLYamberKYDVMWHYYCGSGSGSamber	127	7e-05
ORF 661	MVSCDLKVLMRCGSGSGSamber	126	7e-05
ORF 662	MLNSVNDDMFLAYCGSGSGSamber	126	7e-05
ORF 663	MSYQCRIRKLMSCGSGSGSamber	126	7e-05
ORF 664	MLNSVNDDMYLAYCGSRSGSamber	126	7e-05
ORF 665	MLNamberKYDVMWHYYCGSGSCSamber	126	7e-05
ORF 666	MLNHYQDPMYQLYCGSDSGSamber	125	7e-05
ORF 667	MLNHYQDPMYQLYCGSGGGSamber	125	7e-05
ORF 668	MFNamberKYDVMWHYYCGSGSGSamber	125	7e-05
ORF 669	MCLYMRNVRFVCGSGSGSamber	125	7e-05
ORF 670	MNVCIRNLMQCGSGSGSamber	125	7e-05
ORF 671	MLNAKGDTMFIIYCGSGCGSamber	124	7e-05
ORF 672	MWGFYSRVMRCDSGSGSamber	124	7e-05
ORF 673	MKNFVYMGDIRLSSGSGSGSamber	124	7e-05
ORF 674	MGDRLWDLMHCCGSGSGSamber	124	7e-05
ORF 675	MLNAKGDTMFIIYYGSGSGSamber	124	7e-05
ORF 676	MMICIWLIAAAAGSamber	124	7e-05
ORF 677	MLRCKNLMRHCGSGSGSamber	122	6e-05
ORF 678	MSYKCVALYKLMHCGSGSGSamber	122	6e-05
ORF 679	MLKCLRQLMRSCGSGSGSamber	122	6e-05
ORF 680	MWGFYSRVMSCGSGSGSamber	122	6e-05
ORF 681	MNGCYLKALMNNCGSGSGSamber	122	6e-05
ORF 682	MKNFVYMGYIRLSCGSGSGSamber	122	6e-05
ORF 683	MVLCLKTLMSKDCGSGSGSamber	122	6e-05
ORF 684	MLNAKGDNMFIIYCGSGSGSamber	122	6e-05
ORF 685	MNYVKKLRELMKCGSGSGSamber	121	6e-05
ORF 686	MCHQSRLYKLMHGCGSGSGSamber	121	6e-05
ORF 687	MLRCKSLMKCACGSGSGSamber	121	6e-05
ORF 688	MWNCDLamberDLMSCGSGSGSamber	120	6e-05
ORF 689	MLNHYQDPMYQLYCSSGSGSamber	120	6e-05
ORF 690	MLNAKGDTMFIIYopalGSGSGSamber	120	6e-05
ORF 691	MLDAKGDTMFIIYCGSGSGSamber	120	6e-05
ORF 692	MQTCLKELMRDCGSGSGSamber	120	6e-05
ORF 693	MCLNMNGVMFRCGSGSGSamber	119	6e-05
ORF 694	MLNAKGDTMFIIYCCSGSGSamber	119	6e-05
ORF 695	MLNamberKYDVMWHYochreCGSGSGSamber	118	6e-05
ORF 696	MKNFVYMGDIRamberSCGSGSGSamber	118	6e-05
ORF 697	MLNHYQDPMYQLYFGSGSGSamber	117	6e-05
ORF 698	MYTCVKLKKLMRCGSGSGSamber	117	6e-05
ORF 699	MRRCKDLMLNCGSGSGSamber	117	6e-05
ORF 700	MIRCLKKLMYCGSGSGSamber	116	6e-05
ORF 701	MNVCLRALMKSCGSGSamber	116	6e-05
ORF 702	MDIDRLRLLMICGSGSGSamber	116	6e-05
ORF 703	MYCFARYKQLMQCGSGSGSamber	116	6e-05
ORF 704	MRCLKALMLHKYCGSGSGSamber	115	6e-05
ORF 705	MLTCQRKLMHCGSGSGSamber	115	6e-05
ORF 706	MNICRLKRLMKCGSGSGSamber	115	6e-05
ORF 707	MLNVPTDPMFLVYCGNGSGSamber	115	6e-05
ORF 708	MNMCLKEIMKCGSGSGSamber	114	6e-05
ORF 709	MHICLamberALMNDCGSGSGSamber	114	6e-05
ORF 710	MGYHMDLKRLMNCGSGSGSamber	114	6e-05
ORF 711	MNICRLKNLMQCGSGSGSamber	113	6e-05
ORF 712	MERCLRTLMNCGSGSGSamber	113	6e-05
ORF 713	MLNFKSDAMWNamberYCGSGSGSamber	113	6e-05
ORF 714	MLNAKGDTMFIIYCGCGSGSamber	113	6e-05
ORF 715	MLNamberKYDVMWHYYSGSGSGSamber	112	6e-05
ORF 716	MNDVRLCNLMKCGSGSGSamber	112	6e-05
ORF 717	MYRNLYCLMHCGSGSGSamber	112	6e-05
ORF 718	MYTMTCYRYCHCGSGSGSamber	112	6e-05
ORF 719	MLVCLRKVMNCGSGSGSamber	112	6e-05
ORF 720	MLNAKGDTMYIIYCGSGSGSamber	112	6e-05
ORF 721	MLNSKGDTMFIIYCGSGSGSamber	112	6e-05
ORF 722	MTTCLKMLMQCGSGSGSamber	112	6e-05
ORF 723	MLNSVNDDMYLAYCGSASGSamber	112	6e-05
ORF 724	MILCMKTLMDCGSGSGSamber	111	6e-05
ORF 725	MNRCLLKLMKCGSGSGSamber	111	6e-05
ORF 726	MNRCLKDLMKCGSGSGSamber	111	6e-05
ORF 727	MWGFYSRVMRCSSGSGSamber	111	6e-05
ORF 728	MRFCSLKLLMHCGSGSGSamber	110	6e-05
ORF 729	MNLCIIRLMNCGSGSGSamber	110	6e-05
ORF 730	MVVRFIopalGopalCGSGSGSamber	110	6e-05
ORF 731	MLNANGDTMFIIYCGSGSGSamber	109	6e-05
ORF 732	MKNFVYMGDIRLSCGSGSCSamber	109	6e-05
ORF 733	MLYSVNDDMYLAYCGSGSGSamber	109	6e-05
ORF 734	MFLEDMDMPRSCGSGSGSamber	109	6e-05
ORF 735	MIACVKKLMTCGSGSGSamber	108	6e-05
ORF 736	MTKCLRNLMVCGSGSGSamber	108	6e-05
ORF 737	MTHTCLKALMNSCGSGSGSamber	108	6e-05
ORF 738	MRNCELKNLMFCGSGSGSamber	107	6e-05
ORF 739	MNECLSNLMLACGSGSGSamber	107	6e-05
ORF 740	MDCLYDLMHSTRCGSGSGSamber	107	6e-05
ORF 741	MRLCLKDLMNKCGSGSGSamber	107	6e-05
ORF 742	MGNLCLRELMLCGSGSGSamber	106	6e-05
ORF 743	MGochreLochreEGDIHMLNamberKYDVMWHYYCGSGSGSamber	106	6e-05
ORF 744	MWGFYSRVTRCGSGSGSamber	105	6e-05
ORF 745	MRNDLCRLRTLMYCGSGSGSamber	105	6e-05
ORF 746	MVSSLYCLMHDNCGSGSGSamber	105	6e-05
ORF 747	MIECMRKLMKCGSGSGSamber	105	6e-05
ORF 748	MKNFVYKGDIRLSCGSGSGSamber	105	6e-05
ORF 749	MNICRLKKLMECGSGSGSamber	105	6e-05
ORF 750	MTYCLRKLMHCGSGSGSamber	104	5e-05
ORF 751	MKICLYSLMHCGSGSGSamber	104	5e-05
ORF 752	MTRCLRDLMTCGSGSGSamber	104	5e-05
ORF 753	MNNCLKNLMRRCGSGSGSamber	104	5e-05
ORF 754	MKYFVYMGDIRLSCGSGSGSamber	104	5e-05
ORF 755	MLNDKGDTMFIIYCGSGSGSamber	104	5e-05
ORF 756	MNPCLKKLMEICGSGSGSamber	103	5e-05
ORF 757	MLNAMGDTMFIIYCGSGSGSamber	103	5e-05
ORF 758	MLNHYQDPMYQLYRGSGSGSamber	103	5e-05
ORF 759	MDFCSLKRLMDCGSGSGSamber	102	5e-05
ORF 760	MSDSLYCLMHECGSGSGSamber	102	5e-05
ORF 761	MTTCKLVRLMHCGSGSGSamber	102	5e-05
ORF 762	MLNSVNDDMYLAYCGSGSASamber	101	5e-05
ORF 763	MSRCKALMQNCGSGSGSamber	101	5e-05
ORF 764	MCLLNNFQCLMLACGSGSGSamber	101	5e-05
ORF 765	MLNamberKYDVMWLYYCGSGSGSamber	101	5e-05
ORF 766	MWGFYSRVMRCGSamber	100	5e-05
ORF 767	MLNHHQDPMYQLYCGSGSGSamber	100	5e-05
ORF 768	MGochreLochreEGDIHMKNFVYMGDIRLSCGSGSGSamber	100	5e-05
ORF 769	MDACLRKLMKCGSGSGSamber	99	5e-05
ORF 770	MWGFYSRVVRCGSGSGSamber	99	5e-05
ORF 771	MARCLRTLMACGSGSGSamber	99	5e-05
ORF 772	MASRCLKALMDCGSGSGSamber	99	5e-05
ORF 773	MSECLKDLMYRCGSGSGSamber	99	5e-05
ORF 774	MLNAKGDTMFIIYCVSGSGSamber	99	5e-05
ORF 775	MNNCALRNLMSCGSGSGSamber	99	5e-05
ORF 776	MKSCLIRLMSNCGSGSGSamber	99	5e-05
ORF 777	MLNamberKFDVMWHYYCGSGSGSamber	98	5e-05
ORF 778	MNDCLLALMNCGSGSGSamber	98	5e-05
ORF 779	MRTKLYQLMHSCGSGSGSamber	98	5e-05
ORF 780	MTVCLRRLMKNLHCGSGSGSamber	97	5e-05
ORF 781	MLNHYQDPMYQLHCGSGSGSamber	97	5e-05
ORF 782	MLECLKNLMQDCGSGSGSamber	97	5e-05
ORF 783	MNNCLYELMRCGSGSGSamber	97	5e-05
ORF 784	MLNVPTDPMLLVYCGSGSGSamber	96	5e-05
ORF 785	MWGSYSRVMRCGSGSGSamber	96	5e-05
ORF 786	MLNAKCDTMFIIYCGSGSGSamber	96	5e-05
ORF 787	MSDCLVELMKCGSGSGSamber	96	5e-05
ORF 788	MLNSVNDDMYLADCGSGSGSamber	96	5e-05
ORF 789	MLNHYQDPTYQLYCGSGSGSamber	96	5e-05
ORF 790	MMNAKGDTMFIIYCGSGSGSamber	95	5e-05
ORF 791	MNSCIRALMYCGSGSGSamber	95	5e-05
ORF 792	MNECLMKLMNCGSGSGSamber	95	5e-05
ORF 793	MSNCSLRALMDCGSGSGSamber	95	5e-05
ORF 794	MSNCLRILMNCGSGSGSamber	94	5e-05
ORF 795	MLNQYQDPMYQLYCGSGSGSamber	94	5e-05
ORF 796	MNKCLISLMNCGSGSamber	94	5e-05
ORF 797	MDSALWSLMHPNCGSGSGSamber	94	5e-05
ORF 798	MTVCLKRLMVCGSGSGSamber	94	5e-05
ORF 799	MamberNamberKYDVMWHYYCGSGSGSamber	94	5e-05
ORF 800	MLNHYQDTMYQLYCGSGSGSamber	94	5e-05
ORF 801	MLNVPNDPMFLVYCGSGSGSamber	94	5e-05
ORF 802	MLNamberKYDVMWHochreYCGSGSGSamber	94	5e-05
ORF 803	MSICGLRKLMNCGSGSGSamber	93	5e-05
ORF 804	MLKamberKYDVMWHYYCGSGSGSamber	93	5e-05
ORF 805	MLNPYQDPMYQLYCGSGSGSamber	93	5e-05
ORF 806	MIVCLKHLMTCGSGSGSamber	93	5e-05
ORF 807	MLNAKGDTMFIIHCGSGSGSamber	93	5e-05
ORF 808	MLSHYQDPMYQLYCGSGSGSamber	92	5e-05
ORF 809	MKNFVYMGDIRLSCGSGIGSamber	92	5e-05
ORF 810	MLNamberKYDVMWHYYCGSGIGSamber	92	5e-05
ORF 811	MLNHYQDSMYQLYCGSGSGSamber	92	5e-05
ORF 812	MCFACRLKALMKCGSGSGSamber	92	5e-05
ORF 813	MFRCKYELMHGCGSGSGSamber	92	5e-05
ORF 814	MVSCLKALMSCGSGSGSamber	92	5e-05
ORF 815	MLNAKGDTIFIIYCGSGSGSamber	92	5e-05
ORF 816	MHYMLLTKRCLRPCGSGSGSamber	92	5e-05
ORF 817	MGLCLKNLMRCGSGSGSamber	91	5e-05
ORF 818	MNTCLRRLMVCGSGSGSamber	91	5e-05
ORF 819	MKNFMYMGDIRLSCGSGSGSamber	91	5e-05
ORF 820	MSCDYNLRRLMHNCGSGSGSamber	91	5e-05
ORF 821	MVRCLHRLMRCGSGSGSamber	91	5e-05
ORF 822	MLDHYQDPMYQLYCGSGSGSamber	91	5e-05
ORF 823	MLNVPTDPMFLVYCGSSSGSamber	91	5e-05
ORF 824	MLNamberKYDVMWHYYCGSGSGRamber	91	5e-05
ORF 825	MQTCNLKILMMCGSGSGSamber	91	5e-05
ORF 826	MKNCLKRLMYSDLCGSGSGSamber	91	5e-05
ORF 827	MMNCSLRDLMRCGSGSGSamber	91	5e-05
ORF 828	MVSCLRKLMNDCGSGSGSamber	90	5e-05
ORF 829	MWGFYSRVMRFGSGSGSamber	90	5e-05
ORF 830	MLNSVNDDMYLAYCGSSGSamber	90	5e-05
ORF 831	MLNHYQDPMYKLYCGSGSGSamber	90	5e-05
ORF 832	MLNHYQDHMYQLYCGSGSGSamber	89	5e-05
ORF 833	MSNCSLRALMNCGSGSGSamber	89	5e-05
ORF 834	MYTCSLRDLMSKCGSGSGSamber	89	5e-05
ORF 835	MHECLKRLMNCGSGSGSamber	89	5e-05
ORF 836	MSQCLKILMKCGSGSGSamber	89	5e-05
ORF 837	MSEYAKCLKRLMSCGSGSGSamber	89	5e-05
ORF 838	MNKCLLSLMAKCGSGSGSamber	88	5e-05
ORF 839	MLVHECKMRSLMCGSGSGSamber	88	5e-05
ORF 840	MLYNGYACVMCGSGSGSamber	88	5e-05
ORF 841	MKWIRCLKALMNCGSGSGSamber	88	5e-05
ORF 842	MMLCGIIIAAGSGSamber	88	5e-05
ORF 843	MLNLYQDPMYQLYCGSGSGSamber	88	5e-05
ORF 844	MLNamberKYDVMWHYYCGIGSGSamber	88	5e-05
ORF 845	MDVCRYKKLMSGCGSGSGSamber	87	5e-05
ORF 846	MDSCLKFLMKCGSGSGSamber	87	5e-05
ORF 847	MLNamberKYDVMWHYYCGSGSVSamber	86	5e-05
ORF 848	MLNAKGDTVFIIYCGSGSGSamber	86	5e-05
ORF 849	MLNHYQGPMYQLYCGSGSGSamber	86	5e-05
ORF 850	MKDCLKTLMLCGSGSGSamber	86	5e-05
ORF 851	MSICRLKKLMKCGSGSGSamber	86	5e-05
ORF 852	MKNFEYMGDIRLSCGSGSGSamber	86	5e-05
ORF 853	MNSCIamberLKRLMNCGSGSGSamber	86	5e-05
ORF 854	MKTRLYCLMHGCGSGSGSamber	86	5e-05
ORF 855	MSNACLRLLMKRCGSGSGSamber	85	4e-05
ORF 856	MSTTCLKEIMNCGSGSGSamber	84	4e-05
ORF 857	MRNCKLMGLMHCGSGSGSamber	84	4e-05
ORF 858	MPDNSDLFALMHRCGSGSGSamber	84	4e-05
ORF 859	MLNamberKYDVMLHYYCGSGSGSamber	84	4e-05
ORF 860	MHLCLKTLMSKSCGSGSGSamber	84	4e-05
ORF 861	MNVCLRALMKPCGSGSGSamber	84	4e-05
ORF 862	MHYMLLTERCLRPCGSGSGSamber	83	4e-05
ORF 863	MWGFYSSVMRCGSGSGSamber	83	4e-05
ORF 864	MWYTYADLMDYCGSGSamber	83	4e-05
ORF 865	MKNFVNMGDIRLSCGSGSGSamber	83	4e-05
ORF 866	MVRCTRELMNCGSGSGSamber	83	4e-05
ORF 867	MLNAPTDPMFLVYCGSGSGSamber	83	4e-05
ORF 868	MNYCSLKRLMLCGSGSGSamber	82	4e-05
ORF 869	MHMKNFVYMGDIRLSCGSGSGSamber	82	4e-05
ORF 870	MLNAKVDTMFIIYCGSGSGSamber	82	4e-05
ORF 871	MKNFVYMGDIRMSCGSGSGSamber	82	4e-05
ORF 872	MIPCARRLMHCGSGSGSamber	82	4e-05
ORF 873	MMICIWLIAAAGSGSamber	82	4e-05
ORF 874	MWGFYSRVMRCGRGSGSamber	82	4e-05
ORF 875	MNLWNLMHSCTCGSGSGSamber	82	4e-05
ORF 876	MSCNAYLKRLMNCGSGSGSamber	82	4e-05
ORF 877	MDTYCLRNLMNCGSGSGSamber	82	4e-05
ORF 878	MLNAKGDTMFIIYCGSGSGGamber	82	4e-05
ORF 879	MNWCLWKLMNECGSGSGSamber	81	4e-05
ORF 880	MNSCLRSLMRKHCGSGSGSamber	81	4e-05
ORF 881	MCKFMDFRCLMKCGSGSGSamber	81	4e-05
ORF 882	MTDCIKKLMTCGSGSGSamber	81	4e-05
ORF 883	MARCLKSLMSCGSGSGSamber	81	4e-05
ORF 884	MLNAKGDIMFIIYCGSGSGSamber	81	4e-05
ORF 885	MYKCKLFamberLMHSCGSGSGSamber	81	4e-05
ORF 886	MNQCLKSLMKCGSGSGSamber	81	4e-05
ORF 887	MLNSVNDDMYWAYCGSGSGSamber	80	4e-05
ORF 888	MNRCLEKLMRDCGSGSGSamber	80	4e-05
ORF 889	MLNHYHDPMYQLYCGSGSGSamber	80	4e-05
ORF 890	MYNCELILLMSCGSGSGSamber	80	4e-05
ORF 891	MLNSVNDDMYLAamberCGSGSGSamber	80	4e-05
ORF 892	MSNHYQDPMYQLYCGSGSGSamber	80	4e-05
ORF 893	MLNamberKYDVKWHYYCGSGSGSamber	80	4e-05
ORF 894	MLNSVIDDMYLAYCGSGSGSamber	80	4e-05
ORF 895	MKNFVYMGDIRLSCGSGSGRamber	80	4e-05
ORF 896	MFNAKGDTMFIIYCGSGSGSamber	80	4e-05
ORF 897	MIGCLRRLMKDSVCGSGSGSamber	79	4e-05
ORF 898	MQNCLLKKLMRICGSGSGSamber	79	4e-05
ORF 899	MCHSRQWQLMHCGSGSGSamber	79	4e-05
ORF 900	MRICALTDLMRCGSGSGSamber	79	4e-05
ORF 901	MSDCSRLKMLMYCGSGSGSamber	79	4e-05
ORF 902	MNNCIKVLMRCGSGSGSamber	79	4e-05
ORF 903	MRICNLTKLMRCGSGSGSamber	79	4e-05
ORF 904	MKNFVYMVDIRLSCGSGSGSamber	79	4e-05
ORF 905	MLNHYQDPMYQLYopalGSGSGSamber	79	4e-05
ORF 906	MNSCIRKLMNQTCGSGSGSamber	79	4e-05
ORF 907	MHSCLRSLMSCGSGSGSamber	79	4e-05
ORF 908	MLNAKDDTMFIIYCGSGSGSamber	79	4e-05
ORF 909	MMICIWLIAASGSGSamber	79	4e-05
ORF 910	MSNCLamberDLMKSCGSGSGSamber	78	4e-05
ORF 911	MLKSLMRGLLQCGSGSGSamber	78	4e-05
ORF 912	MNDCLRNLMACGSGSGSamber	78	4e-05
ORF 913	MNFCLRTLMNCGSGSGSamber	78	4e-05
ORF 914	MNTRCLRLLMHCGSGSGSamber	78	4e-05
ORF 915	MYACKLSALMTDCGSGSGSamber	78	4e-05
ORF 916	MSRCLHKLMHNSECGSGSGSamber	78	4e-05
ORF 917	MKNFVochreMGDIRLSCGSGSGSamber	78	4e-05
ORF 918	MNVCRLKKLMKCGSGSGSamber	78	4e-05
ORF 919	MLNAKGNTMFIIYCGSGSGSamber	78	4e-05
ORF 920	MDICLRQLMTCGSGSGSamber	78	4e-05
ORF 921	MSVVCLKDLMAYCGSGSGSamber	77	4e-05
ORF 922	MLNVPTDPMFPVYCGSGSGSamber	77	4e-05
ORF 923	MWGFYSRVMCCGSGSGSamber	77	4e-05
ORF 924	MNLTCLKNLMRCGSGSGSamber	77	4e-05
ORF 925	MTGCLKKLMYNCGSGSGSamber	77	4e-05
ORF 926	MLNAKGDSMFIIYCGSGSGSamber	77	4e-05
ORF 927	MHACLFNLMHNNCGSGSGSamber	77	4e-05
ORF 928	MLNamberKochreDVMWHYYCGSGSGSamber	77	4e-05
ORF 929	MESIDCLKKLMNCGSGSGSamber	77	4e-05
ORF 930	MSVCRLKRLMCGSGSGSamber	77	4e-05
ORF 931	MLNVPTDPMSLVYCGSGSGSamber	76	4e-05
ORF 932	MLNamberKYDFMWHYYCGSGSGSamber	76	4e-05
ORF 933	MKACLYDLMQCGSGSGSamber	76	4e-05
ORF 934	MNVCLKTLMDCGSGSGSamber	76	4e-05
ORF 935	MKNFVYMGDIRLSCGIGSGSamber	76	4e-05
ORF 936	MNYCLRTLMRDCGSGSGSamber	76	4e-05
ORF 937	MTQTCLWSLMHNCGSGSGSamber	76	4e-05
ORF 938	MYNCRLMRLMVCGSGSGSamber	76	4e-05
ORF 939	MESIDCLKKLMNFGSGSGSamber	76	4e-05
ORF 940	MNVCLKRLMYRKCGSGSGSamber	75	4e-05
ORF 941	MLNAKGDTMFIICCGSGSGSamber	75	4e-05
ORF 942	MLNVPTDPMFLVYCGSGSDSamber	75	4e-05
ORF 943	MLECLKALMRNCGSGSGSamber	75	4e-05
ORF 944	MRTCLKRLMSCGSGSGSamber	75	4e-05
ORF 945	MNVCLRNLMACGSGSGSamber	75	4e-05
ORF 946	MMYCMKKLMDCGSGSGSamber	74	4e-05
ORF 947	MRIDMYCACTCGSGSGSamber	74	4e-05
ORF 948	MNWCLamberDLMKCGSGSGSamber	74	4e-05
ORF 949	MSVCLKTLMEKCGSGSGSamber	74	4e-05
ORF 950	MNSRTCRLVNLMDCGSGSGSamber	74	4e-05
ORF 951	MGMPNNWLSIVCGSGSGSamber	74	4e-05
ORF 952	MMCVHTRSSCHCGSGSGSamber	74	4e-05
ORF 953	MNTCLLKTLMNCGSGSGSamber	74	4e-05
ORF 954	MMICIWLIAAAAAASamber	74	4e-05
ORF 955	MLNHYQDPMYLLYCGSGSGSamber	74	4e-05
ORF 956	MSNSLWCLMHSCGSGSGSamber	74	4e-05
ORF 957	MNECLRGLMICGSGSGSamber	74	4e-05
ORF 958	MKRKCTLWALMHCGSGSGSamber	74	4e-05
ORF 959	MLNSVNDDMYLAFCGSGSGSamber	74	4e-05
ORF 960	MKATLMNGRMACGSGSGSamber	74	4e-05
ORF 961	MELCRLSNLMKCGSGSGSamber	74	4e-05
ORF 962	MCLLMGTKRFYCGSGSamber	73	4e-05
ORF 963	MLNHYQDPMYQLYCGRGSGSamber	73	4e-05
ORF 964	MNICRLKELMKCGSGSGSamber	73	4e-05
ORF 965	MLKAKGDTMFIIYCGSGSGSamber	73	4e-05
ORF 966	MSVCLKSLMLRCGSGSGSamber	73	4e-05
ORF 967	MKKCLQALMRCGSGSGSamber	73	4e-05
ORF 968	MLNAKGDTMFIIYSGSGSGSamber	72	4e-05
ORF 969	MYDVCGLKLLMKCGSGSGSamber	72	4e-05
ORF 970	MNKCVKYLMLCGSGSGSamber	72	4e-05
ORF 971	MKNFVYMGDIRLSCGSGSVSamber	72	4e-05
ORF 972	MNTCRLKKLMKCGSGSGSamber	72	4e-05
ORF 973	MQLCLKSLMATCGSGSGSamber	72	4e-05
ORF 974	MMLCKYKDLMKCGSGSGSamber	71	4e-05
ORF 975	MVTCKLKLLMHCGSGSGSamber	71	4e-05
ORF 976	MVNamberKYDVMWHYYCGSGSGSamber	71	4e-05
ORF 977	MMLCGIIIAAAASGSamber	71	4e-05
ORF 978	MLNAKSDTMFIIYCGSGSGSamber	71	4e-05
ORF 979	MNICRLKKLMKCSSGSGSamber	71	4e-05
ORF 980	MGTCLRKLMLCGSGSGSamber	71	4e-05
ORF 981	MLNHYQDPIYQLYCGSGSGSamber	71	4e-05
ORF 982	MLNVPTDPMFLVYCGGGSGSamber	71	4e-05
ORF 983	MLNamberKYDVMWHYYCGSGSGIamber	70	4e-05
ORF 984	MLNHYQDPMYQLYYGSGSGSamber	70	4e-05
ORF 985	MNDYQYNLKKLMRCGSGSGSamber	70	4e-05
ORF 986	MLNSLNDDMYLAYCGSGSGSamber	70	4e-05
ORF 987	MTVCNLRRLMDCGSGSGSamber	70	4e-05
ORF 988	MMICIKRLMNCGSGSGSamber	70	4e-05
ORF 989	MMPLDWLHKQCGSGSGSamber	70	4e-05
ORF 990	MNTCLSRLMNCGSGSGSamber	70	4e-05
ORF 991	MHMLNamberKYDVMWHYYCGSGSGSamber	69	4e-05
ORF 992	MYKNCLFDLMRCGSGSGSamber	69	4e-05
ORF 993	MLNVPTDPMFLVYCGSDSGSamber	69	4e-05
ORF 994	MNICQLKKLMKCGSGSGSamber	69	4e-05
ORF 995	MLNVPTDPMFLVYRGSGSGSamber	69	4e-05
ORF 996	MSTACLRRLMNCGSGSGSamber	68	4e-05
ORF 997	MRKCLFTLMHCGSGSGSamber	68	4e-05
ORF 998	MACYNLYALYHSCGSGSGSamber	68	4e-05
ORF 999	MLNHYQDPMHQLYCGSGSGSamber	68	4e-05
ORF 1000	MLNamberKYDVMWHYYCGSVSGSamber	68	4e-05
ORF 1001	MNGCLKKLMNLCGSGSGSamber	68	4e-05
ORF 1002	MDTCLamberALMRCGSGSGSamber	68	4e-05
ORF 1003	MLNHYQDPMYQLYCGCGSGSamber	68	4e-05
ORF 1004	MSNDCRLKRLMFYCGSGSGSamber	67	4e-05
ORF 1005	MHCILALKELMKCGSGSGSamber	67	4e-05
ORF 1006	MNWCMKKLMHCGSGSGSamber	67	4e-05
ORF 1007	MHSCLRRLMNCGSGSGSamber	67	4e-05
ORF 1008	MKACLKALMSCGSGSGSamber	67	4e-05
ORF 1009	MNNCLRLLMKCGSGSGSamber	67	4e-05
ORF 1010	MLNAKGDTRFIIYCGSGSGSamber	66	3e-05
ORF 1011	MLNVPTDPMFLVYCGSGSSSamber	66	3e-05
ORF 1012	MNICRLKKLMKCGSGSDSamber	66	3e-05
ORF 1013	MKNFVYMGDFRLSCGSGSGSamber	66	3e-05
ORF 1014	MSLTCLKDLMHCGSGSGSamber	66	3e-05
ORF 1015	MDVCLRVLMNCGSGSGSamber	66	3e-05
ORF 1016	MLNHYQDPMYQMYCGSGSGSamber	66	3e-05
ORF 1017	MQTCLKKLMSVTCGSGSGSamber	66	3e-05
ORF 1018	MLNSVNDDMYLAYWGSGSGSamber	66	3e-05
ORF 1019	MSDCLRLLMNECGSGSGSamber	66	3e-05
ORF 1020	MGNCLKELMRCGSGSGSamber	65	3e-05
ORF 1021	MEKCSLIALMQCGSGSGSamber	65	3e-05
ORF 1022	MSICLKQLMSCGSGSGSamber	65	3e-05
ORF 1023	MPNVPTDPMFLVYCGSGSGSamber	65	3e-05
ORF 1024	MLNAKGDTLFIIYCGSGSGSamber	65	3e-05
ORF 1025	MCVMSMTYSRSNCGSGSGSamber	65	3e-05
ORF 1026	MLNAKGDTMIIIYCGSGSGSamber	65	3e-05
ORF 1027	MKNFVYMGDIRLSCGSVSGSamber	64	3e-05
ORF 1028	MWGFYSRVMRYGSGSGSamber	64	3e-05
ORF 1029	MMICIWLIAAASGSamber	64	3e-05
ORF 1030	MNGCLVNLMSCGSGSGSamber	64	3e-05
ORF 1031	MTDCLRKLMFCGSGSGSamber	64	3e-05
ORF 1032	MYDCALRSLMSCGSGSGSamber	64	3e-05
ORF 1033	MLNVPTDPMFLVYCGSGGGSamber	64	3e-05
ORF 1034	MNICRLKKLMKCGNGSGSamber	64	3e-05
ORF 1035	MALCLRTLMDCGSGSGSamber	64	3e-05
ORF 1036	MDLGCLRSLMKCGSGSGSamber	64	3e-05
ORF 1037	MLNAKGDTMFIIYCGSGSCSamber	64	3e-05
ORF 1038	MTNCELYLLMRCGSGSGSamber	64	3e-05
ORF 1039	MNRNCRLRLLMCGSGSGSamber	63	3e-05
ORF 1040	MLECLRKLMRCGSGSGSamber	63	3e-05
ORF 1041	MNICRLKKLMKCGSamber	63	3e-05
ORF 1042	MLNamberKYDVMWHYYCGSCSGSamber	63	3e-05
ORF 1043	MVKCLKLLMKCGSGSGSamber	63	3e-05
ORF 1044	MWGFYSHVMRCGSGSGSamber	62	3e-05
ORF 1045	MLNVPTDPMFLVYCDSGSGSamber	62	3e-05
ORF 1046	MKNFVYMGAIRLSCGSGSGSamber	62	3e-05
ORF 1047	MWYYHGDMVTCCGSGSGSamber	62	3e-05
ORF 1048	MLNSVNDDMYLAYCGSGGSamber	62	3e-05
ORF 1049	MLNHYQDPMYQLYCGSGRGSamber	62	3e-05
ORF 1050	MLNamberamberYDVMWHYYCGSGSGSamber	62	3e-05
ORF 1051	MTNNLYELMHNSCGSGSGSamber	62	3e-05
ORF 1052	MNSCIamberALMICGSGSGSamber	62	3e-05
ORF 1053	MKNCYLKSLMYCGSGSGSamber	61	3e-05
ORF 1054	MLICARKLMNCGSGSGSamber	61	3e-05
ORF 1055	MKNFVYMGDIRLSCGSGSGIamber	61	3e-05
ORF 1056	MFRSRLWCLMRCGSGSGSamber	61	3e-05
ORF 1057	MLKCKNLMSEKCGSGSGSamber	61	3e-05
ORF 1058	MNICLRSLMKECGSGSGSamber	61	3e-05
ORF 1059	MRTHKCLMKKDSCGSGSGSamber	60	3e-05
ORF 1060	MSDFSNMSRACHCGSGSGSamber	60	3e-05
ORF 1061	MSVCRLRDLMNCGSGSGSamber	60	3e-05
ORF 1062	MKNFVYMGDIRLSCGSCSGSamber	60	3e-05
ORF 1063	MLNHYamberDPMYQLYCGSGSGSamber	60	3e-05
ORF 1064	MLNAKGDTMFIIYCGIGSGSamber	60	3e-05
ORF 1065	MLYCQRLKQLMNCGSGSGSamber	60	3e-05
ORF 1066	MLNHYQDPMYQLYCGSGCGSamber	59	3e-05
ORF 1067	MGIVCLRAIMNCGSGSGSamber	59	3e-05
ORF 1068	MLNVPTGPMFLVYCGSGSGSamber	59	3e-05
ORF 1069	MLNVPTDPMFLVYCGSGNGSamber	59	3e-05
ORF 1070	MNRCLVALMNCGSGSGSamber	59	3e-05
ORF 1071	MHYTALYCLMHECGSGSGSamber	59	3e-05
ORF 1072	MYLCLKNLMKDCGSGSGSamber	59	3e-05
ORF 1073	MDLRCLKSLMNCGSGSGSamber	59	3e-05
ORF 1074	MWGFYSRVMRCGSGRGSamber	58	3e-05
ORF 1075	MTINSKLYNLMHNCGSGSGSamber	58	3e-05
ORF 1076	MKNFVFMGDIRLSCGSGSGSamber	58	3e-05
ORF 1077	MGSISCLKNLMDCGSGSGSamber	58	3e-05
ORF 1078	MopalGFYSRVMRCGSGSGSamber	58	3e-05
ORF 1079	MIRCKNLMESNRCGSGSGSamber	58	3e-05
ORF 1080	MHHCDLRELMLNCGSGSGSamber	58	3e-05
ORF 1081	MKSCLIVLMNCGSGSGSamber	58	3e-05
ORF 1082	MVWYSRFDRFRMCGSGSGSamber	58	3e-05
ORF 1083	MNICRLKKLMKCGSGSSSamber	58	3e-05
ORF 1084	MDDYCLKRLMADCGSGSGSamber	58	3e-05
ORF 1085	MNVCLHDLMNECGSGSGSamber	58	3e-05
ORF 1086	MLNVPTDPMFLVYCSSGSGSamber	58	3e-05
ORF 1087	MDRLFDLMHNCGSGSGSamber	58	3e-05
ORF 1088	MIACMKILMLKCGSGSGSamber	58	3e-05
ORF 1089	MSACNNRLYYLMHCGSGSGSamber	58	3e-05
ORF 1090	MLSRNLRCLMNCGSGSGSamber	57	3e-05
ORF 1091	MLNamberKYVVMWHYYCGSGSGSamber	57	3e-05
ORF 1092	MHYCLKKLMSCGSGSGSamber	57	3e-05
ORF 1093	MNICRLKKLMKCGSSSGSamber	57	3e-05
ORF 1094	MLNVPTDPMFLEYCGSGSGSamber	57	3e-05
ORF 1095	MMICIWLIAARSGSamber	57	3e-05
ORF 1096	MLNamberKYDVMWHYYCASGSGSamber	57	3e-05
ORF 1097	MDDHLNALKVLMNCGSGSGSamber	57	3e-05
ORF 1098	MWGFYSRVMRCGCGSGSamber	57	3e-05
ORF 1099	MLCRRLYNLMHCGSGSGSamber	57	3e-05
ORF 1100	MLNSGNDDMYLAYCGSGSGSamber	57	3e-05
ORF 1101	MVECLRDLMSHDCGSGSGSamber	57	3e-05
ORF 1102	MLNSVHDDMYLAYCGSGSGSamber	57	3e-05
ORF 1103	MLNAKGDTMFIINCGSGSGSamber	56	3e-05
ORF 1104	MCGFYSRVMRCGSGSGSamber	56	3e-05
ORF 1105	MLNRESDLMYQIYCGSGSamber	56	3e-05
ORF 1106	MLNSVNDDMYLPYCGSGSGSamber	56	3e-05
ORF 1107	MLTCLKRLMVCGSGSGSamber	56	3e-05
ORF 1108	MLNADDLMRTYYCGSGSGSamber	56	3e-05
ORF 1109	MNSCLYQLMQNCGSGSGSamber	56	3e-05
ORF 1110	MSLRSKLYNLMHCGSGSGSamber	56	3e-05
ORF 1111	MLNSVNDDMYLAYCRSGSGSamber	56	3e-05
ORF 1112	MSKWWALMHNCIKCGSGSGSamber	56	3e-05
ORF 1113	MGTHCLRLLMSCGSGSGSamber	56	3e-05
ORF 1114	MGTKRFYCGSGSGSamber	56	3e-05
ORF 1115	MWCTNVSCLMRQRSGSamber	56	3e-05
ORF 1116	MamberNAKGDTMFIIYCGSGSGSamber	56	3e-05
ORF 1117	MRKCLYamberLMHSCGSGSGSamber	55	3e-05
ORF 1118	MNEHCLYKLMHHCGSGSGSamber	55	3e-05
ORF 1119	MSMTDDWLLRLNCGSGSGSamber	55	3e-05
ORF 1120	MQCSRLYRLMKCGSGSGSamber	55	3e-05
ORF 1121	MKICVWRNLMNCGSGSGSamber	55	3e-05
ORF 1122	MHNCLKALMACGSGSGSamber	55	3e-05
ORF 1123	MVDCLKNIMNCGSGSGSamber	55	3e-05
ORF 1124	MLNHCQDPMYQLYCGSGSGSamber	55	3e-05
ORF 1125	MRRCELYRLMHNCGSGSGSamber	55	3e-05
ORF 1126	MNLCLARLMNCGSGSGSamber	55	3e-05
ORF 1127	MNGCIKRLMDVCGSGSGSamber	55	3e-05
ORF 1128	MLNGVDamberMRQKYCGSGSGSamber	55	3e-05
ORF 1129	MHVCNDLKVLMKCGSGSGSamber	55	3e-05
ORF 1130	MHDCLRNLMACGSGSGSamber	55	3e-05
ORF 1131	MNICRLKKLMKCGSDSGSamber	55	3e-05
ORF 1132	MSERLCILMSKCGSGSGSamber	55	3e-05
ORF 1133	MSNRLWSLMHCGSGSGSamber	55	3e-05
ORF 1134	MLNamberKYDVMWHYYCGSGSGNamber	54	3e-05
ORF 1135	MMTCMDAFVRSCGSGSGSamber	54	3e-05
ORF 1136	MDTLYMCACLCGSGSGSamber	54	3e-05
ORF 1137	MKACLKNLMFLCGSGSGSamber	54	3e-05
ORF 1138	MIECTRILMRCGSGSGSamber	54	3e-05
ORF 1139	MKYMRLVNGVLFSCGSGSamber	54	3e-05
ORF 1140	MLQCLRDLMSCGSGSGSamber	54	3e-05
ORF 1141	MLNVPTDHMFLVYCGSGSGSamber	54	3e-05
ORF 1142	MTNECLKALMICGSGSGSamber	54	3e-05
ORF 1143	MLNHYQDPMochreQLYCGSGSGSamber	54	3e-05
ORF 1144	MNDTCLRSLMICGSGSGSamber	54	3e-05
ORF 1145	MYKCLKRLMSCGSGSGSamber	53	3e-05
ORF 1146	MNICRLKKLMKCGSGNGSamber	53	3e-05
ORF 1147	MLFCLKKLMIKCGSGSGSamber	53	3e-05
ORF 1148	MVNSVNDDMYLAYCGSGSGSamber	53	3e-05
ORF 1149	MLNHYQDPMYQLCCGSGSGSamber	53	3e-05
ORF 1150	MSMCLAQLMRNCGSGSGSamber	53	3e-05
ORF 1151	MNVCLRALMRSCGSGSGSamber	53	3e-05
ORF 1152	MLNAKGETMFIIYCGSGSGSamber	53	3e-05
ORF 1153	MNPCLSQLMTCGSGSGSamber	53	3e-05
ORF 1154	MITCMKLLMHCGSGSGSamber	53	3e-05
ORF 1155	MIRCTKKLMQCGSGSGSamber	52	3e-05
ORF 1156	MRITMTNGSSLYCGSGSGSamber	52	3e-05
ORF 1157	MADALCRLMRCGSGSGSamber	52	3e-05
ORF 1158	MLNVPTDPMFLMYCGSGSGSamber	52	3e-05
ORF 1159	MNGCLMKLMNLCGSGSGSamber	52	3e-05
ORF 1160	MLNamberMYDVMWHYYCGSGSGSamber	52	3e-05
ORF 1161	MLPCTKLLMNCGSGSGSamber	52	3e-05
ORF 1162	MSRVCKLKSLMTCGSGSGSamber	52	3e-05
ORF 1163	MHNCALKKLMCGSGSGSamber	52	3e-05
ORF 1164	MLNamberKYDVMWHYCGSGSGSamber	52	3e-05
ORF 1165	MVFCLKSLMNCGSGSGSamber	52	3e-05
ORF 1166	MKNamberKYDVMWHYYCGSGSGSamber	52	3e-05
ORF 1167	MLNVPTDPMFQVYCGSGSGSamber	52	3e-05
ORF 1168	MNNCLKELMNRCHCGSGSGSamber	52	3e-05
ORF 1169	MLNHYQDPMYQLYCCSGSGSamber	52	3e-05
ORF 1170	MGSCLKKLMAKCGSGSGSamber	52	3e-05
ORF 1171	MISCLKGLMKCGSGSGSamber	51	3e-05
ORF 1172	MLRCRKLITLMSCGSGSGSamber	51	3e-05
ORF 1173	MNARLCKLMRCGSGSGSamber	51	3e-05
ORF 1174	MNICLIALMRKCGSGSGSamber	51	3e-05
ORF 1175	MLNamberKYDVMWHSYCGSGSGSamber	51	3e-05
ORF 1176	MIATLMHGLMKCGSGSGSamber	51	3e-05
ORF 1177	MNVCLKSLMANCGSGSamber	51	3e-05
ORF 1178	MLYAKGDTMFIIYCGSGSGSamber	51	3e-05
ORF 1179	MSNWCLKQLMHNCGSGSGSamber	51	3e-05
ORF 1180	MLECLRKLMNTKCGSGSGSamber	51	3e-05
ORF 1181	MLNamberKYDVMWHFYCGSGSGSamber	51	3e-05
ORF 1182	MLNTVNDDMYLAYCGSGSGSamber	51	3e-05
ORF 1183	MLNHYQDPMYQLYCGSGSGGamber	51	3e-05
ORF 1184	MQKQLMKGKLKCGSGSGSamber	51	3e-05
ORF 1185	MLNAKGDTMFIIYCGSGSVSamber	50	3e-05
ORF 1186	MVNCNMKNLMTCGSGSGSamber	50	3e-05
ORF 1187	MVMCLRRLMRSNCGSGSGSamber	50	3e-05
ORF 1188	MHICRAKLLMVCGSGSGSamber	50	3e-05
ORF 1189	MLKCMKVLMHCGSGSGSamber	50	3e-05
ORF 1190	MGDMPKNWLMKTCGSGSGSamber	50	3e-05
ORF 1191	MLGFYSRVMRCGSGSGSamber	50	3e-05
ORF 1192	MLNHYQDPMCQLYCGSGSGSamber	50	3e-05
ORF 1193	MCRECNLKRLMRCGSGSGSamber	50	3e-05
ORF 1194	MLNamberKYDVMWHYYCGSGSASamber	50	3e-05
ORF 1195	MNNRLLCLRNLMYCGSGSGSamber	50	3e-05
ORF 1196	MCRCLKSLMKCGSGSGSamber	50	3e-05
ORF 1197	MWGFYTRVMRCGSGSGSamber	50	3e-05
ORF 1198	MMPTNWQTRQCGSGSGSamber	50	3e-05
ORF 1199	MQDCLYSLMRCGSGSGSamber	50	3e-05
ORF 1200	MNNCVKRLMHCGSGSGSamber	49	3e-05
ORF 1201	MNICRLKKLMNCGSGSGSamber	49	3e-05
ORF 1202	MLNVPTDSMFLVYCGSGSGSamber	49	3e-05
ORF 1203	MNRCLKNLMTCGSGSGSamber	49	3e-05
ORF 1204	MNVCLRALMKSCGSSSGSamber	49	3e-05
ORF 1205	MCLYMADVPFTCGSGSGSamber	49	3e-05
ORF 1206	MGochreLochreEGDIHMLNAKGDTMFIIYCGSGSGSamber	49	3e-05
ORF 1207	MSLCNLRRLMICGSGSGSamber	49	3e-05
ORF 1208	MVDCLRKLMYDCGSGSGSamber	49	3e-05
ORF 1209	MNKCLTNLMLCGSGSGSamber	49	3e-05
ORF 1210	MWGFYSRVMRCGIGSGSamber	49	3e-05
ORF 1211	MNNCIRALMHCGSGSGSamber	49	3e-05
ORF 1212	MKGCLRRLMYCGSGSGSamber	49	3e-05
ORF 1213	MMNTDDSYMYWLYCGSGSGSamber	49	3e-05
ORF 1214	MVNCNLKSLMKCGSGSGSamber	49	3e-05
ORF 1215	MQNRLCNLMNCGSGSGSamber	49	3e-05
ORF 1216	MLYCLRKLMSSSCGSGSGSamber	49	3e-05
ORF 1217	MWNCRGMQCNCGSGSGSamber	49	3e-05
ORF 1218	MVDCMRNLMNCGSGSGSamber	49	3e-05
ORF 1219	MIKCMRTLMHCGSGSGSamber	49	3e-05
ORF 1220	MNICRLKKLMKCDSGSGSamber	49	3e-05
ORF 1221	MISCAKTLMQCGSGSGSamber	49	3e-05
ORF 1222	MVVCDLKALMRCGSGSGSamber	49	3e-05
ORF 1223	MMICIWLIAAAAASamber	48	3e-05
ORF 1224	MWGFYSRVMRopalGSGSGSamber	48	3e-05
ORF 1225	MIPCLKTLMRHSNCGSGSGSamber	48	3e-05
ORF 1226	MRRYVMMKEIAFRCGSGSGSamber	48	3e-05
ORF 1227	MKNFVYMGDIRLSCGSGSSamber	48	3e-05
ORF 1228	MSICEWRNLMKCGSGSGSamber	48	3e-05
ORF 1229	MLNAKGYTMFIIYCGSGSGSamber	48	3e-05
ORF 1230	MTNCKLLSLMRCGSGSGSamber	48	3e-05
ORF 1231	MNLCLRTLMFCGSGSGSamber	48	3e-05
ORF 1232	MLNHYKDPMYQLYCGSGSGSamber	48	3e-05
ORF 1233	MSACLKKLMNVCGSGSGSamber	48	3e-05
ORF 1234	MNMCLRQLMVCGSGSGSamber	48	3e-05
ORF 1235	MIRCIKRLMHCGSGSGSamber	48	3e-05
ORF 1236	MMRCLKALMEDDCGSGSGSamber	48	3e-05
ORF 1237	MNACVKILMECGSGSGSamber	48	3e-05
ORF 1238	MSLCLRSLMKCGSGSGSamber	48	3e-05
ORF 1239	MNGMRSNWLNVQCGSGSGSamber	48	3e-05
ORF 1240	MSTCRLYALMNACGSGSGSamber	48	3e-05
ORF 1241	MVKCLRILMVCGSGSGSamber	47	2e-05
ORF 1242	MWGFYSRVMRCGSGSGGamber	47	2e-05
ORF 1243	MRNSVNDDMYLAYCGSGSGSamber	47	2e-05
ORF 1244	MRDCSLMKLMNCGSGSGSamber	47	2e-05
ORF 1245	MDHVQCLKFLMRCGSGSGSamber	47	2e-05
ORF 1246	MMLCGIIIAAAAGSamber	47	2e-05
ORF 1247	MIPCLRTIMKKCGSGSGSamber	47	2e-05
ORF 1248	MLNFVYMGDIRLSCGSGSGSamber	47	2e-05
ORF 1249	MLNFKGDAMWNamberYCGSGSGSamber	47	2e-05
ORF 1250	MamberNFVYMGDIRLSCGSGSGSamber	47	2e-05
ORF 1251	MSDKCLAKLMTNCGSGSGSamber	47	2e-05
ORF 1252	MRNCALRSLMYRCGSGSGSamber	47	2e-05
ORF 1253	MVSCLKamberLMKECGSGSGSamber	47	2e-05
ORF 1254	MDRCLFTLMQCGSGSGSamber	47	2e-05
ORF 1255	MNLNCWKHLMHCGSGSGSamber	47	2e-05
ORF 1256	MTSCLKRLMICGSGSGSamber	47	2e-05
ORF 1257	MDSDCLRRLMICGSGSGSamber	47	2e-05
ORF 1258	MDSCLYELMHGCGSGSGSamber	46	2e-05
ORF 1259	MIDCLARLMKCGSGSGSamber	46	2e-05
ORF 1260	MNACLKSLMSMCGSGSGSamber	46	2e-05
ORF 1261	MLNamberKYDVMWHYYCGSGSSamber	46	2e-05
ORF 1262	MNICRLKKLTKCGSGSGSamber	46	2e-05
ORF 1263	MTEKCMKLKLLMHCGSGSGSamber	46	2e-05
ORF 1264	MLSCLKNLMSRCGSGSGSamber	46	2e-05
ORF 1265	MSTCamberLFDLMHSCGSGSGSamber	46	2e-05
ORF 1266	MLNAKGDTMFINYCGSGSGSamber	46	2e-05
ORF 1267	MIRCLKTIMLCGSGSGSamber	46	2e-05
ORF 1268	MLNRINSFMFDTYCGSGSGSamber	46	2e-05
ORF 1269	MDGCLYELMNRSCGSGSGSamber	46	2e-05
ORF 1270	MLNAKGDTMFNIYCGSGSGSamber	46	2e-05
ORF 1271	MNVCLRALMESCGSGSGSamber	45	2e-05
ORF 1272	MSCHNLKKLMNCGSGSGSamber	45	2e-05
ORF 1273	MKFCLIELMKCGSGSGSamber	45	2e-05
ORF 1274	MLNVPTDPMFLVYFGSGSGSamber	45	2e-05
ORF 1275	MNICRLEKLMKCGSGSGSamber	45	2e-05
ORF 1276	MVMCLKSLMHCGSGSGSamber	45	2e-05
ORF 1277	MNRTCDLKSLMCGSGSGSamber	45	2e-05
ORF 1278	MRMMPTWSCCLCGSGSGSamber	45	2e-05
ORF 1279	MKNFVYMGDIRLSCGSGSGNamber	45	2e-05
ORF 1280	MLNAKGDTKFIIYCGSGSGSamber	45	2e-05
ORF 1281	MLNamberKYDVMWHYYCGTGSGSamber	45	2e-05
ORF 1282	MLNRVDamberMRRKYCGSGSGSamber	45	2e-05
ORF 1283	MLNRESDLMYRIYCGSGSGSamber	45	2e-05
ORF 1284	MTEKWCLSWNTMCGSGSGSamber	45	2e-05
ORF 1285	MVKCLKKLMQSNYCGSGSamber	45	2e-05
ORF 1286	MDSCKALKSLMHCGSGSGSamber	45	2e-05
ORF 1287	MNVCLRALMKSCGGGSGSamber	45	2e-05
ORF 1288	MTVCKLKSLMKCGSGSGSamber	45	2e-05
ORF 1289	MLDCQKFKKLMECGSGSGSamber	45	2e-05
ORF 1290	MNGCLIVLMRCGSGSGSamber	44	2e-05
ORF 1291	MAYQSCLKQLMNCGSGSGSamber	44	2e-05
ORF 1292	MLNAKGDTMFIIochreCGSGSGSamber	44	2e-05
ORF 1293	MLNHochreQDPMYQLYCGSGSGSamber	44	2e-05
ORF 1294	MNKCLISLMNCGNGSGSamber	44	2e-05
ORF 1295	MLNHYQYPMYQLYCGSGSGSamber	44	2e-05
ORF 1296	MSSSDRLYRLMHCGSGSGSamber	44	2e-05
ORF 1297	MHACLKNLMNSCGSGSGSamber	44	2e-05
ORF 1298	MLNVPTDPMFLVHCGSGSGSamber	44	2e-05
ORF 1299	MQTCTLKDLMFNCGSGSGSamber	44	2e-05
ORF 1300	MWGFHSRVMRCGSGSGSamber	44	2e-05
ORF 1301	MLNHYQDPMYQamberYCGSGSGSamber	44	2e-05
ORF 1302	MRSCKLKAIMNCGSGSGSamber	44	2e-05
ORF 1303	MDTLYELMHGCGSGSGSamber	44	2e-05
ORF 1304	MNICRLNKLMKCGSGSGSamber	44	2e-05
ORF 1305	MTYNCALKRLMCGSGSGSamber	44	2e-05
ORF 1306	MLNHYQDPMYQLYSGSGSGSamber	44	2e-05
ORF 1307	MamberGFYSRVMRCGSGSGSamber	44	2e-05
ORF 1308	MKNFVYMGDIRLSCGSASGSamber	44	2e-05
ORF 1309	MKTFVYMGDIRLSCGSGSGSamber	44	2e-05
ORF 1310	MCQCSVRCLMHPCGSGSGSamber	44	2e-05
ORF 1311	MRSRSHHCLMHCGSGSGSamber	44	2e-05
ORF 1312	MKNFVYMGDIRLSCGSRSGSamber	43	2e-05
ORF 1313	MLNMPTDPMFLVYCGSGSGSamber	43	2e-05
ORF 1314	MIRCLRDLMLCGSGSGSamber	43	2e-05
ORF 1315	MSICLKRLMQCGSGSamber	43	2e-05
ORF 1316	MLNVPTDPMFLVYCGSamber	43	2e-05
ORF 1317	MMPKYWLIKQCGSGSGSamber	43	2e-05
ORF 1318	MLNHYQDPVYQLYCGSGSGSamber	43	2e-05
ORF 1319	MNNCLKELMNCCHCGSGSamber	43	2e-05
ORF 1320	MNECLIELMRNCGSGSGSamber	42	2e-05
ORF 1321	MNICLLKKLMKCGSGSGSamber	42	2e-05
ORF 1322	MQNFVYMGDIRLSCGSGSGSamber	42	2e-05
ORF 1323	MLNTLRAMISRYCGSGSGSamber	42	2e-05
ORF 1324	MKNFVYMGDIRLSCGTGSGSamber	42	2e-05
ORF 1325	MVDCLKSLMYCGSGSGSamber	42	2e-05
ORF 1326	MACNRALFRLMHCGSGSGSamber	42	2e-05
ORF 1327	MRNCILRQLMVCGSGSGSamber	42	2e-05
ORF 1328	MNKCLISLMSCGSGSGSamber	42	2e-05
ORF 1329	MKNFVYMGDSRLSCGSGSGSamber	42	2e-05
ORF 1330	MLNSVNDDMYLAYGGSGSGSamber	42	2e-05
ORF 1331	MRDLWELMHGNRCGSGSGSamber	42	2e-05
ORF 1332	MLNHYQDPMYQFYCGSGSGSamber	42	2e-05
ORF 1333	MLTCLKKLMHCGSGSGSamber	42	2e-05
ORF 1334	MLNHNQDPMYQLYCGSGSGSamber	42	2e-05
ORF 1335	MLNHYQDPMNQLYCGSGSGSamber	42	2e-05
ORF 1336	MNAGCLWSLMHTCGSGSGSamber	42	2e-05
ORF 1337	MGochreLochreEGDIHMLNHYQDPMYQLYCGSGSGSamber	41	2e-05
ORF 1338	MLNHYQDPMYQLYCVSGSGSamber	41	2e-05
ORF 1339	MLNVPTDPTFLVYCGSGSGSamber	41	2e-05
ORF 1340	MGCRRLYSLMHCGSGSGSamber	41	2e-05
ORF 1341	MNVVELKRLMQCGSGSGSamber	41	2e-05
ORF 1342	MIVEYNNFASLMQCGSGSGSamber	41	2e-05
ORF 1343	MNACLRALMKSCGSGSGSamber	41	2e-05
ORF 1344	MIVCTKSLMTCGSGSGSamber	41	2e-05
ORF 1345	MYKCRLIKLMNNCGSGSGSamber	41	2e-05
ORF 1346	MLNHYQDPMYQLYCGSGSCSamber	41	2e-05
ORF 1347	MYCDHRLKTLMNCGSGSGSamber	41	2e-05
ORF 1348	MSKCLISLMNCGSGSGSamber	41	2e-05
ORF 1349	MRLVNGVLFSCGSGSGSamber	41	2e-05
ORF 1350	MIKCLRTLMICGSGSGSamber	41	2e-05
ORF 1351	MLRVILCLLFIAAGSGSamber	41	2e-05
ORF 1352	MNSRLWCLMHSCGSGSGSamber	41	2e-05
ORF 1353	MISCIKRLMECGSGSGSamber	40	2e-05
ORF 1354	MSYCLKMLMQKKNCGSGSGSamber	40	2e-05
ORF 1355	MIACLRKLMSNSCGSGSamber	40	2e-05
ORF 1356	MQSCLRDLMQPCGSGSGSamber	40	2e-05
ORF 1357	MLKHYQDPMYQLYCGSGSGSamber	40	2e-05
ORF 1358	MANMDLFALMHCGSGSGSamber	40	2e-05
ORF 1359	MICENLKRLMNCGSGSGSamber	40	2e-05
ORF 1360	MWGIYSRVMRCGSGSGSamber	40	2e-05
ORF 1361	MCLNMGNVLFICGSGSGSamber	40	2e-05
ORF 1362	MNDRLWNLMHNCGSGSGSamber	40	2e-05
ORF 1363	MLGCTRALMNCGSGSGSamber	40	2e-05
ORF 1364	MNTCLYKIMHECGSGSGSamber	40	2e-05
ORF 1365	MWGFYSCVMRCGSGSGSamber	40	2e-05
ORF 1366	MNICRLKKLMKCGSGGGSamber	40	2e-05
ORF 1367	MFTCDLRNLMDCGSGSGSamber	40	2e-05
ORF 1368	MLNAKGDTMFIIYCGSGIGSamber	40	2e-05
ORF 1369	MLNHYQNPMYQLYCGSGSGSamber	39	2e-05
ORF 1370	MQTCLKamberLMHCGSGSGSamber	39	2e-05
ORF 1371	MHMLNAKGDTMFIIYCGSGSGSamber	39	2e-05
ORF 1372	MNRCRLYRLMRCGSGSGSamber	39	2e-05
ORF 1373	MLNVPTDPMFLVYCGCGSGSamber	39	2e-05
ORF 1374	MLNVPTDPMFLLYCGSGSGSamber	39	2e-05
ORF 1375	MDICIKRLMSSCGSGSGSamber	39	2e-05
ORF 1376	MLNAKGDTMFIIYCGSGSGRamber	39	2e-05
ORF 1377	MYVCRIKILMDCGSGSGSamber	39	2e-05
ORF 1378	MIACLRKLMSNRCGSGSGSamber	39	2e-05
ORF 1379	MLECLKKLMNTRCGSGSGSamber	39	2e-05
ORF 1380	MNICRSKKLMKCGSGSGSamber	39	2e-05
ORF 1381	MKSMCADWLTRQCGSGSGSamber	39	2e-05
ORF 1382	MSHKCLKDLMNCGSGSGSamber	39	2e-05
ORF 1383	MNSCDLVRLMRGCGSGSGSamber	39	2e-05
ORF 1384	MLNCLRDLMNSCGSGSGSamber	39	2e-05
ORF 1385	MNICRLKKLVKCGSGSGSamber	39	2e-05
ORF 1386	MCMNWSYHSNCGSGSGSamber	39	2e-05
ORF 1387	MRMSMSCLKCGCGSGSGSamber	39	2e-05
ORF 1388	MSICLNRLMQCGSGSGSamber	39	2e-05
ORF 1389	MNVCILKTLMDCGSGSGSamber	38	2e-05
ORF 1390	MNRCIKDLMSCGSGSGSamber	38	2e-05
ORF 1391	MNIRRLKKLMKCGSGSGSamber	38	2e-05
ORF 1392	MSECLTRLMNCGSGSGSamber	38	2e-05
ORF 1393	MDAQCLRMLMRCGSGSGSamber	38	2e-05
ORF 1394	MWGFYSRVMRCGSGSCSamber	38	2e-05
ORF 1395	MNECIMRLMDCGSGSGSamber	38	2e-05
ORF 1396	MFYNSRVCTMCGSGSGSamber	38	2e-05
ORF 1397	MARCLKDLMHGCGSGSGSamber	38	2e-05
ORF 1398	MYNCDVYKLMSCGSGSGSamber	38	2e-05
ORF 1399	MNALRLWNLMHCGSGSGSamber	38	2e-05
ORF 1400	MYKCRLYLLMNSCGSGSGSamber	38	2e-05
ORF 1401	MTKLKALMHLCGSGSGSamber	38	2e-05
ORF 1402	MFNHYQDPMYQLYCGSGSGSamber	38	2e-05
ORF 1403	MNLCKLKGLMQLCGSGSGSamber	38	2e-05
ORF 1404	MDRINELKSLMQCGSGSGSamber	38	2e-05
ORF 1405	MLNamberKYDVMWHYYCGSRSGSamber	37	2e-05
ORF 1406	MIDCQLamberALMHCGSGSGSamber	37	2e-05
ORF 1407	MNCRLKRLMHSCGSGSGSamber	37	2e-05
ORF 1408	MTITLMNGKLFCGSGSGSamber	37	2e-05
ORF 1409	MNGCIKSLMWRCGSGSGSamber	37	2e-05
ORF 1410	MNIEYMCYCICGSGSGSamber	37	2e-05
ORF 1411	MLNVPTDPMFLVYCGRGSGSamber	37	2e-05
ORF 1412	MKYMRLVDGVLFSCGSGSGSamber	37	2e-05
ORF 1413	MVKCLKKLMQSDYCGSGSGSamber	37	2e-05
ORF 1414	MNICRLKKLMKCGGGSGSamber	37	2e-05
ORF 1415	MLNHYQDAMYQLYCGSGSGSamber	37	2e-05
ORF 1416	MMVCLSKLMKNCGSGSGSamber	37	2e-05
ORF 1417	MSWSCKLRSLMNCGSGSGSamber	37	2e-05
ORF 1418	MKGMPTNWLLVTCGSGSGSamber	37	2e-05
ORF 1419	MLNAKGDTMFIIYCGSGSGNamber	37	2e-05
ORF 1420	MCLLMGTKRLYCGSGSGSamber	37	2e-05
ORF 1421	MICDSSRLKSLMKCGSGSGSamber	37	2e-05
ORF 1422	MNICRLKKLMKRGSGSGSamber	37	2e-05
ORF 1423	MDSCLILLMHSSCGSGSGSamber	37	2e-05
ORF 1424	MNLCLRSLMQAETCGSGSGSamber	37	2e-05
ORF 1425	MSVLRVopalCGSGSGSamber	37	2e-05
ORF 1426	MLNEPTDPMFLVYCGSGSGSamber	37	2e-05
ORF 1427	MSMCLKGLMSCGSGSGSamber	37	2e-05
ORF 1428	MDLCKLRRLMNSCGSGSGSamber	37	2e-05
ORF 1429	MTSHTDLWLLMHCGSGSGSamber	37	2e-05
[truncated: 54,361 more rows]
